# Supplementary material for: Efficient yeast ChIP-Seq using multiplex short-read DNA sequencing
Source: BMC Genomics. 2009 Jan 21;10:37. doi: 10.1186/1471-2164-10-37 (PMC2656530; doi:10.1186/1471-2164-10-37)
Supplement: Additional file 1 — Cse4 target lists. This data correspond to the annotated filtered target lists and the raw 'hits' returned from PeakSeq for three biological replicates of Cse4 ChIP DNA processed by ChIP-Seq. [file 1471-2164-10-37-S1.xls]

## Sheet: Cse4_Rep1_RawHits
'Hits' returned from PeakSeq algorithm for Cse4_Rep1.
'Hits' higlighted in green have ratio>2.0, p-value<0.05 and excess≥10 and will be analyzed. 'Hits' highlighted in red fail to meet these standards and are discarded.
Ratio=Sample Read Counts / Input Read Counts
Excess in counts=Sample Read Counts - Input Read Counts
	Chr	Hit Start	Hit End	Sample Read Counts	Input Read Counts	Ratio	Excess	P-value
	chr13	267673	268430	2910	22	134.439309172379	2888	0
	chr11	439299	440251	2443	59	41.4870967318513	2384	0
	chr8	105260	105958	1942	32	62.0402291726651	1910	0
	chr1	151009	151977	1877	34	55.6486977364312	1843	0
	chr4	449433	450096	1729	23	75.2067495290997	1706	0
	chr10	435378	436976	1820	142	12.8641877426043	1678	0
	chr14	628459	629279	1662	46	36.6752449810713	1616	0
	chr5	151706	152461	1509	30	50.59159598763	1479	0
	chr15	326302	327049	1196	23	52.0856925974972	1173	0
	chr6	148071	148925	1149	27	43.8298298548037	1122	0
	chr12	150542	151443	1171	64	18.4706925451619	1107	0
	chr16	555708	556341	1122	20	56.422423233896	1102	0
	chr3	114060	114878	1120	39	29.1539294036178	1081	0
	chr9	355269	355963	1048	10	106.821667786847	1038	0
	chr7	496646	497410	883	20	45.3544276158595	863	0
	chr12	232402	234050	1248	511	2.44540525205327	737	0
	chr2	238000	238625	718	22	33.8185929988545	696	0
	chr1	71916	73085	812	189	4.30796412838907	623	0
	chr9	208675	209537	621	8	85.7218927364563	613	0
	chr7	481457	482579	639	120	5.34586720017845	519	0
	chr12	838209	839256	784	271	2.90122036685662	513	0
	chr15	159636	160525	671	197	3.41759322104471	474	0
	chr11	326162	327028	641	174	3.69155075553701	467	0
	chr3	137962	138944	627	190	3.31116577182123	437	0
	chr5	68025	68834	566	181	3.1295161615149	385	0
	chr11	519223	520205	626	242	2.59221789897516	384	0
	chr8	34556	34983	340	46	7.51018104505941	294	0
	chr16	432715	433276	343	117	2.93921754246741	226	0
	chr9	207528	207846	209	6	35.7419954801218	203	0
	chr7	480038	480296	234	39	6.03235366789236	195	0
	chr15	444751	445059	249	60	4.17663644063448	189	0
	chr7	883439	883773	259	70	3.74243031190056	189	0
	chr8	451422	451807	289	100	2.89664502278113	189	0
	chr1	142687	143006	230	42	5.50320895292726	188	0
	chr7	882810	883204	252	69	3.65681140832051	183	0
	chr7	311631	311926	201	26	7.95321047090639	175	0
	chr5	85714	86104	245	72	3.43159353442875	173	0
	chr16	303277	303609	240	72	3.3516742976358	168	0
	chr7	277927	278234	240	79	3.05303880819283	161	0
	chr4	555819	556218	245	86	2.86711860032368	159	0
	chr9	205758	205959	159	4	47.9846097495585	155	2.48583094756905E-42
	chr15	445333	445597	189	34	5.70236250000553	155	0
	chr9	23797	23995	154	1	1580.17243175275	153	3.41566500679174E-45
	chr9	207064	207270	159	8	22.0469828579052	151	7.11857125479571E-38
	chr11	163664	163953	214	63	3.4426176363506	151	0
	chr16	642531	642978	251	110	2.29859848971015	141	0
	chr8	35370	35625	183	43	4.32215552835799	140	0
	chr12	806305	806757	262	122	2.15270852281332	140	0
	chr12	198893	199221	252	118	2.13819312334803	134	0
	chr16	646014	646220	160	28	5.76881467161214	132	0
	chr2	1681	1880	136	9	15.7172015361531	127	1.45367359689357E-30
	chr13	500266	500498	185	61	3.05786546292424	124	0
	chr4	1489539	1489784	203	80	2.53884174699154	123	0
	chr13	220509	220728	175	54	3.24603228692167	121	0
	chr10	74268	74493	178	60	3.01078679718522	118	0
	chr4	992769	992965	155	48	3.27472172203879	107	0
	chr15	877416	877635	168	61	2.78192775194068	107	0
	chr15	1028213	1028361	135	30	4.52355478992035	105	2.07849448599011E-17
	chr13	484490	484682	155	50	3.11173528889325	105	0
	chr15	30520	30621	118	15	8.27791544296682	103	2.54738236424576E-21
	chr13	67712	67910	159	56	2.8463300337884	103	0
	chr5	354895	355061	132	30	4.50256847666929	102	9.12664320097252E-17
	chr12	794442	794601	143	42	3.42050054118923	101	0
	chr13	673919	674107	153	52	2.99873997966505	101	0
	chr5	139036	139209	142	42	3.43413792584829	100	0
	chr7	480924	481043	124	25	4.99355509209842	99	2.84761623056625E-17
	chr2	375245	375375	125	26	4.95144119273168	99	5.00046741685118E-17
	chr7	960067	960227	133	35	3.84357707708706	98	5.92090012786936E-15
	chr15	407752	407910	136	38	3.61334254916247	98	0
	chr2	680363	680586	189	92	2.0589911376143	97	0
	chr5	67667	67772	113	19	6.02917331745016	94	9.0595117140518E-18
	chr14	631815	631981	128	35	3.75837274062467	93	5.87603938447685E-14
	chr2	374529	374659	124	32	3.97156512766492	92	2.76166831537589E-14
	chr14	303053	303212	135	43	3.15389261403303	92	0
	chr5	304707	304829	120	32	3.765409876474	88	1.76554496577488E-13
	chr13	162520	162675	129	41	3.17192924052271	88	4.22927074684294E-12
	chr14	89447	89584	111	24	4.7714890925193	87	7.16161147436123E-15
	chr7	477172	477285	113	27	4.22553711422384	86	5.18746282386533E-14
	chr11	258929	259120	154	68	2.27832113433716	86	0
	chr10	139553	139652	101	16	6.73297893474964	85	1.43347991191538E-16
	chr1	166248	166404	118	33	3.68734141442484	85	1.02257720456572E-12
	chr11	520533	520689	121	36	3.38996574577704	85	3.00700385391867E-12
	chr16	572223	572411	136	51	2.67922784490853	85	0
	chr11	463668	463871	163	79	2.07074731795575	84	0
	chr15	832409	832518	104	22	4.77756563236511	82	3.03613387836301E-14
	chr15	780742	780842	99	18	5.70785928282798	81	4.8619296158413E-15
	chr10	227795	227924	120	39	3.15447313570489	81	4.32943840417659E-11
	chr13	19907	20050	123	47	2.62896634626991	76	2.46090193148824E-09
	chr15	159206	159367	133	57	2.33830758573615	76	0
	chr10	652250	652425	143	69	2.08360461263631	74	0
	chr4	410345	410490	119	46	2.6365525619991	73	6.06542362178893E-09
	chr3	48833	48967	125	52	2.43602088687783	73	0
	chr12	95596	95710	112	40	2.81804153280932	72	2.18629594133425E-09
	chr4	355843	355950	112	42	2.72094517329633	70	7.68074461764339E-09
	chr16	646506	646638	124	54	2.31174695255091	70	0
	chr13	409260	409433	135	66	2.07466302069073	69	0
	chr15	217810	217920	118	59	2.03194296846707	59	0
	chr14	96232	96332	101	48	2.11168541357508	53	8.43349110248137E-06
	chr13	272271	272505	191	98	1.96768388514141	93	0
	chr14	518127	518457	211	108	1.96153285350536	103	0
	chr5	442019	442516	436	225	1.94615634381604	211	0
	chr16	694413	694760	208	108	1.94204233326096	100	0
	chr13	819036	819440	255	132	1.93442431120668	123	0
	chr4	768542	768833	209	111	1.89481364650807	98	0
	chr13	69495	69607	116	62	1.89213581276251	54	0
	chr10	664031	664232	166	89	1.88542414369414	77	0
	chr12	637379	637508	122	65	1.88350220586501	57	0
	chr12	283167	283404	187	100	1.87555934184254	87	0
	chr4	331059	331235	139	75	1.87305708607172	64	0
	chr10	121228	121580	231	129	1.79442192312109	102	0
	chr12	369674	370161	509	290	1.75579733463415	219	0
	chr6	227186	227287	104	60	1.75050011708893	44	0.000368123689201616
	chr10	120494	120787	222	130	1.71927169081927	92	0
	chr16	74313	74540	185	109	1.70920309796002	76	0
	chr11	464177	464412	186	112	1.66720478679612	74	0
	chr15	29521	29720	153	93	1.65565771819527	60	0
	chr1	113108	113292	139	91	1.53700042164481	48	0
	chr5	117700	118114	275	180	1.52791778736245	95	0
	chr3	123573	123681	108	72	1.5206751357267	36	0
	chr12	837660	837810	131	90	1.46549772514599	41	0
	chr8	54935	55135	162	119	1.36728507980628	43	0
	chr6	115326	115474	133	99	1.35409230445735	34	0
	chr3	105142	105491	208	156	1.34168095899652	52	0
	chr10	622605	622895	203	163	1.24878830951277	40	0
	chr12	459601	460744	8419	6754	1.24670012711547	1665	0
	chr15	479676	479842	141	117	1.21546955782431	24	0
	chr13	924152	924358	161	133	1.21084553214473	28	0
	chr3	105886	106097	162	138	1.18051087637818	24	0
	chr3	214131	214419	204	174	1.17295359758345	30	0
	chr16	900162	900365	164	141	1.16357991473513	23	0
	chr16	75284	75470	155	136	1.1480332492077	19	0
	chr4	1251325	1251456	126	111	1.14057982924233	15	0
	chr12	369027	369257	186	165	1.13086034217206	21	0
	chr5	140776	140890	119	106	1.12535982647286	13	0
	chr8	98607	98860	182	164	1.11200303547918	18	0
	chr11	381261	381483	174	159	1.09922564532488	15	0
	chr16	786313	786443	124	117	1.06336901706717	7	0
	chr11	382480	382680	164	158	1.03831387940415	6	0
	chr16	822099	822281	154	150	1.03075887367991	4	0
	chr8	174919	175132	171	171	1.00304457633403	0	0
	chr10	94392	94533	130	131	0.993206148345536	-1	0
	chr5	474605	474753	128	133	0.962799263350018	-5	0
	chr15	881832	882178	232	252	0.922868823269495	-20	0
	chr7	271098	271301	156	177	0.884008530848506	-21	0
	chr14	441533	441645	125	147	0.851283036693889	-22	0
	chr5	192291	192538	195	244	0.801772620249206	-49	0
	chr6	95665	95847	150	230	0.653201637180383	-80	0
	chr11	666220	666428	185	311	0.59588010784209	-126	0
	chr6	224928	225369	266	455	0.58501353511856	-189	0
	chr12	1011775	1011898	125	266	0.471444087010674	-141	0
	chr7	271589	272006	256	550	0.465597936898817	-294	0
	chr14	784048	784252	179	437	0.410332950700732	-258	0
	chr3	97	411	179	456	0.39324337173885	-277	0

## Sheet: Cse4_Rep2_RawHits
'Hits' returned from PeakSeq algorithm for Cse4_Rep2.
Hits' higlighted in green have ratio>2.0, p-value<0.05 and excess≥10 and will be analyzed. 'Hits' highlighted in red fail to meet these standards and are discarded.
Ratio=Sample Read Counts / Input Read Counts
Excess in counts=Sample Read Counts - Input Read Counts
	Chr	Hit Start	Hit End	Sample Read Counts	Input Read Counts	Ratio	Excess	P-value
	chr13	267651	268509	1301	4	393.039086928795	1297	0
	chr8	105177	106029	1023	6	194.661588934421	1017	0
	chr1	150937	152038	957	5	203.015349800633	952	0
	chr11	439292	440331	946	9	115.586076344898	937	0
	chr4	449275	450103	731	7	116.324813879784	724	0
	chr14	628413	629272	718	10	72.1842876845006	708	0
	chr5	151680	152667	692	9	82.4607786450536	683	0
	chr16	555491	556569	630	7	94.4076316852699	623	0
	chr10	435759	436894	627	17	38.4547871575564	610	0
	chr3	114059	115118	558	6	102.56927475207	552	0
	chr6	148040	148972	539	2	463.424794646082	537	0
	chr7	496578	497411	498	5	123.189558232476	493	0
	chr9	355211	356128	469	2	293.476957365603	467	0
	chr12	150448	151375	479	12	41.2715018223061	467	0
	chr15	325945	327176	456	6	85.4222171225618	450	0
	chr2	237777	238745	339	6	59.0147709189567	333	0
	chr9	208943	209514	175	2	173.835156461119	173	0
	chr12	232451	234036	270	105	2.58133908108194	165	0
	chr1	72091	73149	171	23	7.76380287290131	148	0
	chr11	326219	327033	150	24	6.49562599495482	126	0
	chr12	838489	839206	160	49	3.33213403585686	111	0
	chr7	481512	482200	127	17	7.7203821336478	110	2.67428940735268E-22
	chr8	34610	35048	107	7	17.4341920776806	100	2.11695856505818E-24
	chr3	138219	138878	110	18	6.13897988992609	92	1.32707190653261E-17
	chr15	159685	160465	115	29	4.10116166796821	86	1.27726827628141E-13
	chr16	433466	434045	89	11	8.31788606935831	78	1.27042666774615E-16
	chr7	311139	311489	80	6	14.369753316456	74	6.55554873294568E-18
	chr9	205752	205970	73	1	152.553235149895	72	3.97046694025453E-21
	chr5	138606	138916	67	4	20.8878184415246	63	4.3679244452594E-16
	chr5	85763	86075	71	11	6.49896532451568	60	3.40689150633735E-12
	chr7	480557	480937	66	7	9.43661700291665	59	1.92250297873601E-13
	chr13	297593	297914	60	2	33.0484965833496	58	4.23706209007335E-16
	chr4	555868	556281	76	18	4.46873650650421	58	5.90000100214536E-10
	chr7	311736	312020	60	4	15.5977140544077	56	3.68152231790264E-14
	chr9	206796	207093	54	2	44.8009192959828	52	2.21628271290797E-14
	chr12	794366	794643	61	10	6.40117868291249	51	2.32230268804886E-10
	chr15	30480	30772	57	7	8.69547529991756	50	3.81907067277011E-11
	chr8	452143	452436	57	8	7.25943423227449	49	1.58162159421844E-10
	chr5	68064	68387	60	12	5.36990778932439	48	4.02774926337055E-09
	chr8	35342	35546	51	6	9.12226449024059	45	2.83809656331791E-10
	chr4	579721	579921	47	3	20.4863958780729	44	1.85416126896598E-11
	chr13	220508	220710	52	8	7.16956006789228	44	2.6028457366864E-09
	chr7	482438	482638	48	6	8.93619034367107	42	1.62826507832392E-09
	chr7	277994	278225	56	14	4.25895029145174	42	2.15142006576796E-07
	chr7	148342	148537	46	6	8.8639300443961	40	5.16291098762167E-09
	chr7	882924	883190	53	13	4.20993856190726	40	3.61858761870851E-07
	chr7	480005	480201	46	7	6.59021652599389	39	2.00159808727562E-08
	chr15	407699	407887	43	6	7.4421172392991	37	2.86388264214565E-08
	chr15	444985	445148	42	6	7.24340437588974	36	5.04374106924388E-08
	chr12	638033	638260	49	13	4.0059225345028	36	2.40876169963302E-06
	chr11	519616	519810	46	11	4.4989206437619	35	1.65594238119016E-06
	chr13	887996	888147	38	4	12.3341710462858	34	2.826573108905E-08
	chr10	227770	227962	42	8	5.52850487933634	34	5.81777902297631E-07
	chr7	883553	883738	45	11	4.32396306951826	34	2.68915905507483E-06
	chr8	121233	121388	36	3	13.9983598315712	33	1.80443748831749E-08
	chr9	69387	69508	34	2	33.7736875410175	32	9.70612745732069E-09
	chr13	372443	372578	35	3	14.3500050954018	32	3.33893694914877E-08
	chr7	477500	477647	35	3	12.6370368496359	32	3.33893694914877E-08
	chr14	631850	632018	39	7	5.84750971337198	32	9.15771636300633E-07
	chr15	897500	897623	33	2	16.5483930741481	31	1.8364517018199E-08
	chr1	166234	166375	35	4	8.81600940796812	31	1.67658072314225E-07
	chr12	856082	856199	37	6	6.50349260448364	31	8.18062062535319E-07
	chr2	374529	374645	37	6	6.32611982828049	31	8.18062062535319E-07
	chr7	960384	960501	34	4	10.7550609445953	30	3.01926775136963E-07
	chr12	638886	639040	37	7	5.41957717040303	30	2.64979087205575E-06
	chr14	303098	303202	37	8	4.75511778889589	29	7.68704509823692E-06
	chr10	435376	435517	38	9	4.68176551118822	29	0.0000124520153121921
	chr12	95573	95749	38	9	4.5437161053572	29	0.0000124520153121921
	chr12	797074	797250	41	12	3.43989159238636	29	0.0000408566749963146
	chr16	718683	718794	31	3	11.0363119121206	28	3.83006408810616E-07
	chr5	98956	99097	32	4	9.79554193840044	28	9.70787368714809E-07
	chr2	680891	681010	32	4	8.1703832304711	28	9.70787368714809E-07
	chr10	440895	441004	31	4	8.52294958174957	27	0.0000017327256500721
	chr15	159261	159368	36	9	4.49017159015614	27	0.0000328733162291428
	chr10	652166	652335	41	14	3.06328580424501	27	0.000177640559315739
	chr7	280340	280461	32	6	5.79155627336657	26	0.0000121712801046669
	chr16	689693	689834	33	7	5.33454446755537	26	0.0000211385113288998
	chr12	499527	499677	32	7	4.93389671274245	25	0.000035127392038703
	chr16	432949	433059	35	11	3.48809210919147	24	0.000267792536050138
	chr7	452311	452415	33	10	3.49504333441357	23	0.000303053315633406
	chr10	122546	122702	34	12	2.92387285716166	22	0.000820745670424117
	chr13	272279	272402	33	12	2.81610428632768	21	0.00122945016104836
	chr12	369717	370096	110	58	1.91717478860282	52	0.0000368541726933008
	chr12	459602	460745	2022	1397	1.44753928248248	625	0
	chr12	1011785	1011916	39	56	0.705976595804998	-17	0.967893596686434

## Sheet: Cse4_Rep3_RawHits
'Hits' returned from PeakSeq algorithm for Cse4_Rep3.
'Hits' higlighted in green have ratio>2.0, p-value<0.05 and excess≥10 and will be analyzed. 'Hits' highlighted in red fail to meet these standards and are discarded.
Ratio=Sample Read Counts / Input Read Counts
Excess in counts=Sample Read Counts - Input Read Counts
	Chr	Hit Start	Hit End	Sample Read Counts	Input Read Counts	Ratio	Excess	P-value
	chr13	267736	268453	4567	6	772.512979186036	4561	0
	chr14	628428	629222	3008	24	127.400142954358	2984	0
	chr8	105112	106012	2620	20	131.73097425301	2600	0
	chr4	449396	450095	2457	14	178.129576078059	2443	0
	chr1	151007	151954	2291	18	133.60554197968	2273	0
	chr11	439324	440249	2242	29	78.9322830470852	2213	0
	chr10	435755	436861	2190	46	48.2424543721318	2144	0
	chr5	151689	152777	2047	29	71.1708754259326	2018	0
	chr7	496624	497331	1868	9	212.311186429142	1859	0
	chr3	57055	57422	1981	170	11.6774101734698	1811	0
	chr16	555649	556533	1729	18	100.467682336232	1711	0
	chr3	114027	114832	1666	30	56.2719128974126	1636	0
	chr9	355160	356101	1551	8	206.902056281862	1543	0
	chr6	148133	148918	1533	10	157.513500616937	1523	0
	chr12	150464	151427	1474	39	38.7136471854909	1435	0
	chr2	237986	238574	1422	11	138.742127080159	1411	0
	chr4	892523	892735	1319	84	15.7683898549412	1235	0
	chr15	326122	327068	1124	17	69.9793878594863	1107	0
	chr16	581335	581536	890	46	19.7459486078571	844	0
	chr9	387137	387338	790	20	40.6331010582058	770	0
	chr12	232402	234011	852	296	2.88053689717859	556	0
	chr15	159317	160482	535	136	3.95624160724497	399	0
	chr11	326156	326967	440	83	5.35727525799231	357	0
	chr9	208939	209619	360	5	79.1227284309679	355	0
	chr8	451421	452457	437	94	4.69751953625637	343	0
	chr1	72041	73037	414	90	4.65076731935716	324	0
	chr12	838344	839261	453	153	2.97130958098025	300	0
	chr7	480972	481770	332	47	7.21657172367163	285	0
	chr11	519242	520159	390	118	3.33113528568909	272	0
	chr14	414886	415091	266	12	22.8580851485528	254	0
	chr7	481975	482687	277	34	8.34829468472313	243	0
	chr16	9510	9710	260	19	13.9367653995588	241	0
	chr5	68061	68769	310	89	3.51603044422716	221	0
	chr8	34552	35037	241	25	9.99100606035159	216	0
	chr12	369673	370122	350	165	2.12169468209834	185	0
	chr3	138234	138938	308	126	2.44493790546579	182	0
	chr15	953971	954171	193	19	10.2817607781589	174	0
	chr9	241029	241232	185	13	15.0815131647535	172	0
	chr5	442042	442480	286	114	2.51224545987869	172	0
	chr12	263901	264107	198	32	6.28539902464676	166	0
	chr5	85712	86155	204	38	5.4791311956604	166	0
	chr7	882827	883210	194	35	5.55354310848547	159	0
	chr5	100573	100774	163	18	9.13454850933674	145	0
	chr2	316937	317137	146	11	14.0654137861228	135	1.47872617246384E-31
	chr9	206889	207101	137	6	24.9456379914302	131	1.00091304623626E-33
	chr9	207577	207780	134	4	41.2680924796499	130	4.27643983871372E-35
	chr16	433002	433297	169	41	4.16860087545663	128	0
	chr11	163691	163969	154	31	5.11758790773991	123	0
	chr7	883525	883772	147	31	4.86788516112817	116	0
	chr13	191812	192012	115	4	32.7849002023779	111	1.23706557882796E-29
	chr11	517589	517789	135	25	5.44916285824361	110	9.44915165214502E-20
	chr13	297493	297677	110	3	38.7637890074009	107	2.31668187080396E-29
	chr5	59184	59384	116	9	14.3316882647274	107	3.89114881850378E-25
	chr12	198978	199338	174	68	2.56589629213766	106	0
	chr7	80608	80808	116	14	8.71560985803088	102	1.82186681122107E-21
	chr2	680389	680616	146	45	3.24691414267432	101	0
	chr7	311082	311239	110	10	11.3482095200555	100	9.58664525717869E-23
	chr7	639665	639865	115	15	7.71162419658314	100	1.4242802901604E-20
	chr15	444811	445033	131	31	4.31724959712598	100	3.93227959165668E-16
	chr4	1489560	1489807	143	45	3.21256543936076	98	0
	chr7	611514	611714	104	7	15.9405498920675	97	1.40062377967583E-23
	chr4	1357310	1357505	105	11	9.63798557335159	94	1.05437864379097E-20
	chr16	462243	462443	111	19	6.04362640085655	92	2.66148342923473E-17
	chr11	258972	259172	121	32	3.79225642105103	89	1.1130772684703E-13
	chr7	480097	480285	107	19	5.88128146139983	88	2.26182863878915E-16
	chr10	227895	228071	102	15	6.94499094074525	87	2.21962898034843E-17
	chr4	1456570	1456767	95	10	9.95970171177112	85	7.92726245675525E-19
	chr13	924154	924354	124	39	3.18442315290831	85	8.05792967502856E-12
	chr6	4690	4912	134	50	2.73136382856723	84	0
	chr13	298616	298750	87	4	25.5193246812779	83	1.13024133285784E-21
	chr13	220552	220693	98	15	6.98460917355007	83	2.04936407437777E-16
	chr10	121224	121446	145	63	2.32205216647886	82	0
	chr13	914638	914837	86	7	14.308517528097	79	1.03911465392344E-18
	chr5	67717	67832	90	11	8.24370297034706	79	7.11795588259026E-17
	chr12	794376	794541	103	25	4.15852157691275	78	9.66670199239399E-13
	chr15	537075	537270	84	7	12.0575398417442	77	3.55827285992205E-18
	chr15	1028216	1028376	93	17	5.48606264815172	76	3.6186135647381E-14
	chr7	277929	278089	110	34	3.32641992696101	76	7.5979603762987E-11
	chr16	74280	74487	131	55	2.40913869156245	76	0
	chr14	667161	667352	93	18	5.38718730342564	75	1.13007514192194E-13
	chr7	323196	323394	96	22	4.52550422784126	74	1.62828972711354E-12
	chr9	205773	205890	74	2	42.4362577325479	72	3.87385224470834E-20
	chr2	42936	43131	82	14	6.02609359523122	68	3.62137823099237E-13
	chr14	632590	632740	84	16	5.40817005633023	68	1.30296790932805E-12
	chr10	435419	435524	89	23	3.91222501229871	66	1.18977991403773E-10
	chr6	104563	104752	76	11	7.52373244442914	65	2.10567525475754E-13
	chr15	479420	479612	97	32	3.08271313824246	65	4.24943982325655E-09
	chr12	282518	282715	88	26	3.40947110653716	62	2.29478614675119E-09
	chr15	33	200	92	30	3.08308411739986	62	8.23360785115626E-09
	chr10	74336	74469	87	27	3.32842683823767	60	7.63082573188514E-09
	chr12	95585	95739	83	24	3.5583225864305	59	4.28885431256817E-09
	chr8	553819	553940	90	33	2.7618337761583	57	1.37232926081649E-07
	chr1	166250	166381	72	16	4.57113517610326	56	5.95761670743171E-10
	chr13	272335	272436	81	25	3.25187597081648	56	2.23968725878391E-08
	chr12	806201	806374	102	46	2.22078115625707	56	2.40263537708466E-06
	chr4	410358	410494	81	26	3.22599453269246	55	4.68725456412273E-08
	chr12	48859	49056	75	21	3.7129656936721	54	1.35346459412374E-08
	chr4	84	200	47	20	2.36516705913217	27	0.0006535843428818
	chr12	283230	283380	99	50	1.99851279667166	49	0.0000366397527242037
	chr11	666121	666521	300	153	1.97228918349303	147	0
	chr10	120540	120729	115	67	1.73195602293732	48	0
	chr5	117754	118080	153	89	1.73015988266543	64	0
	chr12	837658	837784	86	53	1.65061317975922	33	0.00321740526979804
	chr10	622705	622851	100	70	1.44674664878736	30	0.0129221937906708
	chr12	459606	460744	5407	3937	1.37369674165771	1470	0
	chr5	192283	192531	134	130	1.03804250486921	4	0
	chr14	783991	784274	247	253	0.979134250277041	-6	0
	chr6	225058	225358	158	167	0.948612262472542	-9	0
	chr3	24	507	340	399	0.853516451625033	-59	0
	chr8	556764	556964	123	151	0.81573993694439	-28	0
	chr12	11230	11405	97	131	0.745612925989902	-34	0
	chr12	1064877	1065124	139	279	0.498735547187983	-140	0

## Sheet: Cse4_Rep1_Targets
Annotated target list for Cse4_Rep1.
Targets are ranked by p-value first and by excess in second. Targets that cover multiple genes are listed multiple times.
Ratio=Sample Read Counts / Input Read Counts
Excess in counts=Sample Read Counts - Input Read Counts
	Chr	Target Start	Target End	Sample Read Counts	Input Read Counts	Ratio	Excess	P-value	ORF
	chr13	267673	268430	2910	22	134.4393092	2888	0	CEN13
	chr11	439299	440251	2443	59	41.48709673	2384	0	CEN11
	chr8	105260	105958	1942	32	62.04022917	1910	0	CEN8
	chr1	151009	151977	1877	34	55.64869774	1843	0	CEN1
	chr4	449433	450096	1729	23	75.20674953	1706	0	CEN4
	chr10	435378	436976	1820	142	12.86418774	1678	0	CEN10
	chr14	628459	629279	1662	46	36.67524498	1616	0	CEN14
	chr5	151706	152461	1509	30	50.59159599	1479	0	CEN5
	chr15	326302	327049	1196	23	52.0856926	1173	0	CEN15
	chr6	148071	148925	1149	27	43.82982985	1122	0	CEN6
	chr12	150542	151443	1171	64	18.47069255	1107	0	CEN12
	chr16	555708	556341	1122	20	56.42242323	1102	0	CEN16
	chr3	114060	114878	1120	39	29.1539294	1081	0	CEN3
	chr9	355269	355963	1048	10	106.8216678	1038	0	CEN9
	chr7	496646	497410	883	20	45.35442762	863	0	CEN7
	chr12	232402	234050	1248	511	2.445405252	737	0	YLR044C
	chr2	238000	238625	718	22	33.818593	696	0	CEN2
	chr1	71916	73085	812	189	4.307964128	623	0	YAL038W
	chr9	208675	209537	621	8	85.72189274	613	0	YIL079C
	chr7	481457	482579	639	120	5.3458672	519	0	YGL008C
	chr12	838209	839256	784	271	2.901220367	513	0	YLR355C
	chr15	159636	160525	671	197	3.417593221	474	0	YOL086W
	chr11	326162	327028	641	174	3.691550756	467	0	YKL060C
	chr3	137962	138944	627	190	3.311165772	437	0	YCR012W
	chr5	68025	68834	566	181	3.129516162	385	0	YEL046C
	chr11	519223	520205	626	242	2.592217899	384	0	YKR042W
	chr8	34556	34983	340	46	7.510181045	294	0	YHL033C
	chr16	432715	433276	343	117	2.939217542	226	0	YPL061W
	chr9	207528	207846	209	6	35.74199548	203	0	YIL079C
	chr7	480038	480296	234	39	6.032353668	195	0	YGL008C
	chr15	444751	445059	249	60	4.176636441	189	0	YOR063W
	chr7	883439	883773	259	70	3.742430312	189	0	YGR192C
	chr8	451422	451807	289	100	2.896645023	189	0	YHR174W
	chr1	142687	143006	230	42	5.503208953	188	0	YAL003W
	chr7	882810	883204	252	69	3.656811408	183	0	YGR192C
	chr7	311631	311926	201	26	7.953210471	175	0	YGL103W
	chr5	85714	86104	245	72	3.431593534	173	0	YEL034W
	chr16	303277	303609	240	72	3.351674298	168	0	YPL131W
	chr7	277927	278234	240	79	3.053038808	161	0	YGL123W
	chr4	555819	556218	245	86	2.8671186	159	0	YDR050C
	chr15	445333	445597	189	34	5.7023625	155	0	YOR063W
	chr11	163664	163953	214	63	3.442617636	151	0	YKL152C
	chr16	642531	642978	251	110	2.29859849	141	0	YPR035W
	chr8	35370	35625	183	43	4.322155528	140	0	YHL033C
	chr12	806305	806757	262	122	2.152708523	140	0	YLR340W
	chr12	198893	199221	252	118	2.138193123	134	0	YLR028C
	chr16	646014	646220	160	28	5.768814672	132	0	YPR036W-A
	chr13	500266	500498	185	61	3.057865463	124	0	YMR116C
	chr4	1489539	1489784	203	80	2.538841747	123	0	YDR524C-B
	chr13	220509	220728	175	54	3.246032287	121	0	YML028W
	chr10	74268	74493	178	60	3.010786797	118	0	YJL191W
	chr4	992769	992965	155	48	3.274721722	107	0	YDR262W
	chr15	877416	877635	168	61	2.781927752	107	0	YOR298C-A
	chr13	484490	484682	155	50	3.111735289	105	0	YMR108W
	chr13	67712	67910	159	56	2.846330034	103	0	YML103C
	chr12	794442	794601	143	42	3.420500541	101	0	YLR333C
	chr13	673919	674107	153	52	2.99873998	101	0	YMR205C
	chr5	139036	139209	142	42	3.434137926	100	0	YEL009C
	chr15	407752	407910	136	38	3.613342549	98	0	YOR040W
	chr2	680363	680586	189	92	2.058991138	97	0	YBR230C
	chr14	303053	303212	135	43	3.153892614	92	0	YNL178W
	chr11	258929	259120	154	68	2.278321134	86	0	YKL096W-A
	chr16	572223	572411	136	51	2.679227845	85	0	YPR008W
	chr11	463668	463871	163	79	2.070747318	84	0	YKR013W
	chr15	159206	159367	133	57	2.338307586	76	0	YOL086W-A
	chr10	652250	652425	143	69	2.083604613	74	0	YJR123W
	chr3	48833	48967	125	52	2.436020887	73	0	YCL043C
	chr16	646506	646638	124	54	2.311746953	70	0	YPR037C
	chr13	409260	409433	135	66	2.074663021	69	0	YMR070W
	chr15	217810	217920	118	59	2.031942968	59	0	YOL059W
	chr9	23797	23995	154	1	1580.172432	153	3.42E-45	YIL169C
	chr9	205758	205959	159	4	47.98460975	155	2.49E-42	YIL083C
	chr9	207064	207270	159	8	22.04698286	151	7.12E-38	YIL083C
	chr2	1681	1880	136	9	15.71720154	127	1.45E-30	YBL113C
	chr15	30520	30621	118	15	8.277915443	103	2.55E-21	YOL155C
	chr5	67667	67772	113	19	6.029173317	94	9.06E-18	YEL046C
	chr15	1028213	1028361	135	30	4.52355479	105	0.0000000000000000208	YOR369C
	chr7	480924	481043	124	25	4.993555092	99	0.0000000000000000285	YGL008C
	chr2	375245	375375	125	26	4.951441193	99	0.00000000000000005	YBR068C
	chr5	354895	355061	132	30	4.502568477	102	0.0000000000000000913	YER098W
	chr10	139553	139652	101	16	6.732978935	85	0.000000000000000143	YJL149W
	chr10	139553	139652	101	16	6.732978935	85	0.000000000000000143	YJL148W
	chr15	780742	780842	99	18	5.707859283	81	0.00000000000000486	YOR236W
	chr7	960067	960227	133	35	3.843577077	98	0.00000000000000592	YGR234W
	chr14	89447	89584	111	24	4.771489093	87	0.00000000000000716	YNL289W
	chr14	89447	89584	111	24	4.771489093	87	0.00000000000000716	YNL288W
	chr2	374529	374659	124	32	3.971565128	92	0.0000000000000276	YBR068C
	chr15	832409	832518	104	22	4.777565632	82	0.0000000000000304	YOR272W
	chr7	477172	477285	113	27	4.225537114	86	0.0000000000000519	YGL009C
	chr14	631815	631981	128	35	3.758372741	93	0.0000000000000588	YNR002C
	chr5	304707	304829	120	32	3.765409876	88	0.000000000000177	YER073W
	chr1	166248	166404	118	33	3.687341414	85	0.00000000000102	YAR014C
	chr11	520533	520689	121	36	3.389965746	85	0.00000000000301	YKR043C
	chr13	162520	162675	129	41	3.171929241	88	0.00000000000423	YML056C
	chr10	227795	227924	120	39	3.154473136	81	0.0000000000433	YJL104W
	chr12	95596	95710	112	40	2.818041533	72	0.00000000219	YLL024C
	chr13	19907	20050	123	47	2.628966346	76	0.00000000246	YML126C
	chr4	410345	410490	119	46	2.636552562	73	0.00000000607	YDL024C
	chr4	355843	355950	112	42	2.720945173	70	0.00000000768	YDL055C
	chr14	96232	96332	101	48	2.111685414	53	0.00000843	YNL286W

## Sheet: Cse4_Rep2_Targets
Annotated target list for Cse4_Rep2.
Targets are ranked by p-value first and by excess in second. Targets that cover multiple genes are listed multiple times.
Ratio=Sample Read Counts / Input Read Counts
Excess in counts=Sample Read Counts - Input Read Counts
	Chr	Target Start	Target End	Sample Read Counts	Input Read Counts	Ratio	Excess	P-value	ORF
	chr13	267651	268509	1301	4	393.0390869	1297	0	CEN13
	chr8	105177	106029	1023	6	194.6615889	1017	0	CEN8
	chr1	150937	152038	957	5	203.0153498	952	0	CEN1
	chr11	439292	440331	946	9	115.5860763	937	0	CEN11
	chr4	449275	450103	731	7	116.3248139	724	0	CEN4
	chr14	628413	629272	718	10	72.18428768	708	0	CEN14
	chr5	151680	152667	692	9	82.46077865	683	0	CEN5
	chr16	555491	556569	630	7	94.40763169	623	0	CEN16
	chr10	435759	436894	627	17	38.45478716	610	0	CEN10
	chr3	114059	115118	558	6	102.5692748	552	0	CEN3
	chr6	148040	148972	539	2	463.4247946	537	0	CEN6
	chr7	496578	497411	498	5	123.1895582	493	0	CEN7
	chr9	355211	356128	469	2	293.4769574	467	0	CEN9
	chr12	150448	151375	479	12	41.27150182	467	0	CEN12
	chr15	325945	327176	456	6	85.42221712	450	0	CEN15
	chr2	237777	238745	339	6	59.01477092	333	0	CEN2
	chr9	208943	209514	175	2	173.8351565	173	0	YIL079C
	chr12	232451	234036	270	105	2.581339081	165	0	YLR044C
	chr1	72091	73149	171	23	7.763802873	148	0	YAL038W
	chr11	326219	327033	150	24	6.495625995	126	0	YKL060C
	chr12	838489	839206	160	49	3.332134036	111	0	YLR355C
	chr8	34610	35048	107	7	17.43419208	100	2.12E-24	YHL033C
	chr7	481512	482200	127	17	7.720382134	110	2.67E-22	YGL008C
	chr9	205752	205970	73	1	152.5532351	72	3.97E-21	YIL083C
	chr7	311139	311489	80	6	14.36975332	74	6.56E-18	YGL103W
	chr3	138219	138878	110	18	6.13897989	92	0.0000000000000000133	YCR012W
	chr16	433466	434045	89	11	8.317886069	78	0.000000000000000127	YPL061W
	chr13	297593	297914	60	2	33.04849658	58	0.000000000000000424	YMR013W-A
	chr5	138606	138916	67	4	20.88781844	63	0.000000000000000437	YEL009C
	chr9	206796	207093	54	2	44.8009193	52	0.0000000000000222	YIL083C
	chr7	311736	312020	60	4	15.59771405	56	0.0000000000000368	YGL103W
	chr15	159685	160465	115	29	4.101161668	86	0.000000000000128	YOL086W
	chr7	480557	480937	66	7	9.436617003	59	0.000000000000192	YGL008C
	chr5	85763	86075	71	11	6.498965325	60	0.00000000000341	YEL034W
	chr4	579721	579921	47	3	20.48639588	44	0.0000000000185	YDR064W
	chr15	30480	30772	57	7	8.6954753	50	0.0000000000382	YOL155C
	chr8	452143	452436	57	8	7.259434232	49	0.000000000158	YHR174W
	chr12	794366	794643	61	10	6.401178683	51	0.000000000232	YLR333C
	chr8	35342	35546	51	6	9.12226449	45	0.000000000284	YHL033C
	chr4	555868	556281	76	18	4.468736507	58	0.00000000059	YDR050C
	chr7	482438	482638	48	6	8.936190344	42	0.00000000163	YGL008C
	chr13	220508	220710	52	8	7.169560068	44	0.0000000026	YML028W
	chr5	68064	68387	60	12	5.369907789	48	0.00000000403	YEL046C
	chr7	148342	148537	46	6	8.863930044	40	0.00000000516	YGL189C
	chr9	69387	69508	34	2	33.77368754	32	0.00000000971	YIL148W
	chr8	121233	121388	36	3	13.99835983	33	0.000000018	YHR007C
	chr15	897500	897623	33	2	16.54839307	31	0.0000000184	YOR310C
	chr7	480005	480201	46	7	6.590216526	39	0.00000002	YGL008C
	chr13	887996	888147	38	4	12.33417105	34	0.0000000283	YMR307W
	chr15	407699	407887	43	6	7.442117239	37	0.0000000286	YOR040W
	chr13	372443	372578	35	3	14.3500051	32	0.0000000334	YMR049C
	chr7	477500	477647	35	3	12.63703685	32	0.0000000334	YGL009C
	chr15	444985	445148	42	6	7.243404376	36	0.0000000504	YOR063W
	chr1	166234	166375	35	4	8.816009408	31	0.000000168	YAR014C
	chr7	277994	278225	56	14	4.258950291	42	0.000000215	YGL123W
	chr7	960384	960501	34	4	10.75506094	30	0.000000302	YGR234W
	chr7	882924	883190	53	13	4.209938562	40	0.000000362	YGR192C
	chr16	718683	718794	31	3	11.03631191	28	0.000000383	YPR091C
	chr10	227770	227962	42	8	5.528504879	34	0.000000582	YJL104W
	chr12	856082	856199	37	6	6.503492604	31	0.000000818	YLR367W
	chr2	374529	374645	37	6	6.326119828	31	0.000000818	YBR068C
	chr14	631850	632018	39	7	5.847509713	32	0.000000916	YNR002C
	chr5	98956	99097	32	4	9.795541938	28	0.000000971	YEL029C
	chr2	680891	681010	32	4	8.17038323	28	0.000000971	YBR230C
	chr11	519616	519810	46	11	4.498920644	35	0.00000166	YKR042W
	chr10	440895	441004	31	4	8.522949582	27	0.00000173273	YJR003C
	chr12	638033	638260	49	13	4.005922535	36	0.00000241	YLR249W
	chr12	638886	639040	37	7	5.41957717	30	0.00000265	YLR249W
	chr7	883553	883738	45	11	4.32396307	34	0.00000269	YGR192C
	chr14	303098	303202	37	8	4.755117789	29	0.00000769	YNL178W
	chr7	280340	280461	32	6	5.791556273	26	0.0000121713	YGL122C
	chr12	95573	95749	38	9	4.543716105	29	0.000012452	YLL024C
	chr16	689693	689834	33	7	5.334544468	26	0.0000211385	YPR072W
	chr15	159261	159368	36	9	4.49017159	27	0.0000328733	YOL086W-A
	chr12	499527	499677	32	7	4.933896713	25	0.0000351274	YLR168C
	chr12	797074	797250	41	12	3.439891592	29	0.0000408567	YLR335W
	chr10	652166	652335	41	14	3.063285804	27	0.000177641	YJR123W
	chr16	432949	433059	35	11	3.488092109	24	0.000267793	YPL061W
	chr7	452311	452415	33	10	3.495043334	23	0.000303053	YGL022W
	chr10	122546	122702	34	12	2.923872857	22	0.000820746	YJL158C
	chr13	272279	272402	33	12	2.816104286	21	0.00122945	YMR002W

## Sheet: Cse4_Rep3_Targets
Annotated target list for Cse4_Rep3.
Targets are ranked by p-value first and by excess in second. Targets that cover multiple genes are listed multiple times.
Ratio=Sample Read Counts / Input Read Counts
Excess in counts=Sample Read Counts - Input Read Counts
	Chr	Target Start	Target End	Sample Read Counts	Input Read Counts	Ratio	Excess	P-value	ORF
	chr13	267736	268453	4567	6	772.5129792	4561	0	CEN13
	chr14	628428	629222	3008	24	127.400143	2984	0	CEN14
	chr8	105112	106012	2620	20	131.7309743	2600	0	CEN8
	chr4	449396	450095	2457	14	178.1295761	2443	0	CEN4
	chr1	151007	151954	2291	18	133.605542	2273	0	CEN1
	chr11	439324	440249	2242	29	78.93228305	2213	0	CEN11
	chr10	435755	436861	2190	46	48.24245437	2144	0	CEN10
	chr5	151689	152777	2047	29	71.17087543	2018	0	CEN5
	chr7	496624	497331	1868	9	212.3111864	1859	0	CEN7
	chr3	57055	57422	1981	170	11.67741017	1811	0	YCL037C
	chr16	555649	556533	1729	18	100.4676823	1711	0	CEN16
	chr3	114027	114832	1666	30	56.2719129	1636	0	CEN3
	chr9	355160	356101	1551	8	206.9020563	1543	0	CEN9
	chr6	148133	148918	1533	10	157.5135006	1523	0	CEN6
	chr12	150464	151427	1474	39	38.71364719	1435	0	CEN12
	chr2	237986	238574	1422	11	138.7421271	1411	0	CEN2
	chr4	892523	892735	1319	84	15.76838985	1235	0	YDR213W
	chr15	326122	327068	1124	17	69.97938786	1107	0	CEN15
	chr16	581335	581536	890	46	19.74594861	844	0	YPR010C
	chr9	387137	387338	790	20	40.63310106	770	0	YIR018C-A
	chr12	232402	234011	852	296	2.880536897	556	0	YLR044C
	chr15	159317	160482	535	136	3.956241607	399	0	YOL086W-A
	chr15	159317	160482	535	136	3.956241607	399	0	YOL086W
	chr11	326156	326967	440	83	5.357275258	357	0	YKL060C
	chr9	208939	209619	360	5	79.12272843	355	0	YIL079C
	chr8	451421	452457	437	94	4.697519536	343	0	YHR174W
	chr1	72041	73037	414	90	4.650767319	324	0	YAL038W
	chr12	838344	839261	453	153	2.971309581	300	0	YLR355C
	chr7	480972	481770	332	47	7.216571724	285	0	YGL008C
	chr11	519242	520159	390	118	3.331135286	272	0	YKR042W
	chr14	414886	415091	266	12	22.85808515	254	0	YNL112W
	chr7	481975	482687	277	34	8.348294685	243	0	YGL008C
	chr16	9510	9710	260	19	13.9367654	241	0	YPL281C
	chr5	68061	68769	310	89	3.516030444	221	0	YEL046C
	chr8	34552	35037	241	25	9.99100606	216	0	YHL033C
	chr12	369673	370122	350	165	2.121694682	185	0	YLR110C
	chr3	138234	138938	308	126	2.444937905	182	0	YCR012W
	chr15	953971	954171	193	19	10.28176078	174	0	YOR336W
	chr9	241029	241232	185	13	15.08151316	172	0	YIL065C
	chr5	442042	442480	286	114	2.51224546	172	0	YER137C
	chr12	263901	264107	198	32	6.285399025	166	0	YLR061W
	chr5	85712	86155	204	38	5.479131196	166	0	YEL034W
	chr7	882827	883210	194	35	5.553543108	159	0	YGR192C
	chr5	100573	100774	163	18	9.134548509	145	0	YEL027W
	chr16	433002	433297	169	41	4.168600875	128	0	YPL061W
	chr11	163691	163969	154	31	5.117587908	123	0	YKL152C
	chr7	883525	883772	147	31	4.867885161	116	0	YGR192C
	chr12	198978	199338	174	68	2.565896292	106	0	YLR028C
	chr2	680389	680616	146	45	3.246914143	101	0	YBR230C
	chr4	1489560	1489807	143	45	3.212565439	98	0	YDR505C
	chr6	4690	4912	134	50	2.731363829	84	0	YFL064C
	chr10	121224	121446	145	63	2.322052166	82	0	YJL159W
	chr16	74280	74487	131	55	2.409138692	76	0	YPL250C
	chr9	207577	207780	134	4	41.26809248	130	4.28E-35	YIL079C
	chr9	206889	207101	137	6	24.94563799	131	1e-33	YIL083C
	chr2	316937	317137	146	11	14.06541379	135	1.48E-31	YBR040W
	chr13	191812	192012	115	4	32.7849002	111	1.24E-29	YML043C
	chr13	297493	297677	110	3	38.76378901	107	2.32E-29	YMR013W-A
	chr5	59184	59384	116	9	14.33168826	107	3.89E-25	YDR524C-B
	chr7	611514	611714	104	7	15.94054989	97	1.4E-23	YGR060W
	chr7	311082	311239	110	10	11.34820952	100	9.59E-23	YGL103W
	chr13	298616	298750	87	4	25.51932468	83	1.13E-21	YMR014W
	chr7	80608	80808	116	14	8.715609858	102	1.82E-21	YGL222C
	chr4	1357310	1357505	105	11	9.637985573	94	1.05E-20	YDR448W
	chr4	1357310	1357505	105	11	9.637985573	94	1.05E-20	YDR449C
	chr7	639665	639865	115	15	7.711624197	100	1.42E-20	YGR078C
	chr9	205773	205890	74	2	42.43625773	72	3.87E-20	YIL083C
	chr11	517589	517789	135	25	5.449162858	110	9.45E-20	YKR041W
	chr4	1456570	1456767	95	10	9.959701712	85	7.93E-19	YDR504C
	chr13	914638	914837	86	7	14.30851753	79	1.04E-18	YMR319C
	chr15	537075	537270	84	7	12.05753984	77	3.56E-18	YOR113W
	chr15	537075	537270	84	7	12.05753984	77	3.56E-18	YOR114W
	chr10	227895	228071	102	15	6.944990941	87	0.0000000000000000222	YJL104W
	chr16	462243	462443	111	19	6.043626401	92	0.0000000000000000266	YPL049C
	chr5	67717	67832	90	11	8.24370297	79	0.0000000000000000712	YEL051W
	chr13	220552	220693	98	15	6.984609174	83	0.000000000000000205	YML028W
	chr7	480097	480285	107	19	5.881281461	88	0.000000000000000226	YGL008C
	chr15	444811	445033	131	31	4.317249597	100	0.000000000000000393	YOR063W
	chr15	1028216	1028376	93	17	5.486062648	76	0.0000000000000362	YOR369C
	chr11	258972	259172	121	32	3.792256421	89	0.000000000000111	YKL096W-A
	chr14	667161	667352	93	18	5.387187303	75	0.000000000000113	YNR019W
	chr6	104563	104752	76	11	7.523732444	65	0.000000000000211	YFL016C
	chr2	42936	43131	82	14	6.026093595	68	0.000000000000362	YBL097W
	chr12	794376	794541	103	25	4.158521577	78	0.000000000000967	YLR333C
	chr14	632590	632740	84	16	5.408170056	68	0.0000000000013	YNR002C
	chr7	323196	323394	96	22	4.525504228	74	0.00000000000163	YGL097W
	chr7	277929	278089	110	34	3.326419927	76	0.000000000076	YGL123W
	chr1	166250	166381	72	16	4.571135176	56	0.000000000596	YAR014C
	chr12	282518	282715	88	26	3.409471107	62	0.00000000229	YLR074C
	chr12	282518	282715	88	26	3.409471107	62	0.00000000229	YLR075W
	chr15	479420	479612	97	32	3.082713138	65	0.00000000425	YOR083W
	chr12	95585	95739	83	24	3.558322586	59	0.00000000429	YLL024C
	chr10	74336	74469	87	27	3.328426838	60	0.00000000763	YJL191W
	chr12	48859	49056	75	21	3.712965694	54	0.0000000135	YLL045C
	chr13	272335	272436	81	25	3.251875971	56	0.0000000224	YMR002W
	chr4	410358	410494	81	26	3.225994533	55	0.0000000469	YDL024C
	chr8	553819	553940	90	33	2.761833776	57	0.000000137	YHR215W
	chr12	806201	806374	102	46	2.220781156	56	0.0000024	YLR340W
