# Supplementary material for: Efficient yeast ChIP-Seq using multiplex short-read DNA sequencing
Source: BMC Genomics. 2009 Jan 21;10:37. doi: 10.1186/1471-2164-10-37 (PMC2656530; doi:10.1186/1471-2164-10-37)
Supplement: Additional file 2 — Ste12 target lists. This data correspond to the annotated filtered target lists and the raw 'hits' returned from PeakSeq for three biological replicates of Ste12 ChIP DNA processed by ChIP-Seq. [file 1471-2164-10-37-S2.xls]

## Sheet: Ste12_Rep1_RawHits
'Hits' returned from PeakSeq algorithm for Ste12_Rep1.
'Hits' higlighted in green have ratio>2.0, p-value<0.05 and excess≥10 and will be analyzed. 'Hits' highlighted in red fail to meet these standards and are discarded.
Ratio=Sample Read Counts / Input Read Counts
Excess in counts=Sample Read Counts - Input Read Counts
	Chr	Hit Start	Hit End	Sample Read Counts	Input Read Counts	Ratio	Excess	P-value
	chr2	408039	409462	18250	212	86.4693005878421	18038	0
	chr4	234061	234861	5081	91	56.3294131463251	4990	0
	chr7	515868	517089	4481	278	16.1711919857606	4203	0
	chr13	539804	541364	4366	705	6.19934097834272	3661	0
	chr8	272317	274289	3164	307	10.3389825669051	2857	0
	chr15	587312	588569	2843	263	10.8155336947904	2580	0
	chr16	920786	922623	3227	976	3.30797874980565	2251	0
	chr9	138103	139738	2067	145	14.2785081541959	1922	0
	chr11	354895	356165	1958	423	4.63604110256084	1535	0
	chr7	322910	325317	1782	302	5.90318521489883	1480	0
	chr2	164814	165845	1776	380	4.67712697792945	1396	0
	chr4	1233588	1234182	1495	114	13.1289573818207	1381	0
	chr4	599433	600592	1699	369	4.61656811302036	1330	0
	chr8	374929	375896	1488	198	7.51937044862001	1290	0
	chr12	1064867	1065353	1340	271	4.94593268584445	1069	0
	chr1	67961	70254	1479	427	3.47113581188393	1052	0
	chr11	257988	259197	1714	667	2.57318624432319	1047	0
	chr8	74313	75201	1102	115	9.66121509327676	987	0
	chr11	259805	261868	1375	492	2.79808435067396	883	0
	chr13	510619	511392	1305	454	2.87906653907758	851	0
	chr8	556664	557143	1238	420	2.95038162255488	818	0
	chr2	372952	373891	939	157	5.99934166871193	782	0
	chr4	1080309	1080871	993	218	4.56867563975392	775	0
	chr12	369695	371371	1221	453	2.70037652322504	768	0
	chr15	424070	424740	1096	345	3.17849263725911	751	0
	chr9	248541	249623	962	213	4.5173725865024	749	0
	chr11	229755	231371	1190	507	2.34879646576746	683	0
	chr15	978388	979864	1257	592	2.12477244476834	665	0
	chr9	127048	128022	696	45	15.6271996933989	651	0
	chr5	311069	312186	956	306	3.13109578128891	650	0
	chr8	48118	49041	1073	439	2.44441310364983	634	0
	chr10	606005	607315	807	228	3.55018444377923	579	0
	chr11	513466	514607	1016	438	2.32366995162119	578	0
	chr5	140168	141557	851	274	3.1121370650627	577	0
	chr10	662631	663555	861	285	3.02933277322296	576	0
	chr7	483211	484327	806	242	3.33318253147689	564	0
	chr4	1488968	1490563	1067	508	2.10451642077286	559	0
	chr5	490442	491498	777	227	3.43469078199537	550	0
	chr12	83736	84501	666	117	5.69310059068788	549	0
	chr7	986602	987733	909	378	2.4055098851459	531	0
	chr7	591548	593184	1039	514	2.02205719482152	525	0
	chr12	232408	235292	934	415	2.25242924946541	519	0
	chr12	230449	231343	560	44	12.8687074143021	516	0
	chr5	241911	242948	753	250	3.01699757198102	503	0
	chr14	87073	87809	698	201	3.48211634384139	497	0
	chr14	106934	108220	731	241	3.03322198934591	490	0
	chr7	196969	197707	738	251	2.95166465690988	487	0
	chr15	391437	392331	781	319	2.45047751447556	462	0
	chr5	544381	545440	687	227	3.02889681132787	460	0
	chr13	675110	675756	680	224	3.04602079628825	456	0
	chr5	461425	462313	790	335	2.36012361649986	455	0
	chr12	727754	728736	672	230	2.93139571817813	442	0
	chr15	31657	33314	676	235	2.87736344740354	441	0
	chr14	301134	302204	663	226	2.94079020458638	437	0
	chr15	520285	521038	806	370	2.18368732784035	436	0
	chr4	76385	77205	585	152	3.85306357944738	433	0
	chr15	384688	385552	590	171	3.46479973391582	419	0
	chr4	538878	539794	700	289	2.4239128469142	411	0
	chr3	50499	51662	717	307	2.3363959784865	410	0
	chr8	122072	122685	706	301	2.35160715703693	405	0
	chr6	19120	19956	480	78	6.18825369167031	402	0
	chr8	16943	18326	536	134	4.01381697840763	402	0
	chr14	392343	392803	488	104	4.71699682367748	384	0
	chr4	368568	369259	671	288	2.33048155107707	383	0
	chr6	106226	107074	575	199	2.8905539510455	376	0
	chr12	645257	646658	669	295	2.26887409239929	374	0
	chr12	29294	29950	527	159	3.32772998503846	368	0
	chr5	84997	85817	706	342	2.06579272733273	364	0
	chr5	467837	468644	543	180	3.02854624372199	363	0
	chr9	176900	178426	645	285	2.27028633731009	360	0
	chr12	808865	809848	466	110	4.25808655123607	356	0
	chr12	11034	11445	490	143	3.44562054762631	347	0
	chr7	766042	766781	619	273	2.26749094823099	346	0
	chr4	1161624	1162697	591	247	2.39333515700518	344	0
	chr13	797679	798472	647	303	2.13612291546591	344	0
	chr16	585747	586841	590	250	2.36630655641877	340	0
	chr9	129854	130266	397	58	6.88533186461709	339	0
	chr12	659719	660536	466	128	3.66144448357784	338	0
	chr16	789570	789971	422	85	4.96491283426517	337	0
	chr13	661441	662248	609	272	2.241760675532	337	0
	chr5	117380	118219	629	292	2.15953778489868	337	0
	chr12	368168	369395	509	175	2.91016826500572	334	0
	chr12	722736	723675	471	145	3.26305159216118	326	0
	chr5	284605	285388	481	157	3.06914206537233	324	0
	chr12	874866	875452	396	76	5.2222193928434	320	0
	chr7	701186	702027	386	69	5.64341538013772	317	0
	chr7	774183	774930	444	131	3.40196905270133	313	0
	chr14	355190	355973	482	180	2.69027759101733	302	0
	chr7	733153	734016	469	170	2.76819049455456	299	0
	chr6	55060	55980	524	226	2.32876286052221	298	0
	chr12	5519	5897	313	20	16.1059803585877	293	0
	chr3	169338	169714	340	48	7.23095432931277	292	0
	chr14	335554	336246	399	108	3.71086429990501	291	0
	chr3	163479	163946	412	121	3.40637598620901	291	0
	chr15	231971	232409	460	176	2.6219172463032	284	0
	chr4	1345223	1346004	488	209	2.34163218050806	279	0
	chr15	118016	118221	296	19	15.7285616351866	277	0
	chr5	174571	175075	359	82	4.37942347445665	277	0
	chr12	783563	784630	449	174	2.58855317770161	275	0
	chr4	1156137	1156741	364	90	4.067951283018	274	0
	chr13	608214	608598	352	79	4.47051778801647	273	0
	chr14	405734	406089	406	136	2.99875838952401	270	0
	chr9	141633	142113	306	41	7.46981766002981	265	0
	chr10	0	202	318	54	5.90080247691169	264	0
	chr9	26625	27163	288	25	11.8061289219722	263	0
	chr12	489349	489776	264	3	115.46907324176	261	0
	chr16	575213	576349	387	127	3.07044472708922	260	0
	chr4	543600	544539	423	163	2.6029631865309	260	0
	chr9	332611	333507	387	129	3.02035401567523	258	0
	chr8	296709	297308	427	176	2.42954031565827	251	0
	chr12	108242	109323	446	195	2.29048241708881	251	0
	chr5	261029	262186	397	147	2.70214989006129	250	0
	chr5	399209	400123	396	147	2.70262817923783	249	0
	chr5	23464	23867	311	64	4.88542382746433	247	0
	chr14	675558	676084	338	91	3.73815042864349	247	0
	chr2	392432	392870	388	141	2.75305772370769	247	0
	chr8	211869	212261	261	15	17.4012590188115	246	0
	chr5	422480	423555	419	173	2.42533325592452	246	0
	chr6	255344	255750	314	70	4.49344571186411	244	0
	chr9	253825	254736	411	167	2.47292016568924	244	0
	chr12	0	250	253	11	24.5906359681525	242	0
	chr4	722465	722842	329	88	3.74321398216321	241	0
	chr4	616360	616756	307	67	4.58444159251638	240	0
	chr2	381279	381914	320	81	3.98970368207418	239	0
	chr10	195270	195880	379	141	2.6965941017835	238	0
	chr12	924343	925098	405	171	2.37559305598573	234	0
	chr15	486876	487742	380	148	2.57594338870117	232	0
	chr4	1362314	1362679	377	148	2.55347591358273	229	0
	chr12	822674	823272	277	49	5.7510308702473	228	0
	chr8	115052	115661	283	56	5.11955348883803	227	0
	chr12	954249	954787	342	115	2.97780230505231	227	0
	chr7	993826	994420	342	116	2.96964372655758	226	0
	chr4	230356	231074	424	199	2.13352612639312	225	0
	chr15	382908	383519	280	59	4.75494270665295	221	0
	chr9	394774	395229	263	43	6.21454348094354	220	0
	chr12	65029	66108	360	140	2.58834784352637	220	0
	chr3	27643	27989	235	19	13.0301493192606	216	0
	chr4	1493585	1494225	305	91	3.37591540400723	214	0
	chr2	642540	643113	345	131	2.65284537230428	214	0
	chr12	658118	658647	325	112	2.9089241600189	213	0
	chr2	370795	371333	291	79	3.69141824145399	212	0
	chr15	288162	288738	411	199	2.07515381375078	212	0
	chr3	298950	299489	240	32	7.53586833209542	208	0
	chr16	844108	844456	239	32	7.58487121213771	207	0
	chr9	383772	384530	339	133	2.55602965339262	206	0
	chr16	19462	19749	225	23	10.1635838021117	202	0
	chr11	143036	143495	282	80	3.55965899198421	202	0
	chr12	36732	37452	264	63	4.255616949942	201	0
	chr12	737687	738192	291	91	3.23315182754907	200	0
	chr16	588250	588812	351	151	2.33817129191314	200	0
	chr12	124965	125367	237	38	6.29512568050631	199	0
	chr9	407741	408221	232	39	6.09410214580768	193	0
	chr7	0	211	209	17	12.9066232112368	192	0
	chr7	206331	206835	239	49	4.93201821955959	190	0
	chr13	880461	881048	279	89	3.16721118856604	190	0
	chr16	16755	17363	231	43	5.43552068585429	188	0
	chr4	1164811	1165285	316	129	2.46015870900385	187	0
	chr4	132558	133321	331	146	2.2752729872584	185	0
	chr10	79288	79936	251	67	3.78048022774452	184	0
	chr11	629916	630493	332	149	2.23128141883724	183	0
	chr10	609004	609521	315	133	2.38576919551686	182	0
	chr12	758946	759377	312	131	2.39830316686831	181	0
	chr4	1165618	1166633	347	166	2.10169407282259	181	0
	chr11	245238	245939	301	121	2.49391763342799	180	0
	chr10	220216	220824	316	136	2.33613167794745	180	0
	chr5	559023	559372	250	71	3.52679175243354	179	0
	chr15	83088	83557	328	150	2.1918756469845	178	0
	chr15	312621	312989	270	94	2.88335145837557	176	0
	chr4	512124	512764	323	147	2.19847126432237	176	0
	chr7	779535	780145	233	59	4.00018453712834	174	0
	chr14	604710	605298	314	141	2.23056587893477	173	0
	chr4	794289	794940	320	148	2.17378133632507	172	0
	chr16	591162	591630	253	83	3.07600941423263	170	0
	chr14	631257	632009	262	93	2.82658114793767	169	0
	chr3	157461	157977	244	76	3.22549898887938	168	0
	chr14	273783	274253	279	111	2.51915613701228	168	0
	chr5	377792	378484	303	136	2.24049902520337	167	0
	chr9	388284	388811	184	18	10.4438832771293	166	0
	chr1	141316	141927	211	45	4.75663912979191	166	0
	chr4	232224	232786	231	65	3.58072118613613	166	0
	chr2	192073	192508	205	40	5.18589201429026	165	0
	chr12	86851	87167	206	41	5.08087600132486	165	0
	chr8	293361	293922	220	55	4.05077563622164	165	0
	chr3	123482	123953	250	85	2.94783879024478	165	0
	chr2	140420	140875	299	136	2.21145386826834	163	0
	chr7	785140	785968	321	158	2.03703544048544	163	0
	chr16	566885	567208	240	79	3.04977080003131	161	0
	chr14	503090	503573	283	124	2.29281285235602	159	0
	chr3	137016	137554	229	73	3.17122011224886	156	0
	chr12	651144	651346	164	9	20.1114358662368	155	0
	chr5	86291	86718	200	46	4.43014542937265	154	0
	chr5	264256	264588	216	62	3.48523645536333	154	0
	chr11	610569	611129	219	66	3.36913203130952	153	0
	chr14	547078	547844	265	112	2.38245548410777	153	0
	chr9	427136	427580	208	56	3.73512485805759	152	0
	chr14	771906	772315	201	51	3.99186486482557	150	0
	chr12	789867	790212	180	31	5.88994365889728	149	0
	chr13	279696	280188	235	86	2.75256192306447	149	0
	chr7	1069254	1069638	148	0	nan	148	2.80259692864963E-45
	chr12	449366	449904	207	59	3.51377427981951	148	0
	chr3	227915	228949	289	141	2.05502618076576	148	0
	chr12	833471	833840	168	21	8.31852671724511	147	0
	chr5	522444	523207	252	105	2.41268659516621	147	0
	chr5	152581	153378	288	142	2.03997944932907	146	0
	chr10	607540	607986	192	47	4.09511340839675	145	0
	chr7	205395	205907	212	67	3.20715299795155	145	0
	chr2	476993	477524	272	127	2.15415035465893	145	0
	chr14	529360	529774	210	66	3.22761900698007	144	0
	chr3	71425	71769	165	22	7.55903186180473	143	0
	chr6	256408	256802	172	29	6.12791179882622	143	0
	chr5	342383	342893	257	115	2.24363700587312	142	0
	chr5	483030	483401	190	49	3.93266188525458	141	0
	chr10	233811	234215	197	57	3.49476919547243	140	0
	chr1	168663	169171	183	44	4.20270379318742	139	0
	chr8	461870	462366	233	95	2.46326432652057	138	0
	chr12	300362	300786	174	38	4.69781583054297	136	0
	chr8	379434	380091	245	109	2.26310601250666	136	0
	chr4	1502213	1502575	187	52	3.6092187681985	135	0
	chr7	939117	939399	158	24	6.67071151812092	134	0
	chr9	386649	387026	164	30	5.58130413397221	134	0
	chr12	444873	445301	181	48	3.84302409840366	133	0
	chr10	579555	579887	199	67	3.00703627339394	132	0
	chr1	70875	71403	200	68	2.96799303199527	132	0
	chr2	405861	406453	195	65	3.02283832483973	130	0
	chr13	334824	335155	235	105	2.2384339776645	130	0
	chr5	287216	287786	177	48	3.69386258156535	129	0
	chr9	258109	258768	208	79	2.65243744829856	129	0
	chr2	624846	625578	231	102	2.28576773452167	129	0
	chr12	603602	604044	178	50	3.57676023893798	128	0
	chr11	516651	517111	153	26	5.94638443593779	127	0
	chr12	402988	403351	157	30	5.26872951027559	127	0
	chr14	6599	6884	160	33	4.8823767529987	127	0
	chr1	139084	139710	184	57	3.28032947992605	127	0
	chr1	28599	28930	141	15	9.64495830058308	126	3.68065150303995E-27
	chr2	36333	36724	209	83	2.51939592838162	126	0
	chr16	572038	572550	244	118	2.08274807256391	126	0
	chr16	411255	411777	216	91	2.3998465738846	125	0
	chr9	142502	142813	144	20	7.30504227047033	124	1.20590420322899E-24
	chr7	416002	416388	161	37	4.36814635123104	124	0
	chr7	976917	977248	208	84	2.50176228262763	124	0
	chr13	590039	590342	157	34	4.62596988382704	123	0
	chr12	448374	448789	167	44	3.85112143141353	123	0
	chr10	517671	518131	176	53	3.32571582810225	123	0
	chr12	602711	603244	175	53	3.30873195855841	122	0
	chr10	68908	69253	178	57	3.1456808652	121	0
	chr7	741498	741963	219	99	2.21274494369347	120	0
	chr5	567600	567902	152	34	4.47612594753174	118	0
	chr15	673776	674096	203	85	2.40569313557819	118	0
	chr12	426801	427272	149	32	4.80368882985877	117	0
	chr10	181807	182164	194	77	2.52799201584885	117	0
	chr9	93133	93809	215	100	2.15443633491237	115	0
	chr7	878324	878740	167	54	3.09850896025336	113	0
	chr14	374629	374985	161	49	3.31559679928856	112	0
	chr5	268371	268934	191	79	2.4328369881251	112	0
	chr16	22478	22866	186	75	2.49147130779614	111	0
	chr14	703322	703712	146	36	4.13802117853729	110	0
	chr10	374930	375237	150	40	3.83388070904913	110	0
	chr7	989773	990231	170	62	2.76921294458025	108	0
	chr7	229818	230267	178	71	2.52651913329355	107	0
	chr4	386718	387143	142	36	3.96737006997635	106	0
	chr5	33688	34093	139	34	4.17857645677614	105	0
	chr11	581297	581575	152	47	3.25341635900129	105	0
	chr4	524770	525054	108	4	34.0147375013593	104	1.24127513807419E-27
	chr2	595534	595919	158	54	2.95910157750405	104	0
	chr4	1016984	1017372	163	59	2.77497608244323	104	0
	chr3	305683	305962	117	14	8.47053075799974	103	1.01878904675666E-21
	chr8	298751	299107	160	57	2.80841267811391	103	0
	chr9	150244	150668	176	73	2.42742837648028	103	0
	chr2	101229	101716	172	70	2.4812000171577	102	0
	chr7	557635	557982	189	87	2.19352919094991	102	0
	chr12	796962	797317	153	52	2.96104320963885	101	0
	chr2	407291	407600	154	53	2.90915893484576	101	0
	chr4	1016072	1016536	199	98	2.04882120935764	101	0
	chr12	818486	818771	133	33	4.11593769863691	100	9.8508756468315E-16
	chr16	812745	813073	198	98	2.02198294254551	100	0
	chr12	500367	500839	177	78	2.2949633897538	99	0
	chr9	336252	336482	116	18	6.56124586430165	98	4.96823188593323E-19
	chr12	950103	950554	124	26	4.94548393270868	98	8.29564780402199E-17
	chr12	837560	837863	151	53	2.89670222945004	98	0
	chr14	776728	777083	152	54	2.83047364990103	98	0
	chr7	653362	653660	166	68	2.47061139642999	98	0
	chr2	254603	255151	143	46	3.12007295762207	97	0
	chr8	455593	455957	150	53	2.83773392031961	97	0
	chr7	700563	700862	174	77	2.26037741801955	97	0
	chr3	133347	133752	155	59	2.67050204586047	96	0
	chr10	348779	349166	167	71	2.38006843280356	96	0
	chr7	472474	472835	165	70	2.3787192971379	95	0
	chr12	796364	796675	153	59	2.61064667897937	94	0
	chr13	483410	483762	184	90	2.05360562300757	94	0
	chr7	574879	575122	111	18	6.51440882432169	93	7.69845116832826E-18
	chr9	41592	41975	143	50	2.88012419265855	93	0
	chr16	696831	697152	168	75	2.27001499067833	93	0
	chr2	808590	808817	97	5	21.7068012830799	92	1.72993644668742E-23
	chr6	74778	75001	129	37	3.50512676467671	92	1.95501169729408E-13
	chr16	329092	329422	139	47	2.9662088328523	92	0
	chr2	278472	278760	176	85	2.07853304140536	91	0
	chr8	289262	289934	177	88	2.01280037600002	89	0
	chr5	260136	260584	130	43	3.0823828762114	87	0
	chr7	1084108	1084470	140	53	2.66937414771682	87	0
	chr8	150763	151090	152	65	2.34883037910667	87	0
	chr15	347409	347718	154	67	2.30614721272668	87	0
	chr9	257140	257502	158	71	2.25385018303908	87	0
	chr2	126241	126692	163	76	2.15542230172663	87	0
	chr10	204655	205213	173	86	2.01391781386513	87	0
	chr2	620519	620810	114	28	4.19802681737236	86	8.2045761148675E-14
	chr12	793859	794127	111	26	4.30912692638358	85	5.24868775728417E-14
	chr10	59051	59252	112	27	4.24136745869664	85	8.39625154747234E-14
	chr7	772052	772319	125	40	3.1632491811629	85	1.09874993011296E-11
	chr12	640065	640282	92	8	12.3181293346961	84	1.604281834122E-19
	chr10	144932	145139	95	11	8.64126642167054	84	3.86368506760396E-18
	chr5	94015	94239	102	18	5.78805966884778	84	9.87945595721167E-16
	chr12	782719	783009	127	43	2.97046108849932	84	3.98228840572866E-11
	chr15	267627	267948	162	78	2.08887810154723	84	0
	chr6	20772	21243	168	84	2.00066842653031	84	0
	chr5	492040	492378	113	30	3.88225397422983	83	7.88651245939281E-13
	chr14	738323	738816	127	44	2.92522290376806	83	0
	chr10	355358	355800	130	47	2.76637355749279	83	0
	chr9	324230	324447	102	20	5.32414656368684	82	9.82099392948858E-15
	chr4	509525	509752	108	26	4.22782048039494	82	2.23965681779938E-13
	chr6	40166	40604	142	60	2.40008008582942	82	0
	chr4	156008	156285	147	65	2.28888183685801	82	0
	chr12	163319	163677	157	75	2.1194169120553	82	0
	chr10	115726	116241	157	75	2.09589156344766	82	0
	chr15	925160	925469	158	76	2.08629407163364	82	0
	chr9	0	209	102	21	5.0176047918382	81	2.91042621198279E-14
	chr14	739101	739494	121	40	3.09385166033867	81	5.80704230086997E-11
	chr5	100033	100282	131	50	2.63060802553683	81	0
	chr4	568852	569251	143	62	2.34240355877936	81	0
	chr12	212158	212514	149	68	2.21165311510466	81	0
	chr12	493484	493714	111	31	3.65033809803922	80	4.58518994521978E-12
	chr11	140913	141207	138	58	2.40483081589895	80	0
	chr2	419474	419927	151	71	2.15687233630954	80	0
	chr12	656888	657117	102	23	4.53692044324325	79	2.28320239323383E-13
	chr4	555290	555515	94	16	6.20304031329903	78	6.44882782358235E-15
	chr5	225504	225734	100	22	4.61220620044276	78	2.25442992785101E-13
	chr11	112525	112778	111	33	3.39758875014875	78	2.29016281208662E-11
	chr12	897877	898123	121	43	2.8150704912663	78	4.40087184280727E-10
	chr7	1079834	1080037	86	9	10.6217186236016	77	3.30317828629286E-17
	chr6	31139	31394	103	26	4.07547836733103	77	2.42799389254597E-12
	chr5	221536	221773	112	35	3.20476469361077	77	6.82604129681869E-11
	chr6	269843	270197	127	50	2.58399917924989	77	0
	chr6	28650	29124	144	67	2.18062272944573	77	0
	chr4	980881	981108	105	29	3.65596704020752	76	1.3098484996124E-11
	chr14	89448	89746	113	37	3.10789780070612	76	1.91503514971912E-10
	chr10	745517	745736	148	72	2.05560286639676	76	0
	chr1	92532	92731	84	9	9.70146591936541	75	1.08443072212726E-16
	chr12	88285	88489	90	15	6.28156225323885	75	1.63824614710603E-14
	chr15	869981	870222	111	36	3.15249187946628	75	2.15888513764093E-10
	chr9	23578	23773	75	1	110.68245864349	74	1.01908651466533E-21
	chr9	131846	132080	103	30	3.51269539616454	73	7.25950267287275E-11
	chr10	268443	268740	130	57	2.30619287010871	73	0
	chr3	16978	17219	102	30	3.41779639881906	72	1.12863362802503E-10
	chr14	524970	525170	84	13	6.62575373508362	71	3.46308602075164E-14
	chr5	77632	77838	88	17	5.22861399381959	71	4.97642263588158E-13
	chr9	438854	439054	77	7	11.4676504551726	70	2.56878234968125E-16
	chr2	63321	63614	108	38	2.84763593622364	70	2.89142980778056E-09
	chr15	448887	449170	132	62	2.15818101439151	70	0
	chr9	174887	175096	86	17	5.13262773905595	69	1.40289231724628E-12
	chr3	149832	150053	95	26	3.77105627058871	69	9.96009786778144E-11
	chr6	167531	167731	79	12	6.85161573513346	67	1.49495152000863E-13
	chr12	390564	390856	102	35	2.96104320963885	67	4.34582586636381E-09
	chr16	785559	785921	126	59	2.14217073982969	67	0
	chr7	914922	915124	87	21	4.23488357434839	66	4.95158672322513E-11
	chr9	415625	415840	92	26	3.63375987501092	66	3.873909410964E-10
	chr5	265903	266113	97	31	3.17077981605196	66	2.07799771346654E-09
	chr12	795273	795473	82	17	5.05146393823318	65	1.0903205400072E-11
	chr14	462022	462309	93	28	3.44061737886928	65	1.22005215973825E-09
	chr10	26377	26715	119	54	2.23046659917569	65	0
	chr14	605852	606113	121	56	2.16172968574945	65	0
	chr9	338002	338202	81	17	5.01873133085748	64	1.81162336455876E-11
	chr3	178281	178508	107	43	2.52122239061779	64	8.86003435379339E-08
	chr14	276020	276304	122	58	2.10754248578565	64	0
	chr3	142648	142827	73	10	7.3382099151115	63	2.90033247101977E-13
	chr10	197259	197482	93	30	3.17225438374484	63	5.41895721183719E-09
	chr2	333982	334159	71	9	8.6062618489187	62	2.18698909111959E-13
	chr10	549947	550187	90	28	3.2617938219957	62	4.45702264720846E-09
	chr5	212177	212408	104	42	2.52518289474241	62	1.49681964118013E-07
	chr14	632510	632757	106	44	2.41491400568962	62	2.19972638094028E-07
	chr9	183361	183533	76	15	5.20565600146034	61	2.73857020673424E-11
	chr7	328517	328726	85	24	3.64445641411079	61	1.75241416561745E-09
	chr15	299222	299424	85	24	3.61331821348881	61	1.75241416561745E-09
	chr7	882379	882569	77	17	4.61724354391308	60	1.35232115837321E-10
	chr4	519694	519894	87	27	3.33047920900356	60	7.63082573188514E-09
	chr6	27943	28207	113	53	2.16571612875616	60	0.0000018510969041259
	chr12	139779	139891	68	9	8.03838757211266	59	1.22441075415517E-12
	chr12	262960	263127	76	17	4.49204011382766	59	2.22315346888277E-10
	chr5	61816	62010	79	20	4.05054718141423	59	8.96207514270724E-10
	chr12	159737	160129	111	52	2.16095682658405	59	2.20825040125775E-06
	chr9	325789	325907	67	9	8.36645866874379	58	2.16717613207001E-12
	chr15	116122	116302	70	12	5.8383473739916	58	2.05395575506505E-11
	chr3	127820	128006	77	19	4.15406255468548	58	9.31076088497448E-10
	chr5	364196	364389	74	17	4.44913176692711	57	5.96704029798325E-10
	chr5	386252	386442	74	17	4.42280554345417	57	5.96704029798325E-10
	chr8	401137	401321	76	19	4.1336324105989	57	1.49953606896897E-09
	chr10	173302	173505	85	28	3.08058305410705	57	3.67182595606228E-08
	chr4	159369	159577	90	33	2.73510316165901	57	1.37232926081649E-07
	chr4	562793	563079	98	41	2.3909681159667	57	7.35308386987681E-07
	chr10	598354	598594	104	47	2.23877284652781	57	2.01730064395828E-06
	chr14	310160	310402	111	54	2.07623890612	57	5.38782258284494E-06
	chr9	291832	292040	82	26	3.18454793290041	56	3.0706514673866E-08
	chr7	428156	428356	85	29	2.94301292018152	56	7.33784563344284E-08
	chr5	488506	488669	70	15	4.87621524501983	55	5.8624701135999E-10
	chr9	33077	33234	71	16	4.57370371431564	55	9.78496517544003E-10
	chr7	544512	544708	86	31	2.82402836421153	55	1.84072077048505E-07
	chr10	374400	374619	92	37	2.5179209470876	55	6.98572474307647E-07
	chr15	980655	980959	105	50	2.12222136140492	55	0.0000059104590574315
	chr10	684000	684152	73	19	3.84825776170806	54	6.17019366555144E-09
	chr9	222592	222771	75	21	3.61278054919403	54	1.35346459412374E-08
	chr7	84307	84555	92	38	2.45582421589948	54	1.21540842521227E-06
	chr2	28767	29048	100	46	2.18733754499681	54	4.61842324784731E-06
	chr7	712530	712781	101	47	2.1596409448324	54	5.34152953768407E-06
	chr14	68482	68679	78	25	3.19687977834217	53	8.04963588475441E-08
	chr10	646607	646821	93	40	2.33203565507729	53	2.47543012979541E-06
	chr12	426045	426322	95	42	2.27471009413718	53	3.45989216499565E-06
	chr2	486726	486892	70	18	3.91617548921544	52	1.03917725208874E-08
	chr12	251266	251396	71	19	3.78709543614418	52	1.56359113867023E-08
	chr12	710628	710826	74	22	3.51807947129867	52	4.71992889405898E-08
	chr7	894381	894583	90	38	2.42591331339737	52	2.46142377971876E-06
	chr2	326756	326974	94	42	2.24148311373362	52	4.83457992607201E-06
	chr7	797942	798193	105	53	2.00665423806426	52	0.0000214070395392301
	chr12	1007221	1007373	59	8	8.4148657624306	51	5.08374251983329E-11
	chr3	295454	295624	72	21	3.55490608598848	51	5.19359318560688E-08
	chr5	131446	131591	73	22	3.41367317252215	51	7.31491179192572E-08
	chr10	228700	228804	58	8	7.9135808282667	50	8.97573837629027E-11
	chr9	134075	134195	61	11	5.82493566664954	50	7.74447268028552E-10
	chr9	370346	370510	66	16	4.15273720801931	50	1.12598979569671E-08
	chr5	138609	138794	67	17	4.07680129994558	50	1.74794675739865E-08
	chr12	962892	963085	80	30	2.6915867888522	50	1.00918938411214E-06
	chr1	62717	62917	83	33	2.53908670689177	50	1.93271362217649E-06
	chr2	449293	449512	89	39	2.30488259823091	50	5.82686718095815E-06
	chr7	426935	427172	99	49	2.05321034068745	50	0.0000241457039521656
	chr1	138716	138845	59	10	6.31106867333598	49	6.88259857689177E-10
	chr15	685592	685746	65	16	4.07889983203359	49	1.8206993138944E-08
	chr3	41034	41189	66	17	3.9750081342249	49	2.80146569252643E-08
	chr7	731035	731188	70	21	3.38745140382778	49	1.25454348812003E-07
	chr2	350897	351093	80	31	2.66487841359917	49	1.84081646262221E-06
	chr2	166834	167034	82	33	2.48490659018075	49	2.78571160424017E-06
	chr13	603174	603402	88	39	2.29686051707145	49	8.16690204588241E-06
	chr4	1229814	1230053	90	42	2.15779765002856	48	0.0000178678732681549
	chr15	426203	426335	59	12	5.04870818370591	47	6.73883425948888E-09
	chr14	568096	568268	66	19	3.65450750005085	47	1.52034166656973E-07
	chr3	236588	236772	66	19	3.64506674758963	47	1.52034166656973E-07
	chr6	180925	181083	66	19	3.51980951437707	47	1.52034166656973E-07
	chr2	197121	197313	74	27	2.82023267919545	47	1.58994381552308E-06
	chr10	727156	727285	63	17	3.84548324277388	46	1.13307025223377E-07
	chr7	951492	951647	67	21	3.2613471204752	46	4.6015379995372E-07
	chr5	288403	288597	81	35	2.33759787970441	46	0.0000116611914478642
	chr9	240911	241125	83	37	2.2456241053668	46	0.0000162157972270927
	chr10	705289	705505	86	40	2.19205289331677	46	0.0000255163258948012
	chr4	506444	506755	88	42	2.13197784908805	46	0.0000336920349662026
	chr2	786406	786610	89	43	2.0824274412971	46	0.0000384617924434873
	chr7	163268	163387	54	9	6.3836176046828	45	3.05413972584434E-09
	chr6	162149	162321	65	20	3.32204243938998	45	5.1494371562599E-07
	chr11	645170	645334	65	20	3.31024781536316	45	5.1494371562599E-07
	chr16	259425	259578	67	22	3.1411291488075	45	9.49924587361041E-07
	chr2	347540	347727	73	28	2.64359255905071	45	4.31789065733027E-06
	chr8	397015	397201	73	28	2.62395796498887	45	4.31789065733027E-06
	chr13	183835	184026	76	31	2.48200825243772	45	8.01429307278776E-06
	chr16	286277	286478	88	43	2.06283108279896	45	0.0000523470864329159
	chr3	224929	225032	55	11	5.02288609553473	44	1.80072482880282E-08
	chr12	214854	214999	62	18	3.58384188075145	44	4.07133331249764E-07
	chr6	233755	233875	62	18	3.47937597271855	44	4.07133331249764E-07
	chr5	75453	75615	65	21	3.12641691730013	44	1.07658944617328E-06
	chr8	105353	105484	66	22	3.0313304344392	44	1.43969537476836E-06
	chr3	39104	39238	69	25	2.80267486842284	44	3.16963235368824E-06
	chr9	122218	122393	74	30	2.5131247234533	44	9.47041783870919E-06
	chr2	107571	107724	65	22	3.04992468975765	43	2.17435155587934E-06
	chr11	642459	642651	73	30	2.49276820813653	43	0.0000135882065628509
	chr15	94469	94662	79	36	2.25337822888569	43	0.0000375822948322229
	chr2	371650	371848	81	38	2.18186920113432	43	0.0000502893506698256
	chr3	160503	160609	50	8	6.71767108930782	42	7.85130887734353E-09
	chr9	197544	197650	53	11	5.18296171800438	42	5.0292899224163E-08
	chr16	418181	418286	54	12	4.64136993629766	42	8.47247061473819E-08
	chr5	131064	131181	58	16	3.85422652355421	42	4.83744556880095E-07
	chr7	421116	421246	60	18	3.42416269982986	42	9.86510455569516E-07
	chr12	730645	730772	62	20	3.16549457949641	42	1.85732079691421E-06
	chr14	759325	759471	64	22	2.94015655015746	42	3.27211366558541E-06
	chr10	396680	396875	74	32	2.32736053347972	42	0.0000277098973285063
	chr2	798975	799155	76	34	2.24083863900281	42	0.0000384640942429177
	chr6	98820	98956	55	14	4.10644443343992	41	3.46095846002982E-07
	chr2	544565	544667	57	16	3.63113998436952	41	7.62829157926937E-07
	chr5	487296	487429	59	18	3.42496070781155	41	1.52752851272229E-06
	chr9	35205	35356	63	22	2.87276943220743	41	4.90599215445024E-06
	chr2	741711	741857	69	28	2.53023487190366	41	0.0000190189740287767
	chr7	531548	531735	72	31	2.36430281654919	41	0.0000329816631346151
	chr9	26277	26398	49	9	5.72257507998475	40	4.47970121449093E-08
	chr1	151629	151740	50	10	5.04370967778943	40	8.08190728307859E-08
	chr2	515571	515672	60	20	3.00947476018527	40	0.0000042902799335248
	chr12	906535	906695	70	30	2.36727832911292	40	0.0000392506982279683
	chr15	96486	96684	78	38	2.106317126378	40	0.000129130512027946
	chr14	321976	322077	51	12	4.35116918025535	39	3.72986114108233E-07
	chr16	302991	303092	57	18	3.17787491133894	39	3.62207825688723E-06
	chr2	9540	9681	58	19	3.06784033129189	39	4.88753539398688E-06
	chr9	270776	270909	65	26	2.542584993738	39	0.0000265588146339213
	chr15	1054046	1054199	66	27	2.51371950520167	39	0.0000323352263110902
	chr12	377354	377502	67	28	2.42187199699408	39	0.0000390212352815796
	chr14	781490	781630	54	16	3.52732648619965	38	2.92697776469405E-06
	chr5	435631	435745	58	20	3.03545301336912	38	9.75954537182053E-06
	chr4	629267	629378	58	20	3.02163777859471	38	9.75954537182053E-06
	chr3	149153	149271	61	23	2.67190629407955	38	0.0000203856327533017
	chr12	248709	248866	64	26	2.52184708144711	38	0.0000382853646552417
	chr5	65291	65491	75	37	2.03643781834066	38	0.000210483964258439
	chr14	169559	169740	71	34	2.12012851234011	37	0.000195350007761184
	chr4	1256971	1257152	74	37	2.0346852091495	37	0.000285059052415456
	chr13	348289	348397	52	16	3.31478733713721	36	7.03707788798874E-06
	chr15	571910	572075	65	29	2.25412885454488	36	0.000130841616188463
	chr4	1486831	1487017	69	33	2.14392839756948	36	0.000234302174581044
	chr9	353642	353751	44	9	5.41114242257061	35	6.10425508806856E-07
	chr10	538523	538661	61	26	2.38800620367018	35	0.000111844678047409
	chr7	794412	794529	61	26	2.3698528231608	35	0.000111844678047409
	chr10	531750	531910	61	26	2.34837124593291	35	0.000111844678047409
	chr5	303529	303655	62	27	2.31942725146711	35	0.000132792671493735
	chr13	420518	420691	68	33	2.11648393357118	35	0.000320624251084797
	chr5	551246	551412	67	32	2.10170501798437	35	0.000281104124178524
	chr8	104178	104365	64	30	2.15083312421406	34	0.000293951112706282
	chr7	846297	846405	68	34	2.0241153609306	34	0.000493268404092301
	chr2	342258	342384	61	28	2.21823368781989	33	0.000305129525140399
	chr4	1466053	1466172	62	29	2.18067785071696	33	0.000352670726146375
	chr14	715524	715635	61	28	2.17959522034242	33	0.000305129525140399
	chr7	311549	311673	62	29	2.14666824766181	33	0.000352670726146375
	chr6	21658	21766	54	22	2.51986362961086	32	0.000156489300418525
	chr15	904026	904132	58	26	2.30217794041562	32	0.000313973635790911
	chr6	196523	196624	50	19	2.66652235937657	31	0.000122198508288787
	chr7	930928	931038	51	20	2.63767532971269	31	0.000151581706779246
	chr12	663295	663421	59	28	2.17462823074049	31	0.000584318748719162
	chr12	819109	819223	59	28	2.1624794696749	31	0.000584318748719162
	chr12	607277	607408	62	31	2.03383026732645	31	0.000856382211200119
	chr8	464700	464867	63	32	2.01875071215295	31	0.000962173888763151
	chr14	479247	479413	58	28	2.13630868278236	30	0.00080278246478212
	chr9	275589	275695	58	28	2.10635074167178	30	0.00080278246478212
	chr13	191814	192014	56	27	2.08570888628858	29	0.000965718741112523
	chr16	614994	615099	54	27	2.07564369822007	27	0.00179817385941203
	chr4	1175797	1175914	49	23	2.19043530624046	26	0.00147138026506249
	chr12	611737	612131	309	155	1.99927960998878	154	0
	chr7	845598	845771	70	36	1.99742824156742	34	0.000620119857198825
	chr7	94765	95014	108	55	1.99488050146338	53	0.0000200699647154681
	chr15	796721	797343	431	217	1.9928811001207	214	0
	chr6	95265	96586	1200	603	1.99254349190313	597	0
	chr12	22668	22799	70	36	1.9924164678868	34	0.000620119857198825
	chr14	234038	234175	60	31	1.99073099750245	29	0.00155634492419688
	chr7	1050216	1050623	267	135	1.99048737122992	132	0
	chr9	68419	68700	115	58	1.99023895073226	57	0
	chr13	851991	852496	203	103	1.98496114878718	100	0
	chr15	578005	578292	136	69	1.98252857731245	67	0
	chr9	316464	316765	109	56	1.9814597672795	53	0.000022436274474559
	chr10	337481	338126	392	198	1.98092189315488	194	0
	chr7	311149	311272	59	30	1.97663373124456	29	0.00139263449815211
	chr4	488603	488923	128	65	1.97528459960051	63	0
	chr12	289692	289954	134	68	1.97337718273592	66	0
	chr1	166239	166379	61	31	1.97205979207037	30	0.00115730076071274
	chr10	291026	291649	573	291	1.96972546276772	282	0
	chr16	453097	453875	457	233	1.96808727523825	224	0
	chr4	94043	94704	357	182	1.96788170199237	175	0
	chr2	628429	628796	177	91	1.96534783002939	86	0
	chr9	382131	383296	480	245	1.96372104044901	235	0
	chr11	55712	55914	83	43	1.96129636715794	40	0.000231969893503207
	chr14	518833	519248	200	103	1.96039160363664	97	0
	chr13	503243	503383	60	31	1.95948019929293	29	0.00155634492419688
	chr13	667192	667542	233	120	1.95036729685094	113	0
	chr16	856847	857252	155	80	1.94962693801121	75	0
	chr11	146860	147183	118	61	1.94717112577099	57	0
	chr10	404760	405251	231	119	1.94660853221857	112	0
	chr7	584182	584379	79	41	1.94562419278527	38	0.00033336194850176
	chr7	859503	859847	150	78	1.93644146441236	72	0
	chr16	210129	210343	95	50	1.93390414012402	45	0.000116232841408963
	chr12	839410	839751	189	98	1.93293903162798	91	0
	chr13	286850	286949	53	28	1.93059042712387	25	0.00363775101815425
	chr16	850404	850701	119	62	1.92782904858437	57	0
	chr7	677540	678157	227	118	1.92660367974187	109	0
	chr8	292836	293072	98	51	1.92444644293916	47	0.0000731419736464326
	chr16	502321	503907	1152	599	1.92419547156632	553	0
	chr4	74039	74688	352	184	1.92348790170089	168	0
	chr11	259443	259581	64	34	1.91919404773574	30	0.00159433925240195
	chr3	122573	123056	209	109	1.91872928774237	100	0
	chr15	507906	508213	168	88	1.91513955382147	80	0
	chr12	187416	188093	217	114	1.9109814592329	103	0
	chr7	397883	398692	550	289	1.90669581979773	261	0
	chr8	120589	120727	65	35	1.90557522474418	30	0.00175882086148508
	chr13	610424	610886	195	103	1.90392792560164	92	0
	chr12	198878	199256	130	69	1.89954691251123	61	0
	chr10	608689	608800	54	29	1.89777095097932	25	0.0040183531889285
	chr16	128207	128348	65	35	1.89741538276319	30	0.00175882086148508
	chr13	751343	751612	121	64	1.89640315741656	57	0
	chr7	293042	293190	68	36	1.89462649945692	32	0.00110471644599388
	chr9	267137	268430	597	316	1.89432292392963	281	0
	chr2	341541	341953	267	142	1.89296206889639	125	0
	chr10	265487	265688	84	45	1.89162929741628	39	0.000377945136228167
	chr15	170130	170994	444	235	1.8910875657044	209	0
	chr7	985551	985751	81	43	1.88811224927238	38	0.000410130207437632
	chr2	287983	288360	144	77	1.88702201179184	67	0
	chr4	621280	621494	92	49	1.8859804049625	43	0.000184087793142097
	chr15	73576	73781	91	49	1.87374461034043	42	0.000242809483628885
	chr13	309637	309996	154	83	1.87331100887754	71	0
	chr5	291624	291819	74	40	1.86863534210939	34	0.000933359113658453
	chr2	86578	86860	139	75	1.86633734743182	64	0
	chr16	214328	215328	880	472	1.86630365270365	408	0
	chr1	81510	81697	78	42	1.86382842785838	36	0.000649666548625138
	chr5	439009	439456	130	70	1.86254624860433	60	0
	chr13	372413	372610	82	45	1.86172987428254	37	0.000653692561749998
	chr2	378800	379259	148	80	1.86119101883504	68	0
	chr13	158842	159481	398	215	1.85814839462058	183	0
	chr16	215758	215981	90	49	1.85654797451906	41	0.000319147681261708
	chr6	101329	101518	70	38	1.85504364136876	32	0.00134234902063996
	chr5	177048	177208	61	33	1.85028416311456	28	0.0025392179064149
	chr7	165164	166516	484	263	1.8456815535642	221	0
	chr4	217132	217447	118	65	1.84147185839024	53	0
	chr4	437812	437916	57	32	1.83697161183051	25	0.00527344861555276
	chr13	271475	271621	64	35	1.83676527772105	29	0.00232032704421715
	chr5	401168	401810	216	118	1.8349520782653	98	0
	chr13	472841	473565	512	280	1.83279818208883	232	0
	chr16	308325	308563	103	57	1.83165173731287	46	0.00017192878655418
	chr10	525839	526383	347	190	1.83028026527397	157	0
	chr4	1242231	1243023	468	256	1.82998775872625	212	0
	chr11	381195	382186	1204	660	1.82656730624977	544	0
	chr5	99316	99499	69	38	1.82447769358352	31	0.00176463601784324
	chr14	373669	374001	242	133	1.8212232095963	109	0
	chr4	416962	417201	104	58	1.81513479343013	46	0.000187519839435132
	chr7	546941	548008	1165	643	1.81313611707341	522	0
	chr12	729815	729956	63	35	1.81283682571542	28	0.00304631483603236
	chr8	562464	562664	107	60	1.81269945874624	47	0.000171203335618233
	chr4	358226	358393	68	38	1.81218117172484	30	0.00230926784601196
	chr2	431375	431679	165	92	1.81136311037566	73	0
	chr15	710146	710330	69	39	1.81131653589233	30	0.00251175916674136
	chr16	874816	875170	141	79	1.80284617360322	62	0
	chr6	22143	22366	89	50	1.8022924003541	39	0.000593965192739873
	chr16	881022	881246	83	47	1.80226294602435	36	0.00101188986787019
	chr4	805960	806592	377	210	1.8015212824794	167	0
	chr10	111692	111938	92	52	1.80079156342341	40	0.000540645034223598
	chr14	434537	434846	118	66	1.79057401517643	52	0
	chr7	979461	979675	90	51	1.79027737310816	39	0.000645156689976002
	chr8	382836	383381	369	207	1.79027037501291	162	0
	chr14	444344	444605	135	76	1.78881850330252	59	0
	chr12	633385	633516	70	40	1.78697274648991	30	0.00272371475572224
	chr1	32465	33242	285	160	1.78411819945686	125	0
	chr10	123061	123448	230	130	1.78273851516854	100	0
	chr8	50580	50888	147	83	1.78194710955437	64	0
	chr7	310494	310797	113	64	1.78110812180039	49	0
	chr3	78244	78612	164	93	1.7791397220378	71	0
	chr3	0	556	712	401	1.77748832882282	311	0
	chr11	155373	155558	74	42	1.77705861457644	32	0.00190346371455454
	chr5	265090	265270	70	40	1.77651057921577	30	0.00272371475572224
	chr16	930613	930796	72	41	1.77518531428118	31	0.00227677823301627
	chr8	512261	512432	71	41	1.77334079246237	30	0.00294508649020663
	chr11	428535	428787	94	54	1.76849300238706	40	0.000634376069889875
	chr10	424222	424546	136	77	1.7672364411236	59	0
	chr13	305954	306947	814	461	1.76643986411109	353	0
	chr4	573923	574039	65	37	1.76619733576412	28	0.00360310731002323
	chr2	375933	376213	126	72	1.76510766833338	54	0
	chr2	554717	555722	292	166	1.76483602972637	126	0
	chr2	255898	256172	99	57	1.76330653805957	42	0.000483066528737095
	chr2	251141	251562	285	163	1.75658961108271	122	0
	chr2	613914	614651	246	141	1.75405171071582	105	0
	chr13	736537	736799	123	71	1.74986627668617	52	0
	chr7	433259	433689	233	134	1.74645737943466	99	0
	chr10	223880	224645	374	215	1.74633555719486	159	0
	chr12	322265	322398	63	37	1.74399492094142	26	0.00601648786268174
	chr7	650619	651900	508	292	1.74356300614867	216	0
	chr2	135763	136431	445	256	1.74236302288878	189	0
	chr9	33850	34313	130	75	1.73690991341773	55	0
	chr13	262771	263121	132	77	1.73631717659568	55	0
	chr15	768025	768225	83	48	1.73614710799378	35	0.00141444775713676
	chr7	93464	93631	69	40	1.73549887597759	29	0.00352037541775382
	chr4	1011075	1012107	705	407	1.7353087910206	298	0
	chr4	410264	411750	719	416	1.73042696729993	303	0
	chr15	619081	619602	473	274	1.72951899733585	199	0
	chr4	462468	462762	107	62	1.72819416554864	45	0.000333856819110023
	chr14	456170	456481	107	62	1.72709364918456	45	0.000333856819110023
	chr7	653918	654953	512	297	1.7264998562576	215	0
	chr4	1355594	1356010	146	85	1.72631994776839	61	0
	chr13	321053	321244	76	45	1.72550573713992	31	0.00307540407499768
	chr5	354919	355076	69	40	1.72512494789333	29	0.00352037541775382
	chr15	367780	367967	79	46	1.72361049957813	33	0.00201236689261471
	chr6	23763	24078	117	69	1.72018087957454	48	0
	chr12	283866	284152	96	56	1.7185028883804	40	0.000738114150260846
	chr5	132658	133033	170	100	1.7119884032152	70	0
	chr15	880724	881000	106	62	1.71184597023129	44	0.000427438275365573
	chr13	553003	553202	80	47	1.70535682939535	33	0.00216540905754315
	chr15	911903	912604	253	149	1.70451429979507	104	0
	chr9	232462	232783	148	87	1.70393420966053	61	0
	chr16	431610	432477	838	492	1.70366535550479	346	0
	chr12	54058	54174	57	34	1.6998288158007	23	0.0102921045191871
	chr2	246704	246914	88	52	1.6991547761046	36	0.00147935011659713
	chr2	466030	466688	370	219	1.6968819851176	151	0
	chr2	169693	170113	136	81	1.69562406488153	55	0
	chr2	592844	593092	128	76	1.69517000148827	52	0
	chr15	226543	226749	85	51	1.69203722988147	34	0.00224062583762626
	chr15	670818	671498	725	429	1.69157904616233	296	0
	chr7	523383	523500	57	34	1.68456575679129	23	0.0102921045191871
	chr7	609484	610404	637	379	1.6819442021367	258	0
	chr5	248323	248500	72	43	1.67956737571782	29	0.0043675543421666
	chr10	159651	160290	320	191	1.67927444631654	129	0
	chr7	958519	958725	88	53	1.677892321422	35	0.002015314260756
	chr4	465010	465550	401	239	1.67783824385507	162	0
	chr12	504118	504420	130	78	1.67727937800893	52	0
	chr10	119784	120180	203	122	1.67267516618781	81	0
	chr16	472771	473174	111	67	1.67134489190281	44	0
	chr4	889106	889261	68	41	1.67080533563283	27	0.006201818621665
	chr12	423723	425079	1146	687	1.67024575059647	459	0
	chr1	45217	45492	113	68	1.66914536769699	45	0
	chr4	212774	213096	138	83	1.66294272228868	55	0
	chr14	480914	481089	71	43	1.66284589203146	28	0.0055592967243823
	chr12	252634	254132	641	387	1.65993137296517	254	0
	chr7	1052011	1052553	205	124	1.65987012805679	81	0
	chr15	218671	219093	210	127	1.65909871419186	83	0
	chr5	18857	19222	157	95	1.65706881703055	62	0
	chr4	233602	233749	64	39	1.65466937541162	25	0.00880452843395478
	chr15	301094	301205	58	36	1.65437895285278	22	0.0148832050439559
	chr13	914985	915624	247	150	1.65071062958244	97	0
	chr2	466943	467045	52	32	1.65028652303978	20	0.0187647668172066
	chr11	608002	608128	56	35	1.64587598994252	21	0.0177247974397595
	chr15	0	263	210	128	1.64333530598101	82	0
	chr14	112565	112984	152	93	1.64196727235861	59	0
	chr13	379284	379387	51	32	1.64130246790289	19	0.0237624446282659
	chr12	328481	329853	430	264	1.63306477746206	166	0
	chr15	1058919	1059357	211	130	1.62795939071706	81	0
	chr15	110938	111056	59	37	1.62657125583831	22	0.0157740601268667
	chr9	369641	369920	98	61	1.62500089094562	37	0.00207923653239103
	chr1	58048	58695	183	113	1.62217821605788	70	0
	chr5	280900	281266	165	102	1.61807835973786	63	0
	chr13	282825	283973	529	328	1.61764068389814	201	0
	chr16	828691	829562	695	430	1.61752644138241	265	0
	chr11	379208	379416	86	54	1.61284650579062	32	0.00427827398053791
	chr4	893756	894446	638	397	1.6110262646079	241	0
	chr11	247795	248229	219	137	1.60514478911024	82	0
	chr13	556752	557342	428	267	1.6048970365325	161	0
	chr1	72039	73061	279	174	1.60474059917946	105	0
	chr9	244284	244391	59	37	1.60162576721572	22	0.0157740601268667
	chr6	107301	107792	165	104	1.59901052995121	61	0
	chr13	91045	92069	573	359	1.59879894291214	214	0
	chr15	579668	580061	288	181	1.59867709054106	107	0
	chr14	633026	634365	538	337	1.59739196092206	201	0
	chr16	627450	627940	321	202	1.59302833419037	119	0
	chr11	158444	158568	56	36	1.59048593258869	20	0.023505780822427
	chr6	17967	18216	94	60	1.58878540892933	34	0.00381414412361637
	chr15	417961	418165	86	55	1.58726418803117	31	0.00562847052147955
	chr10	638469	640477	1151	726	1.58724256905464	425	0
	chr8	521961	522147	75	48	1.58174709589244	27	0.00934671270462703
	chr13	463495	463695	83	53	1.58119166081833	30	0.00630225643489118
	chr11	389658	389780	59	38	1.57712050458374	21	0.020864660600643
	chr11	517401	518932	1106	703	1.57438944845165	403	0
	chr10	294266	294838	310	198	1.57340115313384	112	0
	chr4	591595	592115	387	247	1.57272442210586	140	0
	chr4	546104	546461	150	96	1.572373980984	54	0
	chr4	992748	993007	138	88	1.57010191349095	50	0
	chr12	921269	922245	376	240	1.56873722860607	136	0
	chr5	337224	337359	59	38	1.56827148199792	21	0.020864660600643
	chr14	96081	96391	113	73	1.56683404878053	40	0
	chr4	914903	915175	119	77	1.56459664731461	42	0
	chr15	1043234	1043815	410	263	1.56336037899792	147	0
	chr12	826694	828640	683	438	1.56159168179683	245	0
	chr2	192879	194087	750	481	1.56070758307176	269	0
	chr8	205971	206263	114	74	1.56037779737839	40	0
	chr15	511377	511651	105	68	1.55820757616668	37	0
	chr4	960041	960328	153	99	1.55671950875041	54	0
	chr15	160743	162194	890	573	1.55466673180332	317	0
	chr14	273360	273496	66	43	1.55445248593712	23	0.0173076852690933
	chr5	441929	442641	495	319	1.55371725655375	176	0
	chr10	624752	624928	61	40	1.55056841169817	21	0.0230220334646714
	chr16	678361	679381	874	564	1.54978312295097	310	0
	chr7	95241	95691	172	112	1.548759842832	60	0
	chr16	769832	769961	60	39	1.54712331209922	21	0.0219376467935076
	chr9	99575	99818	105	68	1.54674216253153	37	0
	chr4	83510	84081	228	148	1.54276912712328	80	0
	chr6	76512	77215	313	203	1.54275615678603	110	0
	chr13	337712	337909	79	52	1.53588386882018	27	0.0113716340641225
	chr7	576559	576864	126	83	1.53331991485028	43	0
	chr14	651998	652301	150	98	1.53320357998355	52	0
	chr9	241618	241856	98	65	1.5311606085041	33	0.00598051223773326
	chr14	663733	664898	581	380	1.52952826829517	201	0
	chr12	388480	389607	363	238	1.52859411785064	125	0
	chr11	257610	257756	66	44	1.52303228812622	22	0.0223810470784868
	chr14	217294	218025	453	299	1.51988956494709	154	0
	chr12	553743	554249	304	201	1.51959299850627	103	0
	chr12	425329	425452	57	38	1.51708859828054	19	0.0321064033135655
	chr2	504506	504952	134	89	1.51683773256549	45	0
	chr14	254042	254979	463	306	1.51632412759235	157	0
	chr15	908390	909160	365	242	1.51447235092702	123	0
	chr16	482124	482512	196	130	1.51239984624163	66	0
	chr4	556694	556919	93	62	1.50911078427837	31	0.0078468093618601
	chr14	451887	452103	90	60	1.50800865141468	30	0.00879884596439287
	chr7	809432	811026	798	530	1.50730375864457	268	0
	chr5	68356	69708	661	439	1.50712947487561	222	0
	chr14	115582	116475	456	304	1.50222537683873	152	0
	chr4	1525183	1525591	269	180	1.50191912535473	89	0
	chr2	418234	418347	64	43	1.50150138572684	21	0.0263338906493121
	chr15	168101	168761	215	144	1.49908284425166	71	0
	chr11	462474	462673	74	50	1.49711102460892	24	0.0192242485055002
	chr13	302780	303168	265	178	1.49390925908395	87	0
	chr15	781388	781530	64	43	1.49009007182744	21	0.0263338906493121
	chr14	295687	295920	98	66	1.48708689396009	32	0.00761751296675711
	chr12	197907	198532	193	130	1.48705033468075	63	0
	chr4	593095	593720	281	190	1.48401583131072	91	0
	chr4	504734	505009	100	68	1.48371049454736	32	0.00825670774301948
	chr10	236584	236923	191	129	1.48168590412767	62	0
	chr9	269687	270398	208	141	1.48159406392456	67	0
	chr3	137991	138853	217	147	1.48051172991698	70	0
	chr9	344271	344440	67	46	1.47777123225094	21	0.0297153636072837
	chr12	514020	514758	270	184	1.47493801449905	86	0
	chr4	976201	977202	467	317	1.47417283847535	150	0
	chr7	581670	581794	57	39	1.47399503719238	18	0.0410965342784716
	chr11	384559	385040	175	120	1.47057732031671	55	0
	chr15	569737	569933	66	45	1.46916714324287	21	0.0285818226233009
	chr7	753853	754099	101	69	1.46885948268917	32	0.00858434867257946
	chr3	24120	24565	118	81	1.46819696541381	37	0
	chr2	360084	360231	67	46	1.46551615514786	21	0.0297153636072837
	chr4	721675	722194	354	242	1.46525717764385	112	0
	chr16	587212	587631	165	113	1.46080312730398	52	0
	chr7	412823	413646	571	391	1.46060561943541	180	0
	chr8	295845	296459	177	122	1.46038510314572	55	0
	chr4	366067	366887	329	226	1.46035702443139	103	0
	chr14	356690	357294	193	133	1.46034981590542	60	0
	chr4	1293154	1293478	109	75	1.45801766996031	34	0
	chr9	407145	407324	69	48	1.45468374217158	21	0.0319979553233975
	chr2	564955	565150	83	58	1.45457946742288	25	0.0214398076137044
	chr13	413313	413581	93	64	1.45412840732906	29	0.0125640160951586
	chr7	788230	788816	322	222	1.45287310482603	100	0
	chr13	129714	129871	67	47	1.4468452872195	20	0.037346265039883
	chr16	129521	130087	227	157	1.44674352974881	70	0
	chr14	281429	281999	178	124	1.44632701043035	54	0
	chr2	391511	391846	170	118	1.44607315474789	52	0
	chr4	690586	690766	60	42	1.44352666865336	18	0.0459188391345411
	chr8	280258	280600	121	84	1.44349068306628	37	0
	chr15	780760	780918	74	52	1.44256038665913	22	0.0304691263078301
	chr10	146515	146922	133	93	1.44155706193289	40	0
	chr7	739055	739497	134	94	1.44007535189814	40	0
	chr3	225255	226484	366	255	1.43733239091294	111	0
	chr7	506889	507019	63	44	1.43616741335839	19	0.0406765241029829
	chr12	510350	510987	203	142	1.43516248702471	61	0
	chr7	1065128	1065412	115	81	1.4331805476823	34	0
	chr4	221896	222154	132	93	1.43132785173517	39	0
	chr5	402220	402442	89	63	1.42919731403545	26	0.0211145992709874
	chr8	168674	169068	110	78	1.42762814808753	32	0
	chr14	116858	117125	110	78	1.42591894704826	32	0
	chr3	68537	68764	92	65	1.4251591348669	27	0.018822619958211
	chr12	322700	323396	250	176	1.42315461991914	74	0
	chr8	73130	73338	90	64	1.41455101503385	26	0.0217999682516677
	chr5	305940	306227	144	102	1.41351345711529	42	0
	chr11	580776	580940	70	50	1.41135270468621	20	0.0412037396637633
	chr4	755327	755522	81	58	1.41015871550861	23	0.030824671255422
	chr4	542622	542793	71	51	1.40558253907733	20	0.0424903229134267
	chr7	661799	662039	105	75	1.40142142755133	30	0
	chr8	204306	204489	74	53	1.39675250403799	21	0.0377652796153482
	chr1	31775	32144	132	95	1.39511417824902	37	0
	chr4	0	262	125	90	1.39246945529264	35	0
	chr11	439345	439599	101	73	1.39081453845418	28	0
	chr13	826580	826813	107	78	1.38547751981907	29	0
	chr15	968031	968517	427	310	1.3798428639169	117	0
	chr11	67334	70001	2081	1511	1.37804589281541	570	0
	chr10	622234	623536	672	489	1.37664167902055	183	0
	chr13	886535	886724	74	54	1.37419755153027	20	0.046345015449189
	chr4	930505	930820	112	82	1.36867713768615	30	0
	chr13	512586	512826	122	90	1.36854164172839	32	0
	chr5	123126	123652	299	219	1.36842715999634	80	0
	chr6	54225	54421	80	59	1.3683190433773	21	0.0447261574972346
	chr3	246766	247160	141	104	1.36816567852236	37	0
	chr16	689542	689741	84	62	1.36798271806668	22	0.0409308721883653
	chr2	164046	164415	187	137	1.36686613270391	50	0
	chr2	451937	452750	233	171	1.36293706129838	62	0
	chr7	228337	228546	90	67	1.36152721611151	23	0.03939590484137
	chr12	877403	878052	205	151	1.35991129783072	54	0
	chr12	1011622	1013755	914	673	1.35990904120968	241	0
	chr4	357149	357699	295	218	1.3572601346701	77	0
	chr13	773396	774961	975	721	1.35339935247436	254	0
	chr15	986861	989901	2463	1822	1.35205260231271	641	0
	chr15	907776	908111	119	89	1.35187940056392	30	0
	chr13	861059	861773	219	163	1.3518406458716	56	0
	chr15	274620	274848	102	76	1.34955258576088	26	0
	chr4	635392	636542	743	553	1.3455811581509	190	0
	chr10	391252	392245	633	472	1.34331393022964	161	0
	chr7	524717	525000	129	97	1.34274556185152	32	0
	chr4	462974	463262	123	92	1.34002853014614	31	0
	chr11	462973	463475	324	242	1.33942352255594	82	0
	chr12	704262	705037	374	280	1.33717591628741	94	0
	chr14	349810	350401	585	439	1.33312239325798	146	0
	chr11	321501	322553	662	497	1.33246258806116	165	0
	chr10	651492	651748	108	82	1.33070791781817	26	0
	chr16	640651	642126	950	715	1.328903387427	235	0
	chr3	238276	238841	190	143	1.32874054779502	47	0
	chr13	253189	253670	190	144	1.32591493485489	46	0
	chr15	836588	837358	475	359	1.32449057015316	116	0
	chr7	856569	857924	719	543	1.32423058932696	176	0
	chr14	559253	559671	228	174	1.3174319303444	54	0
	chr15	109173	110132	1236	939	1.31694601502965	297	0
	chr7	1000024	1000797	424	323	1.31655736576322	101	0
	chr15	825599	826367	369	281	1.31637144635493	88	0
	chr12	340673	341589	411	313	1.31470760112482	98	0
	chr13	652937	654397	708	541	1.31110024284533	167	0
	chr4	1468723	1469281	278	213	1.30769992304891	65	0
	chr10	36398	37364	660	506	1.30592328182838	154	0
	chr11	666043	666614	796	611	1.30404472152981	185	0
	chr7	528270	528995	441	339	1.30332192762274	102	0
	chr6	263162	263424	125	96	1.30251850685567	29	0
	chr6	176599	176912	151	117	1.3017233951567	34	0
	chr15	550651	550965	121	94	1.29848214397361	27	0
	chr8	54491	56425	1024	789	1.29801888637022	235	0
	chr12	522306	522572	101	78	1.29801179741538	23	0
	chr10	157364	157616	116	90	1.2966831236678	26	0
	chr13	777374	777794	130	101	1.29600707918147	29	0
	chr10	454825	455302	198	154	1.29005778128369	44	0
	chr13	758848	759655	404	314	1.28766738865715	90	0
	chr5	41691	43611	775	604	1.28518584365482	171	0
	chr4	117343	117623	142	111	1.28447490516205	31	0
	chr7	399231	399584	115	90	1.28252275426017	25	0
	chr12	416726	417791	301	236	1.27983381862994	65	0
	chr11	70515	71120	173	136	1.27909989715429	37	0
	chr7	848636	849571	494	387	1.27866111035769	107	0
	chr13	433311	433627	134	106	1.27455237640283	28	0
	chr16	296982	297411	268	211	1.27186824430243	57	0
	chr7	883654	884263	204	161	1.27116883359648	43	0
	chr8	125932	126395	162	128	1.27068017175906	34	0
	chr5	221980	223099	474	374	1.2702963036433	100	0
	chr16	24702	24964	108	86	1.26582816444482	22	0
	chr10	647064	647392	205	164	1.25709730321168	41	0
	chr7	123577	124676	419	335	1.25307194812771	84	0
	chr16	67024	67308	143	115	1.2499357832214	28	0
	chr16	860181	861081	545	437	1.24869634223484	108	0
	chr16	484537	484816	100	81	1.2476800904026	19	0
	chr14	576108	576608	304	244	1.24718613229201	60	0
	chr10	719116	719452	162	132	1.23604818517732	30	0
	chr10	545353	545792	240	195	1.23569251710085	45	0
	chr14	783774	784430	857	695	1.23329383001899	162	0
	chr16	694672	695510	279	227	1.23064120905398	52	0
	chr11	514917	516377	534	435	1.22843272630515	99	0
	chr15	443518	444370	265	216	1.22790639214903	49	0
	chr4	1013544	1014211	321	262	1.22612232142288	59	0
	chr2	680031	680622	278	227	1.22475444303956	51	0
	chr4	916184	916501	106	87	1.22411061501805	19	0
	chr12	513366	513764	148	122	1.22213962753736	26	0
	chr8	148799	149042	102	84	1.21682685679968	18	0
	chr13	347068	347731	504	415	1.21634715538198	89	0
	chr16	462739	464480	856	708	1.21026964145025	148	0
	chr16	114018	115076	810	670	1.20903992551893	140	0
	chr15	446808	447097	114	95	1.20762876550685	19	0
	chr9	53449	54945	450	373	1.20724545867961	77	0
	chr4	699561	699833	120	100	1.20677991457814	20	0
	chr5	53393	53715	128	107	1.20605750196653	21	0
	chr13	482284	483128	389	323	1.20565897535893	66	0
	chr7	598808	599222	177	147	1.20550254720347	30	0
	chr14	330826	331267	150	125	1.20476515698995	25	0
	chr14	665123	665585	140	117	1.20426936885951	23	0
	chr4	461410	461623	97	81	1.19804994104279	16	0
	chr16	901631	902118	212	178	1.19486390588355	34	0
	chr7	919700	920560	355	298	1.19319506481006	57	0
	chr15	930932	931986	369	310	1.19183238304782	59	0
	chr15	216303	216895	394	331	1.19085452400303	63	0
	chr12	931861	932283	202	171	1.18222127133015	31	0
	chr2	338394	338932	184	157	1.17904238769079	27	0
	chr16	450761	451525	373	317	1.17891112443924	56	0
	chr5	362338	362643	120	102	1.17792788092941	18	0
	chr12	259833	260453	206	176	1.17471796293126	30	0
	chr14	197778	199270	756	644	1.17468297031588	112	0
	chr14	288894	289193	127	109	1.17461937396881	18	0
	chr6	90188	90854	194	166	1.17387116804465	28	0
	chr11	307721	307942	93	80	1.17142704386215	13	0
	chr16	526669	527391	468	400	1.17113418530115	68	0
	chr12	540822	541401	189	162	1.16869028161107	27	0
	chr2	426804	427301	157	135	1.16812775644702	22	0
	chr4	1251142	1252088	499	428	1.16808617458059	71	0
	chr3	62047	62608	175	150	1.16717531098236	25	0
	chr15	877461	878188	277	238	1.1662305393433	39	0
	chr4	1278141	1279793	958	822	1.16597804903138	136	0
	chr7	156245	156542	152	131	1.16463805407793	21	0
	chr14	407233	407837	237	205	1.16017191739692	32	0
	chr15	514458	514960	167	145	1.15949596424915	22	0
	chr2	336880	337159	109	95	1.15870276698485	14	0
	chr11	21448	21873	220	191	1.15730562707128	29	0
	chr7	625056	625902	668	580	1.15329438453828	88	0
	chr8	266936	267187	104	91	1.14945927995264	13	0
	chr16	280001	280387	195	170	1.14929160327371	25	0
	chr13	624206	624981	389	339	1.14924445111085	50	0
	chr13	810853	811173	149	130	1.14727831180823	19	0
	chr13	431681	432209	201	176	1.14479768859893	25	0
	chr4	1433878	1434682	302	264	1.14408762103877	38	0
	chr2	168096	168372	157	138	1.13899738845582	19	0
	chr13	167416	167798	117	103	1.13733172564532	14	0
	chr16	483409	484043	195	172	1.136305257474	23	0
	chr16	644658	645852	793	699	1.13520128290047	94	0
	chr11	93590	93878	91	81	1.13414397724679	10	0
	chr12	804810	805125	99	88	1.13057186594412	11	0
	chr13	433852	434662	415	368	1.12895916693635	47	0
	chr13	258771	259333	199	177	1.12663139212691	22	0
	chr2	202210	203402	579	515	1.1244345949771	64	0
	chr12	1028430	1028748	153	137	1.12344000902918	16	0
	chr7	383831	385116	783	699	1.12119257116336	84	0
	chr16	699833	700346	200	179	1.12110384934726	21	0
	chr5	223428	223647	96	86	1.11971158381188	10	0
	chr14	495109	495379	121	109	1.11788894246491	12	0
	chr4	239589	240054	156	141	1.11205017437	15	0
	chr14	661911	662507	391	352	1.11120953232445	39	0
	chr15	427413	428096	267	241	1.11064449097768	26	0
	chr10	521606	521999	182	165	1.10510105987801	17	0
	chr8	98196	99053	411	373	1.1021232051613	38	0
	chr13	742888	743113	89	82	1.09875632404176	7	0
	chr15	79648	80183	224	205	1.09653359297554	19	0
	chr4	491086	491403	148	136	1.09559972800358	12	0
	chr10	360384	361676	807	737	1.09528071853868	70	0
	chr16	281752	282015	130	119	1.09456343168924	11	0
	chr16	665018	665448	129	118	1.09358305348383	11	0
	chr13	287567	287850	101	93	1.09231165106316	8	0
	chr14	602211	602462	104	96	1.08693912463634	8	0
	chr15	69179	69546	141	130	1.08660570424215	11	0
	chr16	840260	840922	308	285	1.08298631846945	23	0
	chr11	340334	340611	127	118	1.08105898505719	9	0
	chr15	1039192	1039721	283	262	1.08035037444405	21	0
	chr8	505696	506043	146	136	1.07673565021845	10	0
	chr13	119248	119696	157	147	1.0752512643193	10	0
	chr8	174537	176716	1076	1003	1.07382628532217	73	0
	chr1	61259	61735	137	128	1.0724571678333	9	0
	chr4	1459480	1460234	361	337	1.07123897706319	24	0
	chr13	551252	551867	315	295	1.07038237949587	20	0
	chr5	194789	195537	260	244	1.06929568832741	16	0
	chr7	23397	23776	123	116	1.06915164130717	7	0
	chr11	505972	506710	285	267	1.06897966081471	18	0
	chr11	613922	615046	564	530	1.06516650143773	34	0
	chr11	308368	308603	113	107	1.06297717696669	6	0
	chr1	114102	114683	169	160	1.06212252221083	9	0
	chr15	761752	762480	272	257	1.05984969479033	15	0
	chr7	199886	200137	92	87	1.0588393698593	5	0
	chr2	492948	493244	138	131	1.05741158825825	7	0
	chr5	80507	80802	106	101	1.05693736166909	5	0
	chr11	512621	513087	155	147	1.05613087960659	8	0
	chr6	221516	222286	264	251	1.05430573360876	13	0
	chr10	75580	75843	125	119	1.05144960515627	6	0
	chr8	122940	123903	300	287	1.04870166865088	13	0
	chr5	40371	41403	342	327	1.04839156297652	15	0
	chr6	224665	226544	1275	1218	1.04689753719236	57	0
	chr14	196812	197218	148	142	1.04601723419064	6	0
	chr10	136109	136617	239	230	1.04301031255872	9	0
	chr13	923756	924509	404	389	1.04053930396537	15	0
	chr14	357552	358745	356	343	1.04002130938702	13	0
	chr13	758031	758381	118	115	1.03340794130037	3	0
	chr3	211736	212142	138	134	1.03224855967608	4	0
	chr11	91873	92102	94	92	1.03216877834486	2	0
	chr10	94354	94766	182	177	1.03025895027065	5	0
	chr16	74264	75533	719	700	1.02784168297467	19	0
	chr13	26055	26441	165	161	1.02519195993934	4	0
	chr7	371156	371542	161	158	1.02326008995812	3	0
	chr5	335009	336903	737	721	1.02256032605778	16	0
	chr4	1507165	1507633	292	287	1.02029600543851	5	0
	chr8	297572	298131	158	156	1.01651972120564	2	0
	chr15	430516	430838	113	112	1.01576548445962	1	0
	chr16	131931	132726	293	290	1.01354305297948	3	0
	chr4	954319	955666	645	638	1.0115795758603	7	0
	chr4	330707	331247	228	226	1.01074573651583	2	0
	chr2	89503	89751	114	113	1.00905918429741	1	0
	chr2	662561	662789	97	97	1.00542191216166	0	0
	chr4	1359566	1359869	167	168	0.997526704821153	-1	0
	chr16	519505	520760	782	789	0.992087273523238	-7	0
	chr16	831678	832415	492	497	0.990481027394685	-5	0
	chr15	304078	305114	432	437	0.98937940900534	-5	0
	chr13	219688	221177	559	567	0.986669926229873	-8	0
	chr12	871473	872249	196	199	0.986123917464832	-3	0
	chr12	372653	372868	85	87	0.985270561511159	-2	0
	chr7	912590	912810	97	99	0.984884424807912	-2	0
	chr9	269201	269429	88	90	0.98384407683102	-2	0
	chr9	55277	55529	115	118	0.980485365434276	-3	0
	chr1	129912	130260	113	116	0.977215329215979	-3	0
	chr4	215712	216030	124	128	0.976348946798276	-4	0
	chr16	39978	40685	306	314	0.97461602367959	-8	0
	chr6	182017	184181	1029	1057	0.973790571488057	-28	0
	chr13	349878	350132	104	107	0.972462293546601	-3	0
	chr13	611397	611602	89	92	0.972046369045179	-3	0
	chr13	872387	872949	183	189	0.971346809761585	-6	0
	chr4	60819	61689	295	304	0.970576335618787	-9	0
	chr15	234024	234782	221	229	0.967552983412619	-8	0
	chr3	105368	106417	276	286	0.967021218392636	-10	0
	chr7	438456	439115	209	218	0.962966319769337	-9	0
	chr15	770180	770417	105	110	0.959561947043003	-5	0
	chr4	264135	265449	408	427	0.957656716765159	-19	0
	chr7	652569	652865	108	114	0.954814598991017	-6	0
	chr7	676668	677165	145	153	0.953802606835224	-8	0
	chr10	703990	704277	105	111	0.951356531415414	-6	0
	chr14	427072	427574	222	235	0.946053813491989	-13	0
	chr13	67704	68050	132	140	0.945036562639551	-8	0
	chr9	159776	160064	91	97	0.944528057136686	-6	0
	chr2	216743	217364	225	239	0.943171124409648	-14	0
	chr11	431110	431420	118	126	0.942009814900019	-8	0
	chr15	1049045	1049359	144	154	0.937564084225416	-10	0
	chr16	830011	830317	114	122	0.936903360315065	-8	0
	chr1	33570	34106	157	168	0.93543373657753	-11	0
	chr4	63481	63719	103	111	0.932914490172841	-8	0
	chr3	214068	214625	166	179	0.932265865641561	-13	0
	chr4	723062	723265	83	90	0.930584182510519	-7	0
	chr5	349587	350203	192	207	0.929693414746967	-15	0
	chr3	211223	211432	85	92	0.92643077113075	-7	0
	chr16	338778	339036	103	112	0.925130340471521	-9	0
	chr4	769107	769920	344	374	0.921713548058947	-30	0
	chr2	159015	160440	454	494	0.919107972456488	-40	0
	chr16	731887	732131	94	103	0.918986359161621	-9	0
	chr8	374099	374417	100	110	0.913509924994233	-10	0
	chr16	76141	76638	245	269	0.913361955335683	-24	0
	chr15	457952	458179	95	105	0.909817214323235	-10	0
	chr7	560071	560304	106	117	0.908029342587731	-11	0
	chr15	231544	231750	87	97	0.905596061869652	-10	0
	chr4	835184	837055	861	952	0.905144441846552	-91	0
	chr14	733469	733885	136	151	0.904618572612091	-15	0
	chr16	425204	425853	466	516	0.904024405565186	-50	0
	chr8	498723	498950	96	107	0.903937839219806	-11	0
	chr11	327317	327924	214	237	0.903651968643262	-23	0
	chr16	226976	228246	381	423	0.901995381652337	-42	0
	chr4	680261	680461	91	102	0.896916712471963	-11	0
	chr8	189870	191125	431	481	0.896851532327273	-50	0
	chr14	662931	663508	182	204	0.895653192755074	-22	0
	chr16	821989	822432	277	311	0.893284330279278	-34	0
	chr13	407868	408845	847	951	0.891309483985784	-104	0
	chr10	83493	83750	99	112	0.888318317479681	-13	0
	chr13	352174	353426	549	619	0.888149462219781	-70	0
	chr16	339318	340106	305	344	0.887395599793628	-39	0
	chr15	638841	639291	250	284	0.882296737595333	-34	0
	chr10	637877	638082	85	98	0.876254735390451	-13	0
	chr8	470452	470853	195	223	0.875674437878095	-28	0
	chr3	223466	223824	125	144	0.87111944300251	-19	0
	chr15	159182	160516	477	549	0.869418866208755	-72	0
	chr4	1496579	1496884	123	142	0.867879984901168	-19	0
	chr2	415316	415669	159	184	0.867293007450891	-25	0
	chr10	577955	578706	212	245	0.867254920181025	-33	0
	chr15	1040540	1040846	106	123	0.866542376990529	-17	0
	chr2	605951	606228	129	149	0.866034236757929	-20	0
	chr15	682628	682941	164	190	0.865861132983462	-26	0
	chr13	477821	478118	152	177	0.86275286856996	-25	0
	chr4	134553	135254	307	357	0.86085831603707	-50	0
	chr4	62042	63193	548	638	0.85964513226756	-90	0
	chr7	731647	732062	126	147	0.859569284499745	-21	0
	chr5	159321	159619	103	121	0.857687842237324	-18	0
	chr13	438856	439172	151	177	0.857076862855684	-26	0
	chr11	99285	100237	674	787	0.856641120072664	-113	0
	chr6	226875	227352	137	161	0.853635467064863	-24	0
	chr8	235742	236613	452	531	0.852762140388272	-79	0
	chr7	726647	726893	93	110	0.852248689686334	-17	0
	chr4	1055383	1056387	317	373	0.851675137271408	-56	0
	chr15	462753	462963	92	109	0.847814359923496	-17	0
	chr15	461555	462071	221	262	0.845134788181074	-41	0
	chr11	535364	535604	93	111	0.843931311169509	-18	0
	chr16	404182	404607	222	264	0.842333231848011	-42	0
	chr4	1337736	1337935	84	101	0.839870061761958	-17	0
	chr10	191973	192315	126	151	0.8368123878334	-25	0
	chr7	180699	180931	90	108	0.835864632113348	-18	0
	chr5	193141	194173	352	422	0.835398852395986	-70	0
	chr2	702100	702885	280	337	0.832320676182029	-57	0
	chr14	63006	63326	139	168	0.831917506329226	-29	0
	chr11	92400	92619	91	110	0.828327034229548	-19	0
	chr5	463011	463700	238	288	0.826391927052175	-50	0
	chr10	466478	467120	192	233	0.825092326379151	-41	0
	chr15	478672	479113	126	154	0.822807727038261	-28	0
	chr2	269848	270374	198	242	0.821311980655124	-44	0
	chr15	315851	316649	209	256	0.818240841116844	-47	0
	chr16	257003	257327	161	198	0.816009347249711	-37	0
	chr4	176154	176487	122	150	0.814382675494615	-28	0
	chr16	927747	928302	283	350	0.810057164336871	-67	0
	chr5	69915	70203	108	134	0.808058526317572	-26	0
	chr2	615093	615567	141	175	0.807463405144196	-34	0
	chr2	490169	491053	352	437	0.805683670390013	-85	0
	chr14	440799	441883	426	530	0.804021648020627	-104	0
	chr13	397219	397394	76	95	0.802305215358052	-19	0
	chr11	165761	166262	171	214	0.801734745611033	-43	0
	chr13	223945	224183	103	129	0.801462666021439	-26	0
	chr13	124271	124510	108	135	0.800888215684159	-27	0
	chr16	297639	298081	140	176	0.796313469462833	-36	0
	chr13	170043	170335	119	150	0.796084143530431	-31	0
	chr13	225561	225853	177	223	0.795009971102015	-46	0
	chr15	586101	586629	187	236	0.792883855083452	-49	0
	chr16	794607	794890	119	151	0.791860964042181	-32	0
	chr14	59953	60629	225	285	0.791102099512117	-60	0
	chr4	811886	812214	110	140	0.789825990724328	-30	0
	chr4	226977	227244	134	170	0.788849917823147	-36	0
	chr15	273732	274347	192	244	0.788707276173002	-52	0
	chr7	905069	906515	630	800	0.788220095326724	-170	0
	chr5	400638	400871	102	131	0.783478799281296	-29	0
	chr7	158686	159438	232	297	0.783277799689082	-65	0
	chr4	1005235	1005502	108	138	0.782765925763498	-30	0
	chr13	69486	71548	830	1062	0.782278501513758	-232	0
	chr7	974879	975105	94	121	0.777855626644682	-27	0
	chr14	33537	34443	236	304	0.777467519591973	-68	0
	chr4	1429084	1429821	387	500	0.77455087801574	-113	0
	chr3	62930	63126	77	100	0.774030360909022	-23	0
	chr10	317579	317778	77	100	0.773165942991574	-23	0
	chr11	108929	109201	118	153	0.772824016658552	-35	0
	chr7	1011221	1011521	120	156	0.772768235759267	-36	0
	chr15	29236	31009	600	777	0.772600199690672	-177	0
	chr15	472198	472379	80	104	0.771770663117066	-24	0
	chr16	775422	775751	114	149	0.768505697513337	-35	0
	chr11	566928	567340	129	169	0.766669993949765	-40	0
	chr6	250986	251156	74	97	0.764595605044825	-23	0
	chr4	42916	43162	88	116	0.762182081048977	-28	0
	chr6	184471	184827	120	158	0.760963249381911	-38	0
	chr10	315215	315436	87	115	0.76077779875891	-28	0
	chr10	572650	573377	212	279	0.76002092695926	-67	0
	chr15	570929	571115	82	108	0.759911880424304	-26	0
	chr15	678914	679138	96	127	0.759355624838832	-31	0
	chr4	867569	868065	176	234	0.752308038049576	-58	0
	chr8	422593	422791	80	107	0.749865289904563	-27	0
	chr15	462311	462551	103	138	0.749079668593025	-35	0
	chr15	866771	867020	122	163	0.748470231318583	-41	0
	chr7	277972	278163	83	112	0.746554313269064	-29	0
	chr10	623788	624142	119	160	0.746505048405658	-41	0
	chr7	190807	191482	243	327	0.745031324740675	-84	0
	chr2	703551	703962	134	181	0.742999931263021	-47	0
	chr11	163594	163884	90	122	0.740496832920321	-32	0
	chr8	450765	450982	88	120	0.738598278442038	-32	0
	chr15	592686	592876	75	102	0.736474519712588	-27	0
	chr8	222966	223177	84	115	0.736426558834163	-31	0
	chr16	517318	517506	76	104	0.732594216321125	-28	0
	chr13	545668	545924	100	137	0.73093436320556	-37	0
	chr4	412379	412723	120	165	0.730001195034538	-45	0
	chr13	754321	754552	101	139	0.729397649348276	-38	0
	chr6	105319	105845	170	234	0.72728168386783	-64	0
	chr14	105418	105592	75	104	0.726628347871693	-29	0
	chr4	67084	67407	125	173	0.726607383550351	-48	0
	chr16	491962	492356	143	197	0.726563657241998	-54	0
	chr15	232759	233048	112	155	0.726345578811554	-43	0
	chr16	46908	47140	95	132	0.723132667401849	-37	0
	chr5	13244	13416	72	100	0.722197292637354	-28	0
	chr10	640889	641267	138	192	0.722144840154567	-54	0
	chr4	768251	768873	178	248	0.719154044138446	-70	0
	chr8	341761	342158	120	168	0.717333173205884	-48	0
	chr16	299375	299556	74	104	0.716664319845647	-30	0
	chr11	326190	327021	241	338	0.715073893492195	-97	0
	chr9	424633	424907	124	174	0.714063491023862	-50	0
	chr4	432030	432210	74	104	0.712139823202327	-30	0
	chr5	191592	192633	471	663	0.710808990541567	-192	0
	chr5	473037	475060	564	795	0.709706317495812	-231	0
	chr4	926811	927185	175	248	0.707445975302699	-73	0
	chr12	459602	460749	2647	3743	0.707312338289328	-1096	0
	chr16	132955	133260	140	198	0.707256371245357	-58	0
	chr16	831155	831350	78	111	0.705705370431223	-33	0
	chr15	881771	882574	534	758	0.705114578640738	-224	0
	chr7	271018	272265	976	1388	0.703217973124251	-412	0
	chr13	759967	760433	138	197	0.703213916256626	-59	0
	chr16	454411	455510	396	564	0.702794185937815	-168	0
	chr15	505305	505603	98	140	0.702634624116944	-42	0
	chr15	494272	494819	316	450	0.702233215342454	-134	0
	chr4	866516	867161	273	389	0.702151947514243	-116	0
	chr13	101367	101686	124	179	0.695488375304593	-55	0
	chr13	721939	722111	73	106	0.692359014623796	-33	0
	chr15	253800	254176	139	202	0.691222560795707	-63	0
	chr16	335928	336117	75	109	0.690680050044294	-34	0
	chr10	316051	316994	258	375	0.689435990639952	-117	0
	chr11	171310	171617	137	199	0.68937830273557	-62	0
	chr16	482922	483170	104	152	0.685413522719143	-48	0
	chr13	42108	42304	80	117	0.684343192183167	-37	0
	chr16	106611	106793	78	115	0.680821542136751	-37	0
	chr15	638227	638427	83	123	0.680206889325923	-40	0
	chr11	533343	533518	70	103	0.680142010646479	-33	0
	chr16	340600	340800	84	124	0.678633724367281	-40	0
	chr2	650870	651145	110	163	0.677025704160155	-53	0
	chr10	468461	468868	149	221	0.67633106950535	-72	0
	chr6	210847	210985	71	106	0.675854037473029	-35	0
	chr4	1386104	1386476	110	164	0.674497416857501	-54	0
	chr11	368364	369360	349	518	0.673986333176564	-169	0
	chr16	378473	378852	155	231	0.673607060043199	-76	0
	chr4	307873	308061	78	117	0.67220943376097	-39	0
	chr2	45197	45486	124	185	0.672178337740759	-61	0
	chr15	779522	779843	134	200	0.671936783007992	-66	0
	chr10	290019	290713	185	276	0.671004063112312	-91	0
	chr13	387772	388654	369	553	0.668391545029307	-184	0
	chr14	707874	708042	71	107	0.667757011760664	-36	0
	chr8	499233	499408	71	107	0.666260842570992	-36	0
	chr2	181926	182080	68	103	0.665323343843649	-35	0
	chr8	484012	484669	195	296	0.659082845516587	-101	0
	chr11	277975	278563	278	424	0.656653471225855	-146	0
	chr14	490713	491097	118	181	0.653814633772176	-63	0
	chr13	146124	146413	150	230	0.652945634367146	-80	0
	chr16	642375	643142	194	300	0.648604910961099	-106	0
	chr16	666048	666267	93	144	0.64739018234073	-51	0
	chr15	688876	689023	69	107	0.646714723341358	-38	0
	chr4	601624	601810	78	121	0.646478929119402	-43	0
	chr16	228506	228681	67	104	0.644835221839177	-37	0
	chr15	901313	901505	83	130	0.641132871064528	-47	0
	chr7	56489	56675	76	119	0.641085167382348	-43	0
	chr2	735031	735426	110	173	0.639162748667843	-63	0
	chr4	392663	392814	68	107	0.638437811176773	-39	0
	chr8	487903	488081	73	115	0.63661427420616	-42	0
	chr14	408384	408615	94	148	0.636389148027503	-54	0
	chr13	793636	793868	95	151	0.632974466388011	-56	0
	chr7	640975	641172	83	132	0.630697858776436	-49	0
	chr4	1445777	1445969	75	120	0.629902546321468	-45	0
	chr7	449137	449513	118	189	0.625533032181175	-71	0
	chr16	582915	583117	87	141	0.620990671984461	-54	0
	chr16	497758	497968	96	155	0.619494631747758	-59	0
	chr7	1026050	1026589	163	265	0.616187645884564	-102	0
	chr6	75505	75766	94	153	0.616109150943588	-59	0
	chr4	147554	148318	275	448	0.614662968587884	-173	0
	chr15	215902	216081	75	123	0.613119606361224	-48	0
	chr15	700943	701193	109	178	0.612798747409089	-69	0
	chr13	388985	389128	70	115	0.612229851186293	-45	0
	chr4	1301280	1301450	72	118	0.612126155443685	-46	0
	chr14	694467	694756	99	162	0.611333787859319	-63	0
	chr8	38897	39073	72	119	0.608632992971618	-47	0
	chr8	188853	189619	224	369	0.608366399457395	-145	0
	chr2	27863	28063	82	136	0.606485676247505	-54	0
	chr4	1334254	1334508	108	179	0.606421576199274	-71	0
	chr2	5913	6111	81	134	0.606282693968713	-53	0
	chr11	171819	172015	83	139	0.600887367389074	-56	0
	chr10	332768	333017	103	172	0.600272051217076	-69	0
	chr13	407248	407453	87	146	0.598312237201115	-59	0
	chr13	208400	208553	66	112	0.593693254412635	-46	0
	chr4	1476609	1477212	198	334	0.592881480504822	-136	0
	chr7	272588	272871	110	186	0.592229397769315	-76	0
	chr15	82638	82827	83	142	0.58804982690112	-59	0
	chr16	23186	23416	88	152	0.581203207960432	-64	0
	chr11	401936	402343	122	211	0.580755310023175	-89	0
	chr10	120516	120687	76	132	0.577027283149195	-56	0
	chr16	207474	207674	83	144	0.576481413711493	-61	0
	chr11	91097	91398	109	191	0.573392333412587	-82	0
	chr8	219121	219279	67	118	0.571037879402323	-51	0
	chr2	703144	703320	72	127	0.569183269861126	-55	0
	chr2	668617	668831	99	175	0.568060620413669	-76	0
	chr4	466015	466148	63	111	0.56764949883066	-48	0
	chr13	16363	16543	77	137	0.565939301462451	-60	0
	chr16	899542	899723	73	130	0.565406767375434	-57	0
	chr15	1010298	1010584	103	183	0.56367622902432	-80	0
	chr15	479577	481186	672	1194	0.562975543348408	-522	0
	chr11	463679	463881	86	154	0.559522741546304	-68	0
	chr15	377874	378382	149	267	0.559088732014767	-118	0
	chr8	483551	483675	63	116	0.546524327109614	-53	0
	chr15	481485	481623	65	120	0.545585327851627	-55	0
	chr16	370068	370233	74	136	0.544528537908881	-62	0
	chr16	900076	900500	161	298	0.540318553683241	-137	0
	chr16	464754	464865	65	121	0.537770135221654	-56	0
	chr16	639935	640123	68	128	0.534710979531115	-60	0
	chr4	1288314	1288515	84	158	0.534462766575791	-74	0
	chr11	527081	527208	68	128	0.532067952472432	-60	0
	chr4	1410294	1411164	290	553	0.524644679573233	-263	0
	chr4	1419869	1419987	59	113	0.523440144126291	-54	0
	chr14	652517	652861	114	218	0.523427787811187	-104	0
	chr15	943273	943571	112	218	0.51498053598921	-106	0
	chr11	566218	566352	67	131	0.514030889530519	-64	0
	chr5	570220	570415	77	151	0.511009416281645	-74	0
	chr7	55653	55846	78	153	0.510240844994409	-75	0
	chr13	409259	409386	70	138	0.50829159605609	-68	0
	chr13	272222	272543	115	227	0.506915616716462	-112	0
	chr16	229249	229410	66	131	0.504247598017523	-65	0
	chr11	380646	380960	106	212	0.500557180565768	-106	0
	chr14	447099	447217	57	116	0.495406445740214	-59	0
	chr9	422680	422791	57	116	0.49455123156578	-59	0
	chr16	786238	786531	121	245	0.493936466395793	-124	0
	chr13	100760	100926	70	142	0.493167085227641	-72	0
	chr11	524147	524442	101	207	0.489065112292494	-106	0
	chr16	128638	129000	115	238	0.483804706706758	-123	0
	chr4	1430025	1430173	72	149	0.483413582060662	-77	0
	chr13	243939	244043	57	119	0.481383129214831	-62	0
	chr11	144810	145058	93	194	0.481085187015193	-101	0
	chr14	59358	59545	76	159	0.478494980724986	-83	0
	chr13	819044	819861	220	463	0.475238327904977	-243	0
	chr4	1420396	1420894	167	353	0.474428445097391	-186	0
	chr13	354449	354653	87	186	0.468921135497459	-99	0
	chr13	68480	68786	105	225	0.467498549898465	-120	0
	chr13	282132	282273	65	141	0.461867474627908	-76	0
	chr9	422030	422281	102	229	0.446912167694091	-127	0
	chr13	859767	859904	60	136	0.441481110384534	-76	0
	chr16	711599	711706	56	128	0.438678002418006	-72	0
	chr16	73470	73643	74	170	0.436141428934637	-96	0
	chr16	719615	720029	152	350	0.435285041071876	-198	0
	chr11	382411	382798	155	369	0.420995619594904	-214	0
	chr6	4681	4825	82	198	0.414890137754738	-116	0
	chr11	170861	171057	77	187	0.413526342473059	-110	0
	chr11	526547	526782	90	218	0.413113229243815	-128	0
	chr11	526099	526273	76	186	0.410769860514344	-110	0
	chr11	383023	383182	73	185	0.39564119266754	-112	0
	chr11	464182	464366	77	204	0.378435088785661	-127	0
	chr16	900846	901159	107	328	0.326996927199242	-221	0
	chr4	892372	892623	86	290	0.297349205998058	-204	0
	chr1	82222	82330	57	40	1.44892023471042	17	0.0518846914363589
	chr12	254455	254615	71	52	1.3700374666051	19	0.052101933202663
	chr16	105955	106054	59	42	1.41519806843184	17	0.0554591748303202
	chr16	369582	369720	60	43	1.4011682826559	17	0.0572341210062791
	chr4	1365811	1365972	68	50	1.38172171451161	18	0.0586064709881575
	chr11	352839	352941	55	39	1.43133724581613	16	0.0606855564862143
	chr7	478773	478960	71	53	1.36317691395005	18	0.0632550281609277
	chr16	381506	381700	81	62	1.31221977256583	19	0.0659892991592968
	chr15	854164	854278	58	42	1.38464325401809	16	0.0666053096036066
	chr16	412148	412320	74	56	1.3390307028695	18	0.0678277825760007
	chr12	281908	282071	75	57	1.32629571384648	18	0.0693340032190516
	chr12	551757	551915	67	50	1.360897112862	17	0.0693765844715128
	chr10	381033	381245	84	65	1.2967575216897	19	0.0700277037030742
	chr15	682166	682415	84	65	1.31155291719053	19	0.0700277037030742
	chr9	52816	52936	60	44	1.38353073304362	16	0.0704781441061542
	chr10	90328	90537	89	70	1.27429201715278	19	0.0766074733800663
	chr3	224419	224663	90	71	1.27153491194987	19	0.0778999502991752
	chr14	412022	412316	91	72	1.27233676796896	19	0.079184448965697
	chr4	1087114	1087284	73	56	1.30363851725809	17	0.0793268570961613
	chr3	41558	41705	58	43	1.37592502583038	15	0.0816396309257139
	chr2	332542	332769	93	74	1.25838037646816	19	0.0817293349795662
	chr13	775322	775506	78	61	1.29600707918147	17	0.0872662246852952
	chr4	626173	626313	70	54	1.29685818360302	16	0.088865838805832
	chr2	638694	638878	73	57	1.28448751357101	16	0.0940537420079459
	chr2	297886	297991	56	42	1.35010690898919	14	0.0944233599044512
	chr4	229091	229280	77	61	1.26728612050899	16	0.10073651728616
	chr15	331216	331357	68	53	1.28381506725677	15	0.101462145275719
	chr12	178231	178347	60	46	1.3165370162864	14	0.103249103679855
	chr12	839091	839207	60	46	1.31433912477341	14	0.103249103679855
	chr13	502219	502331	60	46	1.31278706421276	14	0.103249103679855
	chr4	542250	542414	70	55	1.27638147544087	15	0.105163627398044
	chr12	574391	574507	61	47	1.30572695160673	14	0.105382896989391
	chr16	108339	108552	92	75	1.22702883373386	17	0.107775937191877
	chr12	573515	573702	82	66	1.24532617921721	16	0.108722773891452
	chr3	52122	52284	72	57	1.2848511140929	15	0.108780626919731
	chr12	241904	242104	83	67	1.23900262166021	16	0.110272418847208
	chr7	94337	94445	56	43	1.32780330098464	13	0.113813078555023
	chr14	210055	210297	88	72	1.22629029446151	16	0.117791213234635
	chr3	50053	50216	68	54	1.28052210090525	14	0.119544406238457
	chr10	393901	394016	61	48	1.28626697788598	13	0.125141002345961
	chr2	602285	602427	71	57	1.24929607484304	14	0.12521994030963
	chr15	1074209	1074378	72	58	1.25837513691793	14	0.127062277155049
	chr1	35399	35575	74	60	1.25203935356081	14	0.130675148312475
	chr7	970329	970454	65	52	1.25672638029192	13	0.133591152495198
	chr9	387310	387503	78	64	1.23052218355833	14	0.137624984485787
	chr5	123853	124050	79	65	1.2201189521997	14	0.13930727317211
	chr2	62369	62501	60	48	1.25877069296211	12	0.144899107702531
	chr10	378585	378706	61	49	1.26048434358537	12	0.147116854222146
	chr15	891812	891912	51	40	1.27771328461772	11	0.147234892284267
	chr4	314915	315051	63	51	1.24365374530136	12	0.151438776315162
	chr8	280929	281129	87	73	1.19278945181461	14	0.152029938857706
	chr5	143242	143369	57	46	1.25707794760103	11	0.162239390144033
	chr9	268794	268971	69	57	1.21750704507839	12	0.163561483608389
	chr16	188653	188760	58	47	1.24629377919104	11	0.164568563083069
	chr11	625087	625203	48	38	1.27157363476661	10	0.165917177299958
	chr2	775585	775698	49	39	1.26522592728499	10	0.16869951842656
	chr12	494012	494136	60	49	1.24178097119759	11	0.16909270609833
	chr8	73883	73998	62	51	1.23809279930982	11	0.173446552547667
	chr14	332242	332353	51	41	1.25416052842654	10	0.174070645159603
	chr14	501443	501617	67	56	1.20991728444317	11	0.183648369696944
	chr4	751747	751885	63	53	1.20254122479553	10	0.201734849827656
	chr11	179814	179913	51	42	1.21977116634621	9	0.203462184023067
	chr2	476264	476438	65	55	1.18679077885967	10	0.205711610131969
	chr7	277306	277426	57	48	1.20019952137802	9	0.21755724744615
	chr12	124537	124657	58	49	1.19099556267286	9	0.219720050889541
	chr2	84480	84678	80	70	1.15787420292368	10	0.231274758933415
	chr8	209374	209519	66	57	1.16589632093815	9	0.235425372819691
	chr12	1014036	1014190	67	58	1.16596755292951	9	0.237210786720476
	chr2	501608	501819	88	78	1.13612124082734	10	0.242478280421141
	chr13	912400	912502	59	51	1.16759673367818	8	0.252342403793995
	chr9	309665	309864	79	70	1.13691556218904	9	0.25617823845476
	chr7	969366	969564	81	72	1.13032014922714	9	0.258960515399522
	chr15	81849	82098	89	80	1.1234105196096	9	0.269213482859809
	chr8	359751	359912	70	62	1.13695194004685	8	0.271253708959699
	chr10	96651	96763	57	50	1.15721117069198	7	0.281046342526895
	chr7	969040	969164	59	52	1.15148238589011	7	0.284610113901787
	chr15	956595	956723	61	54	1.13860768900306	7	0.288006060218199
	chr3	60155	60275	54	48	1.12953415681296	6	0.310383834398558
	chr5	546754	546931	77	70	1.10007967691749	7	0.310421115670849
	chr15	343828	344020	80	73	1.09816533939366	7	0.313885453600184
	chr2	771060	771165	57	51	1.13060494967869	6	0.315316917265416
	chr14	57774	57993	88	81	1.091653081123	7	0.322271106030166
	chr5	26404	26543	64	58	1.10692948810626	6	0.325479908108035
	chr15	282140	282246	44	39	1.15504242868496	5	0.330441823880607
	chr11	127178	127321	71	65	1.09512757611291	6	0.33413292615659
	chr12	1061119	1061235	49	44	1.11623748990811	5	0.339266006826662
	chr13	20526	20714	76	70	1.0858786104415	6	0.339581760189274
	chr5	462542	462759	84	78	1.08498906986375	6	0.347283683716486
	chr13	747626	747731	58	53	1.11453719161715	5	0.352189657712445
	chr14	542681	542810	60	55	1.09533670604938	5	0.354661365161413
	chr5	66587	66710	61	56	1.096342751454	5	0.35585163846397
	chr4	352383	352482	62	57	1.10435356450191	5	0.357013156242393
	chr4	371186	371307	63	58	1.09679011206226	5	0.35814705728832
	chr14	200325	200486	70	65	1.08183902636917	5	0.365394719717905
	chr1	113571	113757	73	68	1.08432707220174	5	0.368178229425594
	chr14	541831	542005	73	68	1.07646935420503	5	0.368178229425594
	chr14	187790	187952	78	73	1.07974085228775	5	0.372456939125486
	chr14	559893	560089	82	77	1.07630730853978	5	0.375595395976688
	chr15	504500	504622	61	57	1.08045299520989	4	0.391277930705876
	chr2	301584	301745	63	59	1.07179539704844	4	0.39302892844693
	chr10	703206	703396	76	72	1.05716242879807	4	0.402660478320091
	chr14	416061	416259	79	75	1.05346817379795	4	0.40453634259443
	chr4	1073048	1073172	53	50	1.06136758527577	3	0.421948827626431
	chr2	236010	236181	77	74	1.05002455304589	3	0.435389370478042
	chr16	383023	383217	80	77	1.05112411862367	3	0.436624069648501
	chr5	327282	327412	61	59	1.04254589901379	2	0.463657510544941
	chr14	480447	480557	63	61	1.0430642018597	2	0.464246082062425
	chr4	1503271	1503445	67	66	1.02030368492071	1	0.5
	chr5	396444	396644	81	80	1.02142229450255	1	0.5
	chr13	410408	410590	80	80	1.0044810112537	0	0.531489915393401
	chr5	159842	159965	65	65	1.01319066764356	0	0.534922330345892
	chr13	779206	779367	65	65	1.0044810112537	0	0.534922330345892
	chr5	82180	82284	51	51	1.00416629732447	0	0.539404475373064
	chr8	400636	400819	75	76	0.9968566906589	-1	0.564610629521958
	chr15	305382	305482	55	56	0.998332126721508	-1	0.575224906342773
	chr5	270254	270454	82	84	0.979030720420226	-2	0.592015860196408
	chr4	652456	652633	76	78	0.986139566900276	-2	0.59546365740557
	chr1	46357	46472	64	66	0.980807543496283	-2	0.603708738602952
	chr4	316629	316744	56	58	0.982329034263353	-2	0.610561953998649
	chr16	213642	213808	65	68	0.957743002728088	-3	0.635573030663208
	chr2	682108	682282	80	84	0.957747797480085	-4	0.651829515355353
	chr4	407576	407768	79	83	0.955297229936049	-4	0.652716316283514
	chr4	1266917	1267107	79	83	0.956967329988385	-4	0.652716316283514
	chr10	455772	455906	61	65	0.952790353989617	-4	0.671910889198285
	chr14	502587	502694	61	65	0.939273078379608	-4	0.671910889198285
	chr15	915183	915307	58	62	0.945944401259884	-4	0.675869974089497
	chr5	271737	271848	55	59	0.943192252705146	-4	0.680115315678524
	chr11	20622	20804	78	83	0.940380603874595	-5	0.681777111144161
	chr4	485450	485583	66	72	0.920139333258322	-6	0.724293360166726
	chr15	305723	305847	62	68	0.913909409965192	-6	0.73029022385914
	chr11	316947	317117	79	86	0.92050101593045	-7	0.733227553184576
	chr8	336496	336639	66	73	0.910917325874884	-7	0.751217929201695
	chr4	1012365	1012512	63	70	0.907531111436128	-7	0.755988828084567
	chr12	1011094	1011225	61	68	0.909557524244232	-7	0.759322947371217
	chr5	27006	27175	73	81	0.90361936919704	-8	0.765789611073615
	chr7	97609	97747	66	74	0.893868986289463	-8	0.776505193362916
	chr10	291912	292048	65	73	0.900103635124519	-8	0.778142498236664
	chr6	228000	228125	61	69	0.887725969201265	-8	0.784989558012329
	chr15	413839	413959	60	68	0.888403420633072	-8	0.786780251777987
	chr5	195753	195886	65	74	0.880090553127383	-9	0.801792457524137
	chr14	371999	372142	64	73	0.88301731374366	-9	0.803506222689896
	chr5	107005	107109	50	58	0.876799616230005	-8	0.806713695505869
	chr7	962640	962809	72	82	0.885296151219012	-10	0.812271555913411
	chr8	177091	177233	60	70	0.859680917282268	-10	0.832656120631536
	chr10	295177	295321	60	70	0.864409128810456	-10	0.832656120631536
	chr14	263815	263937	58	68	0.858304550427604	-10	0.83643851639161
	chr14	689773	689872	57	67	0.860254514083188	-10	0.838376176407508
	chr15	743974	744120	67	78	0.869020603220966	-11	0.840505262592006
	chr10	585305	585405	61	72	0.852345587755772	-11	0.85096466830423
	chr2	43350	43472	59	70	0.848304994180723	-11	0.854656072609631
	chr11	354458	354623	70	83	0.845657142071696	-13	0.871183111726639
	chr7	432867	433027	67	80	0.846456504550815	-13	0.875937137123103
	chr8	47719	47846	57	69	0.831100696310891	-12	0.876646876405291
	chr2	741240	741420	66	79	0.843357934259824	-13	0.877558203278121
	chr7	894007	894147	56	68	0.830471957067456	-12	0.878538584009744
	chr16	408849	408987	60	73	0.828816060053153	-13	0.887685035070819
	chr13	171536	171694	69	83	0.839340646834744	-14	0.888193449120495
	chr10	675544	675658	58	71	0.827882302034055	-13	0.891219373080269
	chr6	204630	204798	65	79	0.8255963458839	-14	0.894423679728353
	chr13	29946	30096	65	79	0.828696834284303	-14	0.894423679728353
	chr10	118046	118157	59	73	0.80856940566918	-14	0.904250614063264
	chr7	96237	96358	64	79	0.8160305560971	-15	0.909649457079257
	chr7	53733	53894	62	77	0.810511392087162	-15	0.912733775314705
	chr15	217311	217429	54	68	0.801363896314291	-14	0.912897297253514
	chr4	321905	322089	73	90	0.813202161890899	-17	0.920815551034303
	chr2	323738	323893	72	89	0.811858307398816	-17	0.922100049700825
	chr5	87705	87829	60	76	0.790148493791629	-16	0.927681767421239
	chr2	137215	137335	62	79	0.791087078773846	-17	0.935371168211208
	chr2	337364	337517	66	84	0.79450133668891	-18	0.939735415145256
	chr15	866376	866524	66	85	0.779343144085822	-19	0.948349931776135
	chr10	704905	705057	64	83	0.774173982030677	-19	0.950649636342835
	chr15	657032	657154	57	75	0.761810438281199	-18	0.95109389274929
	chr14	117942	118044	49	66	0.751729246396337	-17	0.953592039508905
	chr13	170566	170672	54	72	0.752094605905082	-18	0.954938567077133
	chr4	367146	367319	72	93	0.775867522063146	-21	0.956770070942583
	chr4	1056626	1056752	63	83	0.767174805976762	-20	0.959069127811634
	chr4	1401492	1401649	62	82	0.761690667714967	-20	0.960121464818079
	chr15	389203	389366	70	92	0.764891281169712	-22	0.964787383312191
	chr15	859508	859651	62	84	0.740067946113118	-22	0.971698365014833
	chr16	375541	375717	62	84	0.743578646125206	-22	0.971698365014833
	chr14	241665	241820	70	94	0.745573137918114	-24	0.974707165843376
	chr10	468073	468176	53	74	0.725270707585016	-21	0.974756497007014
	chr16	23628	23775	62	85	0.735031765135261	-23	0.97630432211247
	chr7	678704	678809	56	78	0.720689505511105	-22	0.976735902024237
	chr15	407756	407868	56	78	0.720671003977088	-22	0.976735902024237
	chr10	664062	664170	61	84	0.731211201899008	-23	0.977061465744958
	chr4	694783	694898	62	86	0.723221442072797	-24	0.980240808701729
	chr2	793061	793193	67	92	0.730013665298374	-25	0.98056100238861
	chr16	527599	527726	56	79	0.713077411337911	-23	0.980764249837239
	chr15	722492	722610	59	83	0.717251900637187	-24	0.982231268961428
	chr14	172654	172779	58	82	0.715253792023004	-24	0.982882169063402
	chr7	306648	306787	62	87	0.717557638029613	-25	0.983589084651215
	chr4	59934	60068	71	99	0.722399249158688	-28	0.987077806209329
	chr14	711697	711856	68	96	0.711580441660449	-28	0.98837550017414
	chr15	202804	202922	62	89	0.700716134227171	-27	0.988812429333392
	chr11	262731	262904	68	97	0.707238211473039	-29	0.990378993603691
	chr4	156534	156659	61	90	0.683923314857128	-29	0.992820178555997
	chr14	660996	661131	57	86	0.666546854268652	-29	0.994075052559491
	chr2	663132	663257	68	100	0.681364434797399	-32	0.994660353436289
	chr14	266326	266444	57	87	0.660084488645548	-30	0.995228359133784
	chr4	555837	555964	68	101	0.676964230816751	-33	0.995642334427343
	chr8	218203	218373	66	99	0.667857378456616	-33	0.996035114510249
	chr11	364580	364733	65	98	0.665491761840774	-33	0.996224427519728
	chr8	51463	51613	67	101	0.669778407521467	-34	0.996624315418398
	chr8	455130	455280	66	102	0.652678801673511	-36	0.997914368877234
	chr11	263189	263317	62	97	0.639208008809017	-35	0.997920763467609
	chr16	646535	646643	61	97	0.63338605394666	-36	0.998440188355009
	chr14	491323	491438	56	91	0.620981340334981	-35	0.998571289873604
	chr13	811418	811519	53	88	0.603724154186503	-35	0.998843446470225
	chr7	155742	155855	63	101	0.628864621289621	-38	0.998887599582019
	chr8	489724	489825	55	91	0.610334986799838	-36	0.998954970240977
	chr14	558158	558313	64	105	0.612953599230994	-41	0.999415107210935
	chr11	92975	93076	59	99	0.596821286837341	-40	0.999478716902297
	chr15	447550	447694	58	101	0.574679004675178	-43	0.999776326241273
	chr15	457404	457548	60	104	0.577137988586448	-44	0.999795912125964
	chr6	73884	74002	56	100	0.560404792357556	-44	0.999856445741511
	chr15	444849	444961	60	106	0.567201610016811	-46	0.99987925646871
	chr4	928342	928462	59	107	0.556199663350521	-48	0.999935846903471

## Sheet: Ste12_Rep2_RawHits
'Hits' returned from PeakSeq algorithm for Ste12_Rep2.
'Hits' higlighted in green have ratio>2.0, p-value<0.05 and excess≥10 and will be analyzed. 'Hits' highlighted in red fail to meet these standards and are discarded.
Ratio=Sample Read Counts / Input Read Counts
Excess in counts=Sample Read Counts - Input Read Counts
	Chr	Hit Start	Hit End	Sample Read Counts	Input Read Counts	Ratio	Excess	P-value
	chr2	408013	409458	13324	161	83.0316914130993	13163	0
	chr4	233744	234843	5584	83	67.9490758859886	5501	0
	chr8	272370	274320	3197	230	13.9252699916963	2967	0
	chr7	515863	516821	2729	155	17.673425670775	2574	0
	chr13	539856	541327	2826	495	5.71842024940155	2331	0
	chr15	587334	588560	2035	192	10.5998927308356	1843	0
	chr16	920834	921725	2116	330	6.42923440929562	1786	0
	chr9	138124	139738	1692	118	14.4505887275326	1574	0
	chr11	354849	356141	1745	293	5.9711382279686	1452	0
	chr7	322936	325237	1621	199	8.1854887869845	1422	0
	chr4	599433	600644	1598	291	5.49311153678227	1307	0
	chr4	1233627	1234398	1238	125	9.92461837058044	1113	0
	chr8	375012	375889	1250	145	8.66180706816184	1105	0
	chr8	74346	75100	944	79	11.9963593332705	865	0
	chr11	257498	259017	1313	489	2.68820493445022	824	0
	chr11	259429	260922	1044	230	4.55533363416457	814	0
	chr2	164881	165816	1053	283	3.72318989979771	770	0
	chr10	606012	608054	891	208	4.30012253458146	683	0
	chr9	127060	128028	696	36	19.5917285226015	660	0
	chr13	510658	511476	954	333	2.87299631182043	621	0
	chr2	372972	373909	737	119	6.22270969092921	618	0
	chr15	978391	979750	1008	432	2.3370626334571	576	0
	chr11	513458	514648	862	305	2.83283344602248	557	0
	chr5	140502	141551	717	163	4.41572235806488	554	0
	chr12	1064870	1065353	782	240	3.26327466646983	542	0
	chr15	424118	424748	793	256	3.09792933742725	537	0
	chr4	538883	539782	750	226	3.32285105854102	524	0
	chr12	230521	231050	551	30	18.9653477402058	521	0
	chr5	311329	312367	665	151	4.40488100565902	514	0
	chr5	241935	242942	657	154	4.26696657570309	503	0
	chr9	248599	249577	663	169	3.93569470174592	494	0
	chr14	106885	107783	587	104	5.69543231201791	483	0
	chr4	76614	77193	568	92	6.21028799685659	476	0
	chr13	675162	675773	636	160	3.99460990819236	476	0
	chr8	16986	18347	574	102	5.65299311539169	472	0
	chr7	483228	484302	633	161	3.93641986983512	472	0
	chr11	229810	231340	817	347	2.35453438699943	470	0
	chr5	490836	491494	552	99	5.6122278925194	453	0
	chr7	701085	702009	488	50	9.9504511110716	438	0
	chr6	55061	56164	582	152	3.83226644651691	430	0
	chr6	19029	19954	477	51	9.52855855410946	426	0
	chr12	369697	371042	789	363	2.17439832503099	426	0
	chr6	95319	96506	804	378	2.13101316384738	426	0
	chr8	556730	557142	722	304	2.3766039004508	418	0
	chr1	68139	69448	729	313	2.33601163392672	416	0
	chr7	591762	593190	730	317	2.30637868942362	413	0
	chr14	87293	87793	508	103	4.96693837291267	405	0
	chr16	214360	215337	733	330	2.22253239862258	403	0
	chr14	301114	302272	572	176	3.2535764462912	396	0
	chr16	502140	503535	760	376	2.02140281821063	384	0
	chr10	662631	663557	586	211	2.78098544055433	375	0
	chr4	1080301	1080821	541	167	3.25349568486986	374	0
	chr5	544497	545265	488	120	4.08327440988443	368	0
	chr7	196935	197693	530	169	3.1530796781435	361	0
	chr4	1164837	1166635	597	237	2.52712455608132	360	0
	chr15	391455	392305	594	236	2.52254379484258	358	0
	chr8	296596	297417	506	149	3.40494890060396	357	0
	chr15	384700	385622	485	129	3.76606692325882	356	0
	chr12	645270	646591	606	253	2.40245533599247	353	0
	chr14	392347	392806	427	76	5.61959080017923	351	0
	chr8	114953	115552	387	38	10.3026694512172	349	0
	chr16	585782	586936	529	183	2.89455575303384	346	0
	chr13	661442	662280	541	197	2.75275402956079	344	0
	chr7	733154	734052	457	116	3.94889635389544	341	0
	chr4	722397	722834	413	73	5.70091864464963	340	0
	chr14	529287	530247	431	91	4.74235901941643	340	0
	chr14	335619	336311	408	79	5.19574787578465	329	0
	chr11	261174	261876	459	131	3.51877863039855	328	0
	chr7	986675	987711	572	244	2.35283608844831	328	0
	chr8	48151	48721	560	236	2.37676222868935	324	0
	chr16	575228	576310	410	88	4.68204146269955	322	0
	chr5	284646	285509	429	110	3.90191304397221	319	0
	chr8	382641	383378	491	173	2.85458182362088	318	0
	chr13	797919	798465	464	152	3.05328065106051	312	0
	chr3	27579	28068	322	14	23.5564873466742	308	0
	chr12	728121	728743	462	154	3.00735108667973	308	0
	chr5	174573	175073	357	51	7.04837095491982	306	0
	chr12	808866	809613	391	86	4.57089891225384	305	0
	chr4	616315	616741	357	54	6.6257650107308	303	0
	chr2	381286	381918	364	61	5.98403858919429	303	0
	chr13	880324	881035	370	67	5.59867919483959	303	0
	chr16	16711	17552	331	35	9.57406857829134	296	0
	chr4	1493601	1494215	365	71	5.15926235502238	294	0
	chr12	368219	369399	445	151	2.95371756037042	294	0
	chr15	382906	383509	333	44	7.636428033478	289	0
	chr5	261009	261939	353	68	5.26208631315608	285	0
	chr7	774156	774910	373	88	4.25968165404912	285	0
	chr12	83883	84478	376	95	3.97289620191569	281	0
	chr5	422525	423557	380	105	3.61976536579857	275	0
	chr15	486879	487731	380	110	3.48388706868186	270	0
	chr15	31624	32729	405	135	3.00227189688443	270	0
	chr12	874938	875432	331	62	5.35482323992166	269	0
	chr9	129729	130246	318	51	6.30666339393304	267	0
	chr3	50515	51606	452	187	2.42068477361377	265	0
	chr2	642423	643105	369	105	3.54243910451374	264	0
	chr5	399164	399682	300	39	7.84038247247868	261	0
	chr7	993885	994379	334	74	4.53524389003183	260	0
	chr4	1161650	1162517	447	187	2.39475800266559	260	0
	chr12	29305	29929	394	138	2.85957710865079	256	0
	chr9	141603	142120	287	35	8.25238571474423	252	0
	chr13	608243	608633	310	58	5.42816250150782	252	0
	chr14	771937	772421	285	41	7.10027708686728	244	0
	chr5	461560	462337	442	199	2.22748270392398	243	0
	chr14	675581	676095	306	67	4.62455969871163	239	0
	chr16	844086	844465	262	25	10.8669471316729	237	0
	chr6	106233	107019	362	125	2.91820010429181	237	0
	chr4	543636	544505	362	125	2.90730537440552	237	0
	chr4	94014	94510	339	103	3.29828830930652	236	0
	chr2	370759	371303	293	60	4.95140995207302	233	0
	chr3	163491	164067	317	86	3.69409434398183	231	0
	chr8	211869	212260	242	12	21.3537573759475	230	0
	chr5	467886	468255	280	51	5.52813408229005	229	0
	chr4	1345181	1345809	365	136	2.70288262522128	229	0
	chr1	141438	142130	258	32	8.06726441752807	226	0
	chr7	205057	205919	296	70	4.23324633448026	226	0
	chr11	245305	245664	255	31	8.25639346147807	224	0
	chr9	177369	178241	356	133	2.69419808268477	223	0
	chr2	192045	192543	255	33	7.79332007197609	222	0
	chr14	254018	254412	291	69	4.24059837146153	222	0
	chr4	512122	512809	337	116	2.90739949038578	221	0
	chr3	169338	169711	248	30	8.48887264119707	218	0
	chr16	789575	789933	274	59	4.65117764290588	215	0
	chr12	659845	660456	322	107	3.02715984772615	215	0
	chr16	591151	591648	273	59	4.63420254201936	214	0
	chr11	630014	630494	301	87	3.49102641883041	214	0
	chr7	766074	766825	397	183	2.17251178796322	214	0
	chr15	118015	118220	228	15	16.103919586275	213	0
	chr4	232278	232770	263	50	5.34122972512552	213	0
	chr9	427110	427649	265	53	5.09446308641462	212	0
	chr11	142960	143475	268	56	4.8025350449007	212	0
	chr5	117389	118174	391	179	2.18670310604165	212	0
	chr12	822727	823348	252	43	5.91520695616494	209	0
	chr16	463651	464283	403	195	2.0747190927776	208	0
	chr14	355199	355926	335	128	2.62530247117324	207	0
	chr4	1156234	1156756	270	68	3.99543618737536	202	0
	chr8	150728	151381	267	67	3.9909915052323	200	0
	chr12	658116	658652	300	100	3.01932770909757	200	0
	chr9	26611	27082	218	20	11.2187619038537	198	0
	chr16	588213	588804	306	109	2.83230451717912	197	0
	chr12	793853	794588	240	46	5.23586946259978	194	0
	chr6	255407	255760	233	42	5.57874945415038	191	0
	chr7	397916	398607	378	188	2.01586450744581	190	0
	chr4	1251692	1252118	291	103	2.82815932251216	188	0
	chr5	23489	23857	223	38	5.93259870478713	185	0
	chr12	722889	723689	306	122	2.52334564984659	184	0
	chr14	405735	406092	283	100	2.84753647803836	183	0
	chr3	71476	71879	200	18	11.1373028152441	182	0
	chr10	195342	195942	282	100	2.82539768312581	182	0
	chr11	610586	611135	225	44	5.18397306285923	181	0
	chr5	483018	483349	204	25	8.46521906036172	179	0
	chr16	566855	567185	234	55	4.26001227465134	179	0
	chr16	19474	19756	195	17	12.1606733372139	178	0
	chr3	137105	137525	222	44	5.14460379111618	178	0
	chr7	165288	166518	347	170	2.05251626448685	177	0
	chr7	939101	939391	193	17	11.924025215663	176	0
	chr8	293529	294105	222	46	4.87757835511537	176	0
	chr10	220261	220911	284	109	2.61914208815024	175	0
	chr15	312624	313054	245	71	3.47204061649681	174	0
	chr13	282848	283560	349	175	2.00536971566761	174	0
	chr9	394783	395100	193	21	9.58802126104852	172	0
	chr7	416002	416410	196	26	7.6884906399209	170	0
	chr15	288218	288723	315	146	2.16765746984719	169	0
	chr10	181787	182194	228	60	3.8174533493138	168	0
	chr3	299176	299587	180	13	14.4425668765424	167	0
	chr4	1502198	1502578	209	42	5.05857493056708	167	0
	chr13	279667	280201	231	66	3.53590111078779	165	0
	chr7	779614	780081	202	38	5.43793805764713	164	0
	chr12	234563	235247	267	104	2.58884656761878	163	0
	chr12	737655	738196	243	81	3.01160912698408	162	0
	chr7	883540	884297	282	120	2.35919688124084	162	0
	chr12	818501	819141	219	58	3.78654662184518	161	0
	chr9	267912	268440	315	154	2.05197421885606	161	0
	chr10	119785	120285	257	97	2.65127591136553	160	0
	chr14	703331	703654	180	21	8.92977640032554	159	0
	chr4	794488	794906	226	67	3.38975187872136	159	0
	chr2	620490	620825	179	22	8.19500998553674	157	0
	chr12	36753	37216	185	28	6.84406045713895	157	0
	chr12	789818	790187	185	28	6.67753830489713	157	0
	chr3	123473	123961	209	54	3.93827402327938	155	0
	chr10	609012	609479	251	96	2.62615321720591	155	0
	chr10	79302	79758	195	41	4.82641413156951	154	0
	chr14	631513	632000	205	51	4.08934496188179	154	0
	chr4	132771	133505	269	115	2.3459437813578	154	0
	chr9	407686	408147	184	31	5.97561202325153	153	0
	chr14	273719	274184	236	83	2.86470604615644	153	0
	chr4	230321	231002	295	145	2.04563126966571	150	0
	chr16	694981	695583	224	75	3.00710672681593	149	0
	chr4	1362312	1362667	265	116	2.29970887733289	149	0
	chr7	741681	741962	181	33	5.56350002329031	148	0
	chr7	653322	653660	195	47	4.19776663547199	148	0
	chr8	379452	379960	219	73	3.017895764209	146	0
	chr5	559050	559360	187	43	4.36279709083735	144	0
	chr5	522406	522962	205	61	3.39749907140743	144	0
	chr9	383581	384473	260	116	2.24441640929419	144	0
	chr12	5523	5892	161	18	9.36638870531739	143	0
	chr10	204454	205177	211	68	3.12727617157427	143	0
	chr2	407143	407585	191	49	3.96897545856139	142	0
	chr12	602725	603225	187	46	4.10983432632215	141	0
	chr7	472373	472752	190	49	3.94577400788257	141	0
	chr12	954253	954765	243	102	2.40166297468351	141	0
	chr15	83101	83492	245	104	2.36920186645949	141	0
	chr16	129222	130018	262	121	2.16929641423225	141	0
	chr15	796999	797333	237	97	2.45592732138723	140	0
	chr7	574726	575153	154	15	10.9994302507539	139	1.56201863736947E-30
	chr4	386714	387162	168	29	5.9130333163494	139	0
	chr12	448379	448775	177	38	4.69729612789587	139	0
	chr8	289248	289931	206	67	3.09186351965901	139	0
	chr10	123061	123883	253	114	2.22354614231314	139	0
	chr14	374649	375024	174	37	4.79562065943408	137	0
	chr13	914856	915489	235	98	2.40872041766358	137	0
	chr7	785383	785923	237	100	2.38670836752696	137	0
	chr14	604725	605300	240	104	2.3286264989511	136	0
	chr6	256466	256848	154	19	8.42586655065552	135	0
	chr4	555142	555486	156	21	7.78620973012433	135	0
	chr12	449375	449862	184	51	3.63466482002044	133	0
	chr12	651145	651346	140	8	19.593347988974	132	1.39865607859789E-32
	chr11	581268	581580	170	38	4.48495447290167	132	0
	chr12	402960	403350	158	27	5.87449681559858	131	0
	chr14	547162	547753	209	78	2.67949033435486	131	0
	chr12	300408	300630	144	14	10.3700715569937	130	1.15929481764712E-28
	chr2	254603	255133	164	34	4.84467250283113	130	0
	chr14	776724	777107	171	41	4.19603471714221	130	0
	chr15	32953	33306	171	42	4.08038503030618	129	0
	chr4	1016838	1017334	178	49	3.6827046741923	129	0
	chr10	0	201	168	40	4.2080391025278	128	0
	chr2	405867	406437	177	49	3.66480153633742	128	0
	chr9	388487	388839	141	14	10.1068105683636	127	7.02348546708363E-28
	chr5	377890	378232	182	55	3.31626278076149	127	0
	chr16	482112	482514	219	92	2.39216073884267	127	0
	chr1	168922	169216	142	16	9.17235786028003	126	1.01164790350065E-26
	chr12	833540	833910	142	16	9.00241373412811	126	1.01164790350065E-26
	chr10	549806	550149	154	28	5.67260173134875	126	0
	chr12	489461	489747	127	2	67.2871557723388	125	1.23221195324946E-35
	chr7	989761	990181	165	40	4.22992316252317	125	0
	chr10	68960	69235	165	40	4.21724035420971	125	0
	chr15	911941	912681	242	117	2.07436368372006	125	0
	chr9	386675	386955	145	21	6.91256058819025	124	2.73028871663962E-24
	chr16	572046	572531	206	82	2.52985902988623	124	0
	chr7	1069267	1069518	123	0	nan	123	9.4039548065783E-38
	chr5	492029	492284	137	14	9.92975728603345	123	7.68915494025208E-27
	chr12	782397	783008	187	64	2.96382283148232	123	0
	chr11	516757	517110	140	18	8.03148578329332	122	6.73747718342613E-25
	chr16	696828	697194	176	54	3.27878389326706	122	0
	chr5	342408	342815	186	64	2.93071224246623	122	0
	chr3	39125	39589	143	22	6.78219268683393	121	3.15448740311087E-23
	chr12	784267	784607	150	29	5.34914548462718	121	0
	chr13	590060	590352	145	25	5.87974138533444	120	4.67821398012349E-22
	chr10	374917	375206	148	28	5.29583152358941	120	0
	chr7	878317	878682	155	35	4.54930626174485	120	0
	chr2	476931	477519	222	102	2.18227079638366	120	0
	chr2	392468	392931	228	108	2.12319491254446	120	0
	chr12	758925	759408	239	119	2.01452060857414	120	0
	chr2	808567	808815	123	4	35.3358300675245	119	6.274864664075E-32
	chr13	253174	253679	223	104	2.1588703447983	119	0
	chr13	433304	434048	237	118	2.02509851168291	119	0
	chr9	332600	332962	190	72	2.65738662236856	118	0
	chr11	247786	248216	213	95	2.25053208815451	118	0
	chr3	157485	157797	156	39	4.04659637398371	117	0
	chr2	287968	288385	178	61	2.94310241657337	117	0
	chr10	233819	234106	155	39	4.01906524753407	116	0
	chr7	229879	230200	155	39	3.99845080625173	116	0
	chr13	334843	335172	190	74	2.58707426552931	116	0
	chr1	32537	33177	233	117	2.00760295150256	116	0
	chr5	94004	94249	127	12	11.3797551314833	115	1.05406229085187E-25
	chr14	104498	105072	164	49	3.40233500828565	115	0
	chr16	455107	455602	213	98	2.19056231720825	115	0
	chr14	503133	503513	201	87	2.31429287468914	114	0
	chr12	640088	640360	121	9	14.2462744504864	112	1.74507352275256E-26
	chr12	125023	125315	144	32	4.58419472261955	112	0
	chr15	347412	347712	162	50	3.2654847755154	112	0
	chr12	262897	263190	131	20	6.74784797060747	111	1.72519143197804E-21
	chr5	268477	268931	159	48	3.36312748547101	111	0
	chr7	976902	977225	167	56	3.03461172053601	111	0
	chr16	329094	329405	143	33	4.36601952454139	110	0
	chr12	500396	500897	183	73	2.52539378265859	110	0
	chr6	31131	31403	126	17	7.83825941885389	109	4.7227102658829E-22
	chr1	69896	70254	133	24	5.65295977389857	109	8.45687465876633E-20
	chr15	869910	870231	140	31	4.6121136547495	109	0
	chr5	264330	264584	146	37	4.01512200546767	109	0
	chr16	411284	411721	168	59	2.87961243576671	109	0
	chr7	557614	557940	166	58	2.90535335290414	108	0
	chr10	404747	405256	198	90	2.21010457065536	108	0
	chr2	333964	334180	115	8	15.9217179263995	107	1.03948876148432E-25
	chr7	797939	798193	143	36	4.08078499405237	107	0
	chr12	65383	65752	156	49	3.20978405335521	107	0
	chr8	455590	455928	146	40	3.69785376046597	106	0
	chr7	857604	858023	162	56	2.9180079531978	106	0
	chr7	879410	879686	120	15	8.01502885242719	105	8.04888181380494E-22
	chr2	419531	419940	155	51	3.06567239576637	104	0
	chr8	462006	462299	163	60	2.71871941192962	103	0
	chr10	417121	417498	127	25	5.16408632905294	102	6.09194963116059E-18
	chr5	86388	86700	128	27	4.83199867933501	101	3.14881793018491E-17
	chr14	89473	89840	135	34	4.07509637316443	101	9.53921864427367E-16
	chr6	107325	107821	167	66	2.54206492618377	101	0
	chr5	265891	266121	120	20	6.09644693187127	100	7.09416968491566E-19
	chr11	146848	147209	142	43	3.32544376130959	99	0
	chr4	264168	264441	147	48	3.09202367167437	99	0
	chr4	155965	156261	151	52	2.92541086731097	99	0
	chr2	86437	86812	161	62	2.63923484029619	99	0
	chr12	373243	373458	109	11	9.98154950020308	98	9.69066377692512E-22
	chr7	206392	206703	126	28	4.56574590787092	98	2.39187431078228E-16
	chr10	348817	349130	149	51	2.93406440118974	98	0
	chr10	26407	26743	136	39	3.51911967448704	97	0
	chr12	198069	198601	183	87	2.12591880685825	96	0
	chr14	759279	759530	116	21	5.77987468123933	95	2.01758582687767E-17
	chr7	772095	772367	118	24	5.02781838645074	94	2.0772164090994E-16
	chr12	797020	797301	128	34	3.82837767157833	94	2.49753049645507E-14
	chr7	310486	310790	137	43	3.20007728835487	94	0
	chr15	267659	267944	147	53	2.80312911975488	94	0
	chr5	221535	221800	116	23	5.22576652751286	93	1.95201743201724E-16
	chr7	958411	958743	133	40	3.34707713703277	93	0
	chr5	364177	364393	103	11	9.70938462950193	92	3.45992363598662E-20
	chr6	76543	76818	143	51	2.83577979044208	92	0
	chr9	382206	382521	147	55	2.70672342373508	92	0
	chr7	1050252	1050598	180	88	2.05561044967518	92	0
	chr7	795658	795915	109	18	6.12208548519675	91	2.28480545132912E-17
	chr10	579610	579885	135	44	3.0796539099296	91	0
	chr5	138504	138789	104	14	7.57156935913656	90	1.80830122038132E-18
	chr5	287135	287397	107	17	6.39177847280167	90	1.92218964783064E-17
	chr10	709856	710081	109	19	6.04030054487371	90	7.77917157674066E-17
	chr4	488509	488915	153	63	2.43103608307389	90	0
	chr13	851992	852383	154	64	2.41320256600658	90	0
	chr12	656891	657121	110	21	5.49443091754298	89	4.71600227781177E-16
	chr12	603685	604000	130	41	3.2035635416239	89	0
	chr2	614089	614461	166	77	2.17014818805889	89	0
	chr13	483437	483734	149	61	2.46875014636734	88	0
	chr3	225292	225782	158	70	2.26149912280385	88	0
	chr4	1016161	1016605	166	78	2.12845087911236	88	0
	chr1	28586	28796	97	10	10.700842244973	87	2.4082915037501E-19
	chr14	462005	462220	105	18	5.90186371285883	87	1.98208523737491E-16
	chr8	298772	299054	128	41	3.17579165561964	87	6.44055611452994E-12
	chr12	897802	898103	129	42	3.1320953986583	87	0
	chr2	628456	628807	156	69	2.26630466345321	87	0
	chr11	384589	385039	168	81	2.09639366139101	87	0
	chr14	499043	499251	107	21	5.15147203966271	86	2.23786251250063E-15
	chr6	23235	23645	126	40	3.16711958068082	86	7.21253958292511E-12
	chr7	677636	678002	150	64	2.35212617020785	86	0
	chr4	410294	410581	155	69	2.2708536797419	86	0
	chr2	63395	63632	114	29	4.03080388012287	85	2.04578504175948E-13
	chr11	140970	141204	119	34	3.58164674103556	85	1.48148989118665E-12
	chr16	22518	22795	134	49	2.75298061386676	85	0
	chr16	856911	857216	136	51	2.68733012865934	85	0
	chr6	199377	199581	100	16	6.61341814119665	84	2.47931938543619E-16
	chr10	683979	684198	100	16	6.35732279207125	84	2.47931938543619E-16
	chr13	751345	751596	129	45	2.88778414670546	84	0
	chr14	434586	434867	132	48	2.79435179874132	84	0
	chr13	262767	263111	140	56	2.51819864510768	84	0
	chr2	554693	554987	127	44	2.89563196449582	83	0
	chr4	1159195	1159386	90	8	12.8240613110919	82	5.43762330752573E-19
	chr8	521918	522173	123	41	3.0379596990649	82	5.13039574889013E-11
	chr16	195660	195989	128	46	2.82084483503678	82	0
	chr4	1355667	1356032	148	66	2.24653659012178	82	0
	chr6	167524	167730	89	8	12.1250408200699	81	9.99787701762472E-19
	chr9	370350	370556	95	14	7.08801078642915	81	2.88546067433735E-16
	chr3	149127	149344	97	16	6.25775195933183	81	1.27247995904081E-15
	chr11	112551	112772	103	22	4.75904294657153	81	5.02436737723389E-14
	chr2	126293	126577	129	48	2.74007608837033	81	0
	chr8	206060	206345	131	50	2.64455517378924	81	0
	chr3	305749	305933	89	9	10.6542893081231	80	5.5093719261937E-18
	chr5	287605	287815	96	16	6.13948067491978	80	2.1888669015673E-15
	chr12	86906	87145	114	34	3.37562043197551	80	1.34597794710972E-11
	chr5	401167	401479	131	51	2.60530172695243	80	0
	chr15	925159	925475	137	57	2.40469135114715	80	0
	chr12	163310	163667	145	65	2.25952700022907	80	0
	chr7	1052053	1052514	160	80	2.00105308731313	80	0
	chr9	33020	33220	94	15	6.33088805177137	79	1.85306206899529E-15
	chr4	1488963	1489238	109	31	3.54023718710616	78	1.12596846475231E-11
	chr7	426911	427174	111	33	3.41187018002886	78	2.29016281208662E-11
	chr16	936877	937079	95	18	5.56896476417027	77	3.9850573402264E-14
	chr4	217141	217420	125	48	2.62302652839699	77	0
	chr3	125239	125437	89	13	6.99070912497901	76	2.15082699095506E-15
	chr14	739109	739320	96	20	4.82548856875154	76	2.1243678091142E-13
	chr5	152610	152829	103	27	3.86143342736513	76	5.9189338265561E-12
	chr12	493515	493733	103	27	3.8585889852745	76	5.9189338265561E-12
	chr7	94805	95031	112	36	3.1169556648328	76	1.4207446336614E-10
	chr7	700571	700830	125	49	2.58720745690088	76	0
	chr9	325773	325906	82	7	12.4678901058257	75	1.214185204372E-17
	chr11	645140	645316	89	14	6.67327900828651	75	8.01388270178379E-15
	chr9	131850	132065	98	23	4.3323473302074	75	1.6199282817003E-12
	chr12	796427	796669	125	50	2.51952504710701	75	0
	chr7	1079837	1080027	80	6	14.9775791686771	74	6.55554873294568E-18
	chr9	142532	142729	89	15	5.93439644126247	74	2.81437073089624E-14
	chr12	950424	950616	90	16	5.70575518360233	74	5.49740493766767E-14
	chr12	426799	426995	92	18	5.15025147138746	74	1.89828892737007E-13
	chr6	40270	40479	95	21	4.60585740296151	74	9.86319136599536E-13
	chr12	444919	445180	113	39	2.92047190408077	74	7.60521284823651E-10
	chr12	232393	232647	117	43	2.72478921012846	74	2.09575576043056E-09
	chr14	34124	34518	143	69	2.09456814867142	74	0
	chr7	64257	64456	84	11	7.98420181837939	73	2.25922290317266E-15
	chr2	625294	625536	105	32	3.37980201506691	73	1.43815181375079E-10
	chr2	624844	625077	117	44	2.66762944760638	73	3.88401229506538E-09
	chr3	51824	52159	126	53	2.41906801971589	73	0
	chr13	736576	736817	121	49	2.4804695364876	72	1.62658547282778E-08
	chr13	352181	352450	121	49	2.47498177202634	72	1.62658547282778E-08
	chr14	116838	117123	131	59	2.25792348893763	72	0
	chr15	1073894	1074366	138	66	2.10067009122236	72	0
	chr13	610486	610860	144	72	2.02023619029146	72	0
	chr5	288425	288695	98	27	3.64050925555821	71	5.89222649236318E-11
	chr4	568854	569055	102	31	3.36232851290817	71	2.45359178271056E-10
	chr7	739036	739265	109	38	2.9279539277028	71	1.94080632306363E-09
	chr12	1007141	1007290	77	7	12.2827116963138	70	2.56878234968125E-16
	chr10	144945	145126	78	8	10.9760249464008	70	7.61791604963671E-16
	chr7	423165	423345	82	12	6.98781538455865	70	2.81118436873836E-14
	chr2	741629	741833	95	25	3.88496815255022	70	4.22197909741366E-11
	chr11	155310	155538	105	35	3.04243571621366	70	1.2794151929324E-09
	chr9	338017	338196	82	13	6.42875583581638	69	1.04150278025041E-13
	chr7	328559	328740	84	15	5.76636797994067	69	4.1114256865785E-13
	chr7	421061	421252	85	16	5.58671669789085	69	7.72119492262455E-13
	chr3	178286	178474	94	26	3.69821088561023	68	1.56982166381492E-10
	chr2	169740	170092	125	57	2.20309180429975	68	0
	chr3	160490	160646	73	6	12.9696543022283	67	4.9975761307885E-16
	chr5	194799	195005	94	27	3.48398086595235	67	3.56753708757259E-10
	chr9	41610	41810	95	28	3.4666816391808	67	5.08290138982647E-10
	chr14	276035	276261	107	40	2.68329422725289	67	1.51983476906928E-08
	chr16	587306	587616	133	66	2.04098185074303	67	0
	chr6	98781	98962	76	10	8.02633135027711	66	5.24702869215607E-14
	chr7	289454	289633	77	11	7.61160573352169	66	1.20077658671709E-13
	chr9	249867	250032	78	12	7.02009168377892	66	2.60121500154159E-13
	chr4	1447349	1447531	79	13	6.46216587466337	66	5.366873705374E-13
	chr15	600961	601136	79	13	6.4581792525368	66	5.366873705374E-13
	chr2	101254	101451	89	23	3.91849842819635	66	1.18977991403773E-10
	chr6	28934	29134	92	26	3.61203171792389	66	3.873909410964E-10
	chr5	100057	100260	96	30	3.24134072899491	66	1.52231370899272E-09
	chr16	286311	286513	97	31	3.19449782450926	66	2.07799771346654E-09
	chr11	270336	270547	98	32	3.07972046763784	66	2.80554275025185E-09
	chr1	92687	92882	77	12	6.96782478073067	65	4.51873836953206E-13
	chr13	348354	348482	77	12	6.47177051792674	65	4.51873836953206E-13
	chr12	1041394	1041570	79	14	6.04104182841195	65	1.80889037430031E-12
	chr13	372225	372560	113	48	2.36899925016431	65	1.59650668464602E-07
	chr4	212722	212979	119	54	2.23678308163678	65	0
	chr16	942584	942762	65	1	114.310329369811	64	9.0801931945661E-19
	chr2	347539	347718	85	21	4.08687356633614	64	1.29133697739601E-10
	chr15	904010	904195	86	22	4.01738456215671	64	1.99412193290077E-10
	chr6	74799	74988	87	23	3.87338823289302	64	3.0205859048185E-10
	chr2	595610	595850	102	38	2.72584962517489	64	3.00938588301585E-08
	chr14	456217	456431	103	39	2.66498365991071	64	3.78506281627435E-08
	chr15	673831	674070	125	61	2.07056831190174	64	0
	chr5	567680	567843	82	19	4.51775552197961	63	8.29385795888396E-11
	chr7	660012	660209	82	19	4.50325880338224	63	8.29385795888396E-11
	chr15	1054052	1054219	84	21	4.16644873979617	63	2.07852348041722E-10
	chr7	84332	84495	86	23	3.87831840152423	63	4.79653150702535E-10
	chr4	870806	871010	94	31	3.06431444530723	63	7.28025844106432E-09
	chr16	308346	308562	100	37	2.70556992591268	63	3.49510697859285E-08
	chr4	621278	621491	102	39	2.66598828834139	63	5.5211016669005E-08
	chr7	914982	915121	75	13	6.13733583484698	62	4.66313302283375E-12
	chr9	174930	175082	75	13	5.92625850046449	62	4.66313302283375E-12
	chr4	434917	435097	76	14	5.68992249509086	62	8.88897665611128E-12
	chr16	259431	259577	77	15	5.16846468671488	62	1.63120046171975E-11
	chr10	156142	156332	86	24	3.66346131779834	62	1.11603365815999E-09
	chr15	980669	980898	97	35	2.7715327454662	62	3.17920430620913E-08
	chr9	150252	150470	100	38	2.68319012320496	62	6.44240830951965E-08
	chr4	229033	229304	113	51	2.22334505185622	62	7.22768070849801E-07
	chr9	99573	99839	119	57	2.11922022401703	62	0
	chr5	132657	132958	123	61	2.04891057380893	62	0
	chr16	901641	901893	124	62	2.03043702075011	62	0
	chr5	77634	77760	71	10	7.8766509084058	61	8.99672085218353E-13
	chr15	685596	685754	74	13	6.16357398928518	61	7.96949354067385E-12
	chr7	73773	73942	76	15	5.4282902536188	61	2.73857020673424E-11
	chr14	302576	302736	80	19	4.22602586846682	61	2.19701391454471E-10
	chr13	503194	503382	87	26	3.42276009154788	61	3.55858499586186E-09
	chr2	786409	786615	94	33	2.88819444923899	61	2.84314087731907E-08
	chr15	880716	880921	96	35	2.78807472061549	61	4.69765860584447E-08
	chr14	112693	112959	114	53	2.16434403047269	61	0.0000013464937179026
	chr15	168221	168520	119	58	2.06818797352743	61	0
	chr4	509568	509752	79	19	4.25557264916856	60	3.56369295053714E-10
	chr10	115838	116024	86	26	3.35531971162838	60	5.50461154228006E-09
	chr10	598378	598578	92	32	2.94680609420714	60	3.26404876892839E-08
	chr3	133417	133617	92	32	2.93377498090447	60	3.26404876892839E-08
	chr16	874935	875162	98	38	2.59555428133491	60	1.36493130238297E-07
	chr15	969431	969695	100	40	2.55170615085232	60	2.07169821594026E-07
	chr11	93675	93966	114	54	2.11836673159969	60	0.000002126759755859
	chr3	197409	197508	65	6	12.2276354017785	59	6.66065438040427E-14
	chr8	245801	245953	73	14	5.25484481750427	59	4.2922447586412E-11
	chr5	260042	260224	83	24	3.58085616415005	59	4.28885431256817E-09
	chr15	511386	511643	109	50	2.19714716377271	59	1.65323825508609E-06
	chr3	132017	132119	65	7	10.0350938814596	58	3.48221854649605E-13
	chr15	566493	566629	73	15	5.03523390298656	58	1.27974635764375E-10
	chr4	629256	629391	75	17	4.60122570189639	58	3.64644928821022E-10
	chr10	355377	355516	77	19	4.22957146635652	58	9.31076088497448E-10
	chr4	877979	878146	77	19	4.09786269739977	58	9.31076088497448E-10
	chr10	73881	74075	79	21	3.84976710556439	58	2.16868331671082E-09
	chr13	872702	872931	109	51	2.13959049576589	58	2.63451937150824E-06
	chr12	589074	589190	61	4	15.6022891744712	57	1.95933221903977E-14
	chr9	336280	336448	70	13	5.73436060616374	57	6.66659661314936E-11
	chr7	801976	802142	75	18	4.31040795842741	57	9.57684853540796E-10
	chr5	212174	212329	80	23	3.49769341399585	57	7.31123762411557E-09
	chr11	589570	589786	92	35	2.63009094881474	57	2.18045250574136E-07
	chr3	68497	68712	99	42	2.40370052842237	57	8.81154183288858E-07
	chr3	78362	78601	103	46	2.2716805929458	57	1.72553721263283E-06
	chr1	71159	71365	103	46	2.26238199358074	57	1.72553721263283E-06
	chr6	204285	204557	107	50	2.15959944693713	57	3.14332312210592E-06
	chr12	329381	329647	113	56	2.05435155997839	57	6.91475589786417E-06
	chr5	488520	488670	65	9	7.5178702856675	56	6.75497017638615E-12
	chr12	576474	576623	66	10	7.25264881115673	56	1.48002321961289E-11
	chr5	386278	386410	66	10	7.12799805180049	56	1.48002321961289E-11
	chr14	781495	781628	68	12	6.06170585508209	56	6.00824317541013E-11
	chr12	566542	566698	72	16	4.60395418263084	56	5.95761670743171E-10
	chr2	379098	379229	73	17	4.48591903817971	56	9.74118831387785E-10
	chr12	390687	390878	81	25	3.2564553974706	56	2.23968725878391E-08
	chr7	584199	584363	82	26	3.17627972025393	56	3.0706514673866E-08
	chr6	21046	21307	102	46	2.24856216800686	56	2.40263537708466E-06
	chr12	512914	513019	65	10	7.14276019280587	55	2.57710440412327E-11
	chr3	236597	236709	66	11	6.39599390246876	55	5.26994003883057E-11
	chr5	487305	487418	66	11	6.36880299302884	55	5.26994003883057E-11
	chr7	650740	650979	107	52	2.09200284986546	55	7.69189127922238E-06
	chr7	576615	576854	107	52	2.06585281424214	55	7.69189127922238E-06
	chr10	59031	59187	72	18	4.2136573122775	54	4.03537222205784E-09
	chr5	303555	303718	72	18	4.16374354283123	54	4.03537222205784E-09
	chr8	512252	512431	85	31	2.79289954511313	54	2.72230459157506E-07
	chr2	326773	326967	86	32	2.73754600887968	54	3.45236619341523E-07
	chr7	859584	859784	97	43	2.26147315655355	54	2.90773239933428E-06
	chr14	444407	444638	104	50	2.1115090104368	54	8.07022223836935E-06
	chr8	50677	50903	105	51	2.0775179788295	54	9.19245212650372E-06
	chr3	74399	74528	60	7	9.07539675350297	53	6.64018411653325E-12
	chr5	61850	61975	65	12	5.85646248772993	53	2.9588572962144E-10
	chr7	656523	656647	68	15	4.61671533715815	53	1.59806273101548E-09
	chr13	838090	838217	69	16	4.49247651646826	53	2.62013333972154E-09
	chr10	173309	173433	69	16	4.34246676947862	53	2.62013333972154E-09
	chr4	1150792	1150948	76	23	3.42556558377919	53	4.26716384038653E-08
	chr16	215798	215970	84	31	2.74580144897458	53	4.01428088110353E-07
	chr2	544335	544567	97	44	2.24277405345889	53	4.73966968744076E-06
	chr3	131654	131761	63	11	5.97591803175577	52	2.66065068333385E-10
	chr12	88335	88485	64	12	5.78925403994773	52	5.01172890662398E-10
	chr12	795325	795467	66	14	4.97008928683329	52	1.56827134507337E-09
	chr2	595067	595199	69	17	4.08712140584895	52	6.74772618257292E-09
	chr12	822298	822453	75	23	3.37158260849228	52	6.58612106032742E-08
	chr2	266283	266472	76	24	3.25873448019884	52	9.05001310651463E-08
	chr4	437731	437882	78	26	3.06257582718224	52	1.63885174856931E-07
	chr7	810866	811018	78	26	3.04040132335763	52	1.63885174856931E-07
	chr2	452174	452354	85	33	2.6047007529449	52	9.21521952389286E-07
	chr7	882448	882569	60	9	7.06085875094776	51	1.12222482256388E-10
	chr16	418184	418311	62	11	6.05747044523784	51	4.54450350453929E-10
	chr3	295461	295603	63	12	5.40351209001671	51	8.46919688205063E-10
	chr2	515591	515695	67	16	4.34982428831775	51	6.9442782227087E-09
	chr2	342357	342527	70	19	3.8304422837425	51	2.47874478388107E-08
	chr12	665187	665292	70	19	3.70874086934151	51	2.47874478388107E-08
	chr13	183854	184027	73	22	3.37456605577609	51	7.31491179192572E-08
	chr10	705339	705496	76	25	3.12071596206199	51	1.86157116387708E-07
	chr4	1229765	1229947	82	31	2.65354203115959	51	8.65002189250089E-07
	chr3	40428	40602	85	34	2.5036949815585	51	1.64187861869899E-06
	chr5	546637	546837	91	40	2.30081797579964	51	4.89786457540769E-06
	chr9	324256	324394	65	15	4.62612424788032	50	7.05733420490698E-09
	chr11	74607	74750	69	19	3.68623684544815	50	3.9183123156734E-08
	chr6	101347	101504	73	23	3.29313185454686	50	1.5551161859068E-07
	chr7	712591	712774	80	30	2.70087493205652	50	1.00918938411214E-06
	chr7	475193	475351	84	34	2.52541663355066	50	2.36223528500869E-06
	chr11	389604	389775	83	33	2.51584054412331	50	1.93271362217649E-06
	chr7	970248	970429	87	37	2.35749066849078	50	4.13707948458838E-06
	chr9	258465	258665	88	38	2.32087130972199	50	4.92401908346768E-06
	chr14	295701	295906	98	48	2.07075267554874	50	0.0000213317290035084
	chr8	238039	238163	57	8	7.8945683195521	49	1.58162159421844E-10
	chr14	568135	568248	63	14	4.82447651158527	49	7.07036204397304E-09
	chr10	517736	517893	73	24	3.1525744507854	49	3.20236619933525E-07
	chr16	785624	785783	79	30	2.68206594006981	49	1.47792464654509E-06
	chr4	521279	521446	79	30	2.64361331236229	49	1.47792464654509E-06
	chr15	73631	73822	82	33	2.50508674435924	49	2.78571160424017E-06
	chr13	886493	886693	91	42	2.19668451000124	49	0.0000129482147984922
	chr14	281739	281953	97	48	2.03081866963571	49	0.0000288870590026429
	chr5	75483	75586	59	11	5.40545919675609	48	2.23308736453165E-09
	chr13	432919	433047	63	15	4.48045651241082	48	1.87433058471635E-08
	chr5	132059	132193	69	21	3.29020962704719	48	1.94090872202816E-07
	chr5	354921	355084	74	26	2.92201372921046	48	8.3368132472505E-07
	chr6	27961	28130	78	30	2.63030699734524	48	2.15737576089744E-06
	chr10	268540	268717	83	35	2.43439309070625	48	5.81994728329528E-06
	chr15	430145	430342	83	35	2.40261958164515	48	5.81994728329528E-06
	chr12	837603	837804	94	46	2.07822141113623	48	0.0000305301607260877
	chr12	69	200	53	6	10.3454350565842	47	8.76959373175002E-11
	chr10	436103	436221	59	12	4.99264613596244	47	6.73883425948888E-09
	chr13	131778	131916	67	20	3.48000501365242	47	2.1526840625006E-07
	chr12	371337	371495	78	31	2.54873821857831	47	3.86696243571948E-06
	chr6	233761	233864	57	11	5.39269137596744	46	6.37501618722526E-09
	chr11	7891	7990	65	19	3.49438184237178	46	2.3742464876733E-07
	chr1	62748	62876	70	24	2.94970342844041	46	1.10137991577512E-06
	chr10	180884	181025	76	30	2.60772155733947	46	4.55132968716693E-06
	chr7	702890	703012	76	30	2.60136901350707	46	4.55132968716693E-06
	chr15	349141	349279	81	35	2.3370626334571	46	0.0000116611914478642
	chr5	18892	19089	89	43	2.07938625115366	46	0.0000384617924434873
	chr2	28613	28730	65	20	3.27603616372714	45	5.1494371562599E-07
	chr10	646686	646824	72	27	2.68369840722436	45	3.45034954288624E-06
	chr12	426194	426330	74	29	2.63258344682275	45	5.35262911456748E-06
	chr7	968287	968432	75	30	2.5046965163835	45	0.0000065768365730961
	chr14	106465	106648	88	43	2.07888974399113	45	0.0000523470864329159
	chr2	410615	410813	87	42	2.07847284003491	45	0.000046033069013413
	chr16	472792	472910	54	10	5.86206817281081	44	9.98249111893107E-09
	chr12	1018994	1019101	59	15	4.20799444790671	44	1.27671100372055E-07
	chr10	197303	197408	64	20	3.20612503049737	44	7.9246278248465E-07
	chr15	571922	572063	65	21	3.10204709906318	44	1.07658944617328E-06
	chr12	962982	963119	70	26	2.71844880475294	44	4.02477518859462E-06
	chr16	381526	381715	88	44	2.03629736529218	44	0.0000801176744117732
	chr7	9	200	54	11	5.01692595462078	43	3.0137695171547E-08
	chr11	642487	642614	62	19	3.41911823345916	43	8.86534146345448E-07
	chr7	650242	650365	70	27	2.61315769483716	43	7.38347572879541E-06
	chr16	558103	558253	73	30	2.44067096928815	43	0.0000135882065628509
	chr16	210161	210321	76	33	2.31237291245824	43	0.0000232778944727614
	chr7	399436	399580	77	34	2.26535884926241	43	0.0000274740812513572
	chr3	238671	238823	78	35	2.2472411008674	43	0.0000322269050516035
	chr2	255938	256078	82	39	2.14156545863785	43	0.000057737263722426
	chr4	980947	981064	58	16	3.712989088139	42	4.83744556880095E-07
	chr14	479311	479413	59	17	3.52463832904065	42	6.98435905657001E-07
	chr7	979502	979648	73	31	2.35515588886051	42	0.000023284934848733
	chr10	150570	150669	57	16	3.67971018722516	41	7.62829157926937E-07
	chr15	363864	363986	60	19	3.19116986094543	41	2.09702120446205E-06
	chr11	552180	552296	69	28	2.478142417108	41	0.0000190189740287767
	chr14	412164	412323	70	29	2.47281389826696	41	0.0000230312148218737
	chr14	632584	632742	70	29	2.45759658196993	41	0.0000230312148218737
	chr11	428609	428747	73	32	2.32831745375484	41	0.0000390421183132914
	chr13	286932	287040	57	17	3.4670199203179	40	1.69858340849576E-06
	chr11	390037	390142	61	21	2.97951731772869	40	5.64801152770651E-06
	chr4	645035	645158	70	30	2.333602771075	40	0.0000392506982279683
	chr9	244189	244343	72	32	2.29010914857886	40	0.0000547993017778498
	chr16	689534	689712	79	39	2.04913002500909	40	0.000146370111369998
	chr14	6693	6802	57	18	3.26826824702032	39	3.62207825688723E-06
	chr10	524038	524155	61	22	2.81903867130333	39	0.0000109032873135777
	chr4	1018096	1018227	62	23	2.72502441569028	39	0.0000138568047456228
	chr11	608003	608117	63	24	2.7197531402516	39	0.0000173998347296287
	chr16	412334	412467	67	28	2.44455539986509	39	0.0000390212352815796
	chr13	775243	775387	74	35	2.12471614164409	39	0.000118734007313744
	chr13	378823	378925	64	26	2.48615434062012	38	0.0000382853646552417
	chr15	891811	891982	73	35	2.10624163262183	38	0.00016291928056374
	chr5	106981	107129	75	37	2.05909034630753	38	0.000210483964258439
	chr15	464726	464861	59	22	2.74160680860523	37	0.0000238492105909675
	chr2	798999	799119	63	26	2.5050297288143	37	0.000054963124685564
	chr4	1183041	1183156	63	26	2.4736189373395	37	0.000054963124685564
	chr14	332246	332378	69	32	2.16889426803132	37	0.000147980098077292
	chr13	445153	445331	74	37	2.01816695459999	37	0.000285059052415456
	chr15	96527	96648	60	24	2.55910240056494	36	0.0000535738417923357
	chr8	16632	16770	60	24	2.5445569043028	36	0.0000535738417923357
	chr4	507636	507735	60	24	2.52410095646888	36	0.0000535738417923357
	chr11	625118	625223	63	27	2.38279257420273	36	0.0000938778980896495
	chr11	164525	164671	70	34	2.07758920435886	36	0.000267142094990081
	chr15	81277	81422	53	18	3.0784991706796	35	0.00001942379139682
	chr11	379304	379455	64	29	2.27941215563944	35	0.000182897838481384
	chr16	183342	183450	70	35	2.00494188320891	35	0.000410726269447875
	chr2	406695	406816	67	33	2.04222519637199	34	0.000436859918456186
	chr11	462508	462614	60	29	2.07638759116953	31	0.000667631182810968
	chr4	573917	574054	62	31	2.0361706600511	31	0.000856382211200119
	chr11	219527	219627	54	24	2.25161444642432	30	0.000450501760260971
	chr16	819502	819609	55	27	2.08457165627971	28	0.00132124644788627
	chr15	418002	418183	82	42	1.99991731801056	40	0.000207927498197178
	chr8	562462	562662	92	47	1.98938085245492	45	0.000084260919314559
	chr15	578002	578191	88	45	1.98706774632101	43	0.000120847870114097
	chr15	768068	768219	66	34	1.98199869594774	32	0.000894965195743426
	chr4	135530	135665	59	30	1.98185113121986	29	0.00139263449815211
	chr10	291038	291628	421	213	1.97919399551807	208	0
	chr4	462671	463277	202	103	1.97842502907261	99	0
	chr2	140429	140782	196	100	1.97224173628773	96	0
	chr12	108244	109003	295	150	1.97042513544484	145	0
	chr11	512921	513102	84	43	1.96716391514088	41	0.000173479358120142
	chr13	158869	159466	293	150	1.96439320600076	143	0
	chr4	556611	557030	132	68	1.96318963280913	64	0
	chr13	309729	309953	97	50	1.96236867845856	47	0.0000656799741943463
	chr8	122054	122661	444	227	1.95653163177403	217	0
	chr13	777462	777691	102	53	1.94038974964294	49	0.0000511152692540866
	chr5	153045	153265	104	54	1.93832175593896	50	0.0000427417146103531
	chr14	356722	357241	174	90	1.93696288098118	84	0
	chr10	638985	639928	537	278	1.93257132428283	259	0
	chr4	504822	504961	77	40	1.93251479479648	37	0.00039979222169816
	chr11	106049	106192	69	36	1.92744410219511	33	0.000829513444949775
	chr14	663756	664469	350	182	1.92555180602755	168	0
	chr10	223713	224533	311	162	1.92532919180341	149	0
	chr14	633438	633802	150	78	1.92524238102257	72	0
	chr13	209341	209443	71	37	1.92499248752743	34	0.000690820510669175
	chr2	555597	555721	68	36	1.92465572877702	32	0.00110471644599388
	chr13	667186	667552	169	88	1.92422452063621	81	0
	chr16	116696	116885	86	45	1.91930658449897	41	0.000215267869242212
	chr2	36407	36662	115	61	1.91244947596405	54	0
	chr15	231967	232367	244	128	1.9114928134832	116	0
	chr9	232450	232798	138	73	1.90881886476712	65	0
	chr13	861069	861698	212	112	1.9066361170101	100	0
	chr10	337566	338152	277	146	1.9050672566751	131	0
	chr13	305985	306942	622	328	1.90166348363116	294	0
	chr5	68710	69765	409	216	1.89865362282581	193	0
	chr11	393171	393362	83	44	1.89697067765448	39	0.000342304312521263
	chr4	465021	465596	358	190	1.891566087593	168	0
	chr15	274638	274866	106	57	1.89063383411434	49	0.000076631474098758
	chr12	573352	573652	115	61	1.88928106300896	54	0
	chr15	915211	915404	83	45	1.88380198560866	38	0.000497998437135631
	chr11	618463	618636	65	35	1.8834125862275	30	0.00175882086148508
	chr2	431418	431649	127	68	1.87583356054742	59	0
	chr5	42033	43419	571	305	1.87399184039313	266	0
	chr15	168778	168915	80	43	1.87350732773454	37	0.000542214235247929
	chr4	83802	84119	138	74	1.86698432155355	64	0
	chr13	463498	463648	66	36	1.8603521523657	30	0.00193279179416916
	chr14	310218	310357	65	35	1.8588158895136	30	0.00175882086148508
	chr5	84998	85559	331	179	1.85178268427174	152	0
	chr2	775959	776124	82	45	1.85125501336081	37	0.000653692561749998
	chr16	850421	850583	79	43	1.84748691084596	36	0.000714030856789779
	chr6	263169	263418	109	60	1.84698620575161	49	0.000101198871877246
	chr9	254166	254711	211	115	1.84684924014475	96	0
	chr12	232875	234328	402	218	1.84633291575887	184	0
	chr16	213633	213958	114	62	1.84606566768075	52	0
	chr4	959951	960290	145	79	1.84579428733135	66	0
	chr15	519919	520058	76	42	1.83834698473459	34	0.00112133252586794
	chr4	1011370	1012058	469	256	1.83820395742842	213	0
	chr12	783559	784053	229	125	1.83632791152261	104	0
	chr15	520348	521007	497	271	1.83443349963573	226	0
	chr15	1043240	1043803	356	195	1.82631584449382	161	0
	chr9	257271	257463	91	50	1.82274835635045	41	0.000349682960314838
	chr10	459976	460110	72	40	1.82166194914623	32	0.00160846997582592
	chr4	341395	341574	75	42	1.82026511283813	33	0.00146406417034858
	chr4	417000	417143	69	38	1.81961307757383	31	0.00176463601784324
	chr8	73885	74080	84	47	1.81280858744412	37	0.000779085305402783
	chr9	387312	387510	93	52	1.80690646399448	41	0.00041660747773839
	chr12	826667	827237	202	113	1.78905231189728	89	0
	chr15	446783	447016	122	69	1.78627893929981	53	0
	chr12	11035	11429	224	126	1.78083162857985	98	0
	chr7	754311	754471	75	43	1.77876719973492	32	0.00206185192234971
	chr2	341617	341997	194	110	1.7763485331778	84	0
	chr7	427591	427730	70	40	1.77244917416209	30	0.00272371475572224
	chr8	123457	123843	138	78	1.77015248184441	60	0
	chr6	90605	90706	72	41	1.76739131297709	31	0.00227677823301627
	chr15	170157	170946	301	171	1.76343721822605	130	0
	chr7	95398	95596	91	52	1.76244789355554	39	0.000699137467510253
	chr4	976150	977229	442	251	1.76129191685041	191	0
	chr10	703177	703373	90	52	1.76117707974099	38	0.000900855109875086
	chr12	924344	924975	259	148	1.76088704887159	111	0
	chr13	349856	350178	141	81	1.75924357630166	60	0
	chr10	525868	526222	210	120	1.75803772665767	90	0
	chr15	218668	219015	161	92	1.75488077579481	69	0
	chr7	547166	547928	674	385	1.75111078569026	289	0
	chr7	653937	654560	287	165	1.74781483867103	122	0
	chr4	1242248	1242957	341	196	1.74537340182248	145	0
	chr11	308316	308746	162	94	1.7418149491207	68	0
	chr16	406230	406484	108	63	1.73929495237244	45	0
	chr8	359737	359887	76	44	1.73603590047214	32	0.00222751158877548
	chr4	74101	74631	244	141	1.73417716558682	103	0
	chr15	507934	508184	109	63	1.73396478870711	46	0
	chr15	504506	504642	74	43	1.72384918961538	31	0.00265963967435084
	chr15	448960	449096	71	42	1.72212124455599	29	0.00407484568688556
	chr6	226345	226576	105	62	1.71110328222588	43	0.000545529160640434
	chr13	742903	743103	95	56	1.70545963717903	39	0.000943865580140294
	chr11	381220	382175	769	451	1.70512446273028	318	0
	chr10	454875	455363	197	116	1.70387665909871	81	0
	chr16	812793	813027	111	66	1.70040827660801	45	0
	chr16	453120	453849	273	162	1.69528030845058	111	0
	chr12	212201	212373	83	50	1.6913488579964	33	0.00266287014189079
	chr4	368640	369278	378	225	1.68655836636784	153	0
	chr4	366078	366395	171	102	1.68226550383811	69	0
	chr10	719162	719513	165	99	1.6814058369103	66	0
	chr1	31805	32095	112	67	1.67629487518687	45	0
	chr16	828536	829599	545	326	1.67502297492934	219	0
	chr10	157426	157676	110	66	1.67391476189774	44	0
	chr2	135782	136425	323	194	1.67268975797498	129	0
	chr13	472887	473513	326	197	1.65968941853691	129	0
	chr15	550716	550947	106	64	1.65933288632376	42	0.000792781951684675
	chr5	349551	349844	119	72	1.65726000818781	47	0
	chr7	228402	228516	64	39	1.65442715503379	25	0.00880452843395478
	chr11	517408	518896	801	485	1.65341324861192	316	0
	chr16	450778	451491	361	220	1.64813598939619	141	0
	chr12	289725	289925	93	57	1.64636229522081	36	0.00205664925167373
	chr9	316487	316615	62	38	1.6437995396797	24	0.0104893678389259
	chr4	241289	241403	66	41	1.64244315758961	25	0.00995019012723434
	chr2	466101	466626	265	162	1.63808586098724	103	0
	chr14	451997	452104	63	39	1.63746469299819	24	0.0111488309123465
	chr7	809572	810255	402	246	1.63506060937846	156	0
	chr14	507978	508147	82	51	1.63288329367985	31	0.00451524534360999
	chr4	316655	316785	73	45	1.63267796045012	28	0.00630131435346072
	chr3	122646	122844	87	54	1.62841149105496	33	0.00341477619272639
	chr10	294445	294784	181	112	1.62730121175079	69	0
	chr16	840158	840894	338	209	1.62319419094215	129	0
	chr5	305952	306159	100	62	1.62107311558207	38	0.00175946749661188
	chr16	383028	383217	86	54	1.61928649741455	32	0.00427827398053791
	chr7	528484	528947	257	160	1.61199046864912	97	0
	chr7	159187	159401	105	66	1.61171775836851	39	0
	chr12	921621	922389	279	174	1.60798555174247	105	0
	chr4	221911	222135	112	70	1.60104785588317	42	0
	chr16	431646	432478	549	345	1.59478465157242	204	0
	chr15	427410	427734	157	99	1.58960758631422	58	0
	chr15	619063	619578	324	205	1.58655832687271	119	0
	chr11	506000	506447	213	135	1.58595858825523	78	0
	chr15	443789	444307	200	127	1.585081379165	73	0
	chr16	860070	861207	502	317	1.58496852212802	185	0
	chr15	1058979	1059275	142	90	1.58096376549403	52	0
	chr15	762147	762448	145	92	1.58048268627483	53	0
	chr11	439385	439528	70	45	1.57874852468431	25	0.0123967681698218
	chr2	376001	376172	81	52	1.57229303200917	29	0.00743629854632105
	chr10	703588	703784	89	57	1.57211481683195	32	0.00502823778346265
	chr7	123563	124487	321	205	1.56838173323247	116	0
	chr12	504125	504348	99	64	1.56573708343202	35	0.00377557248027257
	chr5	53507	53727	96	62	1.56400356853601	34	0.00422395864810754
	chr11	307741	307922	81	52	1.56291521958347	29	0.00743629854632105
	chr15	670834	671515	498	321	1.55308860275896	177	0
	chr15	908382	909116	276	179	1.54519803793147	97	0
	chr9	176882	177049	80	52	1.54386631704408	28	0.00921528583519019
	chr8	126032	126383	132	86	1.53975532929879	46	0
	chr7	433311	433634	134	88	1.53739217929178	46	0
	chr11	514941	516357	458	299	1.53404795349167	159	0
	chr15	514435	514923	168	110	1.53070768974968	58	0
	chr4	1489575	1490536	555	364	1.52743492459215	191	0
	chr13	826592	826761	82	54	1.52539575300372	28	0.010130005627123
	chr10	572951	573196	120	79	1.51958656020793	41	0
	chr14	652070	652303	106	70	1.51564987914186	36	0
	chr4	1434197	1434755	224	148	1.51523365227534	76	0
	chr16	829921	830340	134	89	1.51449319117606	45	0
	chr14	518926	519150	99	66	1.51220443727066	33	0.00624777766288001
	chr13	20569	20726	75	50	1.50739996535561	25	0.01570466678335
	chr7	1000036	1000778	323	216	1.49817958294791	107	0
	chr7	609752	610372	356	239	1.49521244114224	117	0
	chr2	278532	278731	94	63	1.49403143017342	31	0.00818972307259511
	chr10	455735	455861	74	50	1.49238408474742	24	0.0192242485055002
	chr13	556794	557342	283	191	1.48915444879524	92	0
	chr2	391547	391853	131	89	1.4875136536668	42	0
	chr12	611719	612105	205	139	1.48277304381279	66	0
	chr7	651225	651644	142	97	1.47323543208272	45	0
	chr2	168087	168397	155	107	1.45519253426492	48	0
	chr2	164013	164405	155	107	1.45045249343669	48	0
	chr16	678516	679422	553	384	1.44376055503164	169	0
	chr13	512611	512802	89	62	1.44357788495108	27	0.017005271151035
	chr10	90401	90517	67	47	1.44175779265547	20	0.037346265039883
	chr12	416792	417151	141	98	1.44058529635579	43	0
	chr12	839431	839678	119	83	1.43993528042949	36	0
	chr10	424354	424470	73	51	1.43975841059491	22	0.0294379366403675
	chr4	1468752	1469335	247	172	1.43937023540062	75	0
	chr2	501685	501843	80	56	1.43417495803151	24	0.024091347973075
	chr2	251235	251574	173	122	1.42816059286089	51	0
	chr12	322898	323441	197	139	1.42629956322163	58	0
	chr13	302749	303118	174	123	1.4236258787854	51	0
	chr6	176741	176881	73	52	1.42075117153307	21	0.0366071600427263
	chr12	540804	540961	71	51	1.41951806858893	20	0.0424903229134267
	chr7	23445	23676	102	72	1.41773148148951	30	0
	chr16	483829	484005	80	57	1.41254654766526	23	0.029883990974853
	chr11	340357	340609	113	81	1.41213582010557	32	0
	chr10	159707	160246	192	137	1.41031892837128	55	0
	chr15	160812	162044	570	407	1.40297598848925	163	0
	chr2	592936	593052	69	50	1.40088613557367	19	0.0492618137011287
	chr13	347067	347520	316	226	1.39987643484486	90	0
	chr14	634027	634328	152	109	1.39980711575366	43	0
	chr2	702067	702506	191	138	1.39002117073113	53	0
	chr2	217186	217320	78	57	1.38749766934326	21	0.0424063221698732
	chr4	357170	357856	268	194	1.38699865094775	74	0
	chr7	788259	788830	203	147	1.38354664714517	56	0
	chr16	67077	67286	100	73	1.38256324830444	27	0
	chr13	652975	653906	425	308	1.38209259339675	117	0
	chr7	371151	371524	144	105	1.38147236431587	39	0
	chr7	598904	599288	131	95	1.37996749245931	36	0
	chr5	123107	123504	169	123	1.37940502839124	46	0
	chr4	805726	806737	301	219	1.37779293141967	82	0
	chr7	412849	413687	361	263	1.37506088653244	98	0
	chr3	24	520	330	241	1.37260738709614	89	0
	chr11	316875	317078	91	67	1.36945316569007	24	0.0334713196376755
	chr15	877531	878171	220	161	1.36882221425566	59	0
	chr7	524742	524924	81	60	1.36731793435361	21	0.0458846146840523
	chr13	611432	611610	88	65	1.36280403344712	23	0.0374807887641057
	chr11	327315	327893	219	161	1.36143071477737	58	0
	chr13	654284	654661	128	95	1.35867906559722	33	0
	chr12	253279	253711	219	162	1.3553846481198	57	0
	chr4	992774	992974	88	66	1.34969287255627	22	0.0451383636645555
	chr13	91079	91358	155	116	1.34431041313139	39	0
	chr11	321447	322539	464	346	1.34355594539723	118	0
	chr16	227522	228226	229	171	1.34241361157368	58	0
	chr15	79623	80039	184	138	1.33705201965319	46	0
	chr5	441937	442522	253	191	1.32879963681713	62	0
	chr4	591521	592087	260	196	1.3284741876152	64	0
	chr2	203136	203365	102	77	1.32742393977939	25	0
	chr16	74831	75466	424	321	1.3249024015308	103	0
	chr10	622290	623470	452	342	1.32292930754193	110	0
	chr15	29607	30947	457	347	1.31727352264143	110	0
	chr6	184367	184664	112	86	1.31312205984242	26	0
	chr14	407193	407553	136	105	1.3051275852826	31	0
	chr12	828006	828524	200	154	1.3035996025805	46	0
	chr13	758882	759637	285	220	1.30120253799585	65	0
	chr14	559332	559681	160	124	1.29754312379365	36	0
	chr16	296996	297370	189	146	1.29633098829319	43	0
	chr4	593111	593686	188	146	1.28848598088171	42	0
	chr13	258905	259259	132	103	1.2846221178441	29	0
	chr13	773523	774954	645	504	1.28187322935227	141	0
	chr13	119305	119681	130	102	1.27454956420312	28	0
	chr15	69221	69467	110	87	1.27117717410261	23	0
	chr16	627518	627870	160	127	1.26747419952666	33	0
	chr13	91652	91993	157	125	1.26439518580699	32	0
	chr7	919724	920497	245	194	1.26349882699034	51	0
	chr10	36437	37357	471	373	1.26339025467534	98	0
	chr2	192932	193343	155	123	1.26054894687917	32	0
	chr10	647043	647353	151	121	1.25488574051588	30	0
	chr5	222223	222811	199	161	1.24245448430642	38	0
	chr15	770133	770380	101	82	1.24194879035773	19	0
	chr12	514075	514630	189	153	1.23843113834902	36	0
	chr8	450812	451121	113	92	1.23270209352017	21	0
	chr14	373715	373952	115	94	1.23209486587695	21	0
	chr13	482311	482948	261	213	1.23051803393231	48	0
	chr15	836539	837272	326	266	1.22948418193737	60	0
	chr8	55411	56419	472	385	1.22845687273382	87	0
	chr13	219682	220150	232	190	1.22148613745444	42	0
	chr14	197787	199004	493	406	1.21653612316526	87	0
	chr15	825672	826100	199	164	1.21504270616034	35	0
	chr4	215761	216055	116	96	1.21276329979451	20	0
	chr11	67614	69831	1134	939	1.20802594614366	195	0
	chr10	545330	545708	166	138	1.20730063848034	28	0
	chr16	39844	40657	281	235	1.19944744409697	46	0
	chr14	115745	116429	243	204	1.19667482619814	39	0
	chr11	614022	615021	421	353	1.19595278853963	68	0
	chr16	526676	527310	331	277	1.19577520451954	54	0
	chr14	217312	217720	199	167	1.19319164431278	32	0
	chr13	551277	551896	250	211	1.19018878143422	39	0
	chr16	640825	641767	506	427	1.18711572656441	79	0
	chr10	391003	392208	423	359	1.18065982969933	64	0
	chr11	21495	21845	146	125	1.17071121502119	21	0
	chr16	132265	133191	270	232	1.16493503924847	38	0
	chr10	236609	236834	102	88	1.16236618911628	14	0
	chr11	463008	463442	186	161	1.15712516634535	25	0
	chr2	159569	160238	207	180	1.15639506961793	27	0
	chr16	280066	280360	131	114	1.14959720155422	17	0
	chr13	624206	624975	278	243	1.14690648561461	35	0
	chr15	986882	989703	1504	1318	1.14176014927355	186	0
	chr14	576167	576570	201	177	1.13650358712435	24	0
	chr4	721697	722100	210	186	1.130538819625	24	0
	chr8	98193	99053	317	282	1.12467104936937	35	0
	chr15	682677	683055	169	151	1.12355772187454	18	0
	chr15	579720	580018	146	131	1.11991301404393	15	0
	chr2	193552	194103	267	240	1.11570337064645	27	0
	chr12	1011732	1012893	482	433	1.1142983319449	49	0
	chr4	410994	411554	248	223	1.11327216982469	25	0
	chr16	821991	822428	242	219	1.10945294407212	23	0
	chr7	156268	156465	94	85	1.10831227531575	9	0
	chr16	76232	76632	192	174	1.10489243047743	18	0
	chr15	5	236	105	96	1.10099150190576	9	0
	chr15	1039309	1039683	187	172	1.09265712357675	15	0
	chr12	423876	425095	628	581	1.08103470222626	47	0
	chr7	856616	857240	322	299	1.0797269758912	23	0
	chr12	553755	554192	187	175	1.07358288323044	12	0
	chr4	1013766	1014169	189	177	1.06963022594757	12	0
	chr16	114400	115034	377	355	1.06488903042869	22	0
	chr4	1459569	1460216	273	258	1.06152221122624	15	0
	chr4	61207	61657	154	146	1.06039782972465	8	0
	chr15	968031	968470	236	224	1.05499806305821	12	0
	chr15	304170	305144	335	322	1.04217145858102	13	0
	chr7	384436	385090	335	323	1.03927402529328	12	0
	chr4	1055956	1056290	147	142	1.03726033714316	5	0
	chr4	635506	636542	433	419	1.0341376046306	14	0
	chr2	680049	680589	173	168	1.03272703649993	5	0
	chr10	136109	136605	174	170	1.029363772634	4	0
	chr14	357935	358440	172	168	1.02805993363855	4	0
	chr15	678866	679070	96	94	1.02611950976647	2	0
	chr5	193166	193473	120	118	1.02084479140881	2	0
	chr7	848655	849176	229	226	1.01602841811214	3	0
	chr14	661935	662487	259	257	1.01069079679167	2	0
	chr13	220504	221113	193	192	1.00640698570612	1	0
	chr13	170036	170291	104	104	1.00054130201335	0	0
	chr8	174879	176255	598	598	1.00016411246167	0	0
	chr11	666069	666541	421	422	0.998507752695827	-1	0
	chr15	109190	110219	699	701	0.998447402375405	-2	0
	chr15	159236	159428	91	92	0.996811660865214	-1	0
	chr4	867768	868029	105	106	0.995286589594755	-1	0
	chr4	893811	894365	298	300	0.994198375225468	-2	0
	chr16	519696	520738	499	503	0.992256451232224	-4	0
	chr15	505286	505571	107	109	0.987139656393466	-2	0
	chr5	335484	336073	243	248	0.980416357468982	-5	0
	chr12	871522	871844	114	117	0.980397586330278	-3	0
	chr4	835420	836265	403	412	0.978895902969302	-9	0
	chr10	94469	94693	99	102	0.97781440389405	-3	0
	chr6	182963	183487	262	269	0.977113068482523	-7	0
	chr7	190812	191448	206	214	0.964547017702413	-8	0
	chr12	341074	341515	184	192	0.962833608407532	-8	0
	chr13	434271	434643	211	221	0.959083845541889	-10	0
	chr15	779500	780028	153	162	0.949277724622771	-9	0
	chr11	166079	166274	85	91	0.9399257756922	-6	0
	chr4	330794	331174	152	162	0.939693288202549	-10	0
	chr15	1049052	1049280	102	109	0.937094833255777	-7	0
	chr16	642490	642688	88	94	0.936795398076304	-6	0
	chr6	221574	221746	84	91	0.931910321785561	-7	0
	chr13	431693	431905	102	110	0.930927362612505	-8	0
	chr12	704311	704909	219	236	0.929572818753409	-17	0
	chr10	360293	361621	519	560	0.927102773113308	-41	0
	chr5	463136	463332	94	102	0.924578758153819	-8	0
	chr4	1278610	1279644	431	469	0.920601134630875	-38	0
	chr12	459603	460748	3013	3311	0.910248344512858	-298	0
	chr16	831726	832360	309	341	0.90689873100728	-32	0
	chr2	703754	703937	85	95	0.90107267744865	-10	0
	chr7	1026147	1026369	104	116	0.89677340730809	-12	0
	chr7	625033	625819	339	380	0.894099136392692	-41	0
	chr2	415394	415649	119	135	0.885665735295383	-16	0
	chr15	216333	216770	215	244	0.884535976523319	-29	0
	chr12	877778	877976	86	98	0.881690987597429	-12	0
	chr11	91059	91366	114	131	0.875515450616226	-17	0
	chr12	827592	827785	85	98	0.874460399151258	-13	0
	chr6	224816	225770	559	640	0.874453499404477	-81	0
	chr11	326530	326928	131	150	0.874130539779761	-19	0
	chr12	1028441	1028674	102	118	0.871137751693343	-16	0
	chr14	63049	63252	100	116	0.863106644845719	-16	0
	chr10	640191	640387	86	101	0.856847754520852	-15	0
	chr13	667808	667988	82	97	0.849912207671353	-15	0
	chr14	783785	784415	431	510	0.846441704498251	-79	0
	chr4	955011	955653	293	347	0.846180297763593	-54	0
	chr12	931935	932203	122	145	0.845336545650938	-23	0
	chr15	638891	639292	175	208	0.845217764956828	-33	0
	chr11	99272	100236	461	547	0.842894922793942	-86	0
	chr4	176222	176405	81	97	0.841861907245796	-16	0
	chr13	477897	478114	102	122	0.837503923913382	-20	0
	chr4	1507125	1507564	185	221	0.837272217886064	-36	0
	chr14	349824	350312	262	315	0.83295923637599	-53	0
	chr4	226975	227193	110	133	0.832002455685375	-23	0
	chr13	146116	146396	138	167	0.830640189242829	-29	0
	chr16	645101	645780	306	369	0.829947344639162	-63	0
	chr16	794680	794870	85	103	0.828618283850752	-18	0
	chr14	440816	441566	244	296	0.826144166808884	-52	0
	chr16	425247	425864	298	362	0.823489777890142	-64	0
	chr4	265182	265393	94	116	0.816547900371937	-22	0
	chr16	23210	23388	82	101	0.815649757076618	-19	0
	chr13	225615	225861	127	156	0.814825870701592	-29	0
	chr13	923622	924346	216	267	0.809814871899071	-51	0
	chr15	377896	378094	90	112	0.80752164164168	-22	0
	chr4	134576	135141	201	250	0.804943346725229	-49	0
	chr13	438899	439087	86	108	0.802324152431454	-22	0
	chr2	202213	202878	241	301	0.801565780360586	-60	0
	chr8	190031	190523	174	218	0.799931712520737	-44	0
	chr7	438480	438681	95	120	0.794764906800992	-25	0
	chr15	159653	159843	85	108	0.788294935888307	-23	0
	chr4	67106	67327	101	131	0.771192470278088	-30	0
	chr4	768547	768790	107	140	0.769142236124975	-33	0
	chr11	368603	369244	221	289	0.766976380018751	-68	0
	chr16	257126	257326	98	129	0.764617587757932	-31	0
	chr13	352773	353409	287	376	0.763795599409892	-89	0
	chr14	427172	427527	122	160	0.763605551877657	-38	0
	chr16	74296	74592	116	157	0.740203092938375	-41	0
	chr4	769129	769389	110	149	0.739557738387	-39	0
	chr8	55038	55184	78	107	0.73572791870962	-29	0
	chr16	927879	928214	145	198	0.732758521601352	-53	0
	chr4	1525218	1525425	101	141	0.718992496463939	-40	0
	chr15	866815	867004	84	118	0.713790063218209	-34	0
	chr8	236006	236512	240	337	0.713194656502034	-97	0
	chr10	316763	316893	79	114	0.698721854611616	-35	0
	chr15	253844	254014	86	124	0.697232031448684	-38	0
	chr13	69573	70696	382	550	0.695771793833169	-168	0
	chr16	128697	128922	104	151	0.692265431459869	-47	0
	chr7	905284	906021	287	416	0.691020324953919	-129	0
	chr4	1359634	1359834	87	129	0.675385537121945	-42	0
	chr13	387908	388551	230	345	0.667641721965979	-115	0
	chr13	407888	408815	451	680	0.664065821123691	-229	0
	chr8	470619	470799	83	127	0.657129058716114	-44	0
	chr2	490556	490981	150	229	0.65589765132577	-79	0
	chr16	339598	339777	88	137	0.644290590184036	-49	0
	chr4	1429080	1429823	248	393	0.631753065229234	-145	0
	chr11	170883	171039	74	122	0.608208531913407	-48	0
	chr7	271095	272256	555	919	0.604163427174523	-364	0
	chr16	378615	378802	89	151	0.591523885918551	-62	0
	chr4	62090	62843	252	433	0.582027985256353	-181	0
	chr15	881905	882592	311	536	0.58124236254999	-225	0
	chr11	278044	278543	166	288	0.577977216653992	-122	0
	chr15	494325	494777	172	323	0.532645164677388	-151	0
	chr4	1410770	1411138	135	258	0.524928565990997	-123	0
	chr15	700991	701095	63	121	0.524736704493198	-58	0
	chr15	461812	461953	71	136	0.523685992496559	-65	0
	chr4	1278247	1278377	65	125	0.520138557605679	-60	0
	chr4	866721	866903	81	160	0.507865593441396	-79	0
	chr5	191958	192408	168	336	0.500318343897544	-168	0
	chr16	404315	404464	77	159	0.485354031512293	-82	0
	chr4	1476815	1476966	75	155	0.484339547568041	-80	0
	chr4	1420726	1420886	75	158	0.474965233744143	-83	0
	chr15	480658	480800	75	160	0.469955816995158	-85	0
	chr15	479921	480254	140	387	0.362052272839152	-247	0
	chr2	372509	372683	80	60	1.34598264728873	20	0.0539938149917764
	chr2	236083	236246	74	55	1.3693368550577	19	0.05632870805584
	chr8	368669	368800	67	49	1.39105663022701	18	0.0570415827042512
	chr12	187681	187817	72	54	1.34863304339691	18	0.0647880696431931
	chr2	427073	427250	73	55	1.3379056780536	18	0.0663124006624911
	chr8	177126	177261	73	55	1.34241413825319	18	0.0663124006624911
	chr4	563559	563687	76	58	1.31907829945132	18	0.070830874906387
	chr15	389161	389367	95	75	1.27275540483332	20	0.0724154847718695
	chr15	430549	430711	79	61	1.30370721359621	18	0.0752638485858066
	chr5	396470	396591	64	48	1.35723239887693	16	0.0780331509968836
	chr4	461426	461591	78	61	1.29283219721577	17	0.0872662246852952
	chr5	280962	281076	64	49	1.3261902347349	15	0.0937993623728879
	chr5	362467	362584	71	56	1.28082708355714	15	0.10698257701771
	chr16	108367	108478	58	45	1.29770974817949	13	0.118450938890146
	chr11	127249	127412	82	67	1.23401274270973	15	0.125665558741047
	chr8	465484	465633	75	61	1.23587289403261	14	0.132446495202911
	chr13	283807	283966	70	57	1.24218244106079	13	0.143457303601549
	chr13	810911	811075	82	68	1.20720014210644	14	0.144227874495382
	chr1	61601	61707	60	48	1.26010248829937	12	0.144899107702531
	chr10	664106	664259	77	65	1.19349293852635	12	0.177999912957554
	chr4	699576	699765	85	73	1.16602489836877	12	0.190786722732217
	chr16	731943	732083	77	66	1.17139943591635	11	0.201551954566085
	chr16	825187	825359	82	71	1.15735856381337	11	0.209460262453247
	chr2	452597	452744	67	57	1.17724602298508	10	0.209536871258318
	chr4	239920	240042	59	50	1.19547442089638	9	0.221834750601174
	chr10	578339	578486	83	73	1.14103825437055	10	0.235643051609803
	chr5	40838	41009	85	75	1.14845039033491	10	0.238441079362634
	chr5	473420	473562	72	63	1.15682332914129	9	0.245631228891461
	chr15	273799	273975	79	70	1.12861384995789	9	0.25617823845476
	chr15	457932	458128	83	74	1.12912014237561	9	0.261650396718704
	chr16	281811	282006	89	80	1.12279211057424	9	0.269213482859809
	chr14	331081	331223	78	70	1.11528953370816	8	0.282585954994172
	chr2	615119	615283	82	75	1.10338267189772	7	0.316092439146669
	chr10	745531	745714	60	54	1.12659003601622	6	0.319884684321475
	chr5	70088	70197	64	58	1.11507661830808	6	0.325479908108035
	chr7	560084	560256	80	75	1.07564768784841	5	0.374055475989378
	chr14	495151	495314	80	75	1.07264581385292	5	0.374055475989378
	chr8	400716	400836	59	55	1.09230809919056	4	0.38943804600135
	chr4	239244	239371	64	60	1.06678983820571	4	0.393873291201166
	chr11	262857	262991	71	67	1.06472541480526	4	0.399272267150247
	chr6	210858	211021	77	73	1.05961655106729	4	0.403297998198924
	chr8	498788	498936	80	76	1.06487539547465	4	0.405137938645846
	chr4	94793	94902	63	60	1.06214553607135	3	0.42849216412485
	chr14	602220	602326	66	63	1.05918116703346	3	0.430155339308216
	chr4	1334089	1334198	68	65	1.05392285550806	3	0.431201745633596
	chr4	117429	117573	75	72	1.04342756074501	3	0.434524985417101
	chr12	372645	372789	75	73	1.04080660505375	2	0.467262492708551
	chr15	215997	216122	76	75	1.02442236553912	1	0.5
	chr16	463324	463428	66	66	1.01281806127098	0	0.534657767237211
	chr10	75687	75843	78	79	0.991742355563115	-1	0.563375930351499
	chr8	297621	297750	69	71	0.985600565935562	-2	0.600021792956067
	chr11	533370	533484	65	69	0.946519102107517	-4	0.667024918049384
	chr2	89539	89711	76	81	0.941100043850527	-5	0.683907560853331
	chr8	97778	97925	73	78	0.941906146533784	-5	0.687248188055144
	chr7	726713	726816	63	68	0.934525422919557	-5	0.699852691144866
	chr16	113910	114092	81	88	0.922592335487712	-7	0.730786517140191
	chr2	662647	662751	59	67	0.887419220186416	-8	0.788604432927059
	chr14	60107	60234	75	85	0.886808537165317	-10	0.807716424261117
	chr12	522394	522495	56	65	0.864472377453172	-9	0.818318369725951
	chr16	297686	297838	74	85	0.873408815009396	-11	0.82935275408475
	chr13	124346	124487	75	88	0.852895429352496	-13	0.863608041744939
	chr15	586464	586611	68	84	0.810209747871167	-16	0.916139003410401
	chr12	541169	541286	69	86	0.80472679240429	-17	0.926001184488293
	chr13	16391	16538	75	93	0.808163151589253	-18	0.928773327202818
	chr8	422577	422685	61	79	0.774289183293068	-18	0.946006185008224
	chr4	1496690	1496818	70	92	0.76820463892531	-22	0.964787383312191
	chr11	339717	339818	72	95	0.765474231371453	-23	0.968518788097718
	chr15	901329	901466	70	94	0.74640486683144	-24	0.974707165843376
	chr15	234255	234399	68	92	0.74210806325406	-24	0.976116501985862
	chr2	493110	493225	67	92	0.730473338740267	-25	0.98056100238861
	chr16	497812	497919	62	102	0.611865701539176	-40	0.9993522086915
	chr11	171448	171557	57	109	0.527299078212045	-52	0.999983212308984

## Sheet: Ste12_Rep3_RawHits
'Hits' returned from PeakSeq algorithm for Ste12_Rep3.
'Hits' higlighted in green have ratio>2.0, p-value<0.05 and excess≥10 and will be analyzed. 'Hits' highlighted in red fail to meet these standards and are discarded.
Ratio=Sample Read Counts / Input Read Counts
Excess in counts=Sample Read Counts - Input Read Counts
	Chr	Hit Start	Hit End	Sample Read Counts	Input Read Counts	Ratio	Excess	P-value
	chr2	408167	409388	12381	157	79.2080700096563	12224	0
	chr4	234050	234837	4750	74	64.681319730347	4676	0
	chr7	515911	516723	2942	182	16.2344547946682	2760	0
	chr8	272388	274197	2800	229	12.2795323446125	2571	0
	chr13	539816	540987	3026	477	6.34725389070184	2549	0
	chr12	1064867	1065353	2480	228	10.910313467633	2252	0
	chr3	57055	57422	2276	210	10.8803509986317	2066	0
	chr8	556665	557144	2255	320	7.06182558701112	1935	0
	chr15	587591	588579	2029	152	13.416900020241	1877	0
	chr4	892523	892735	1903	216	8.82126772747279	1687	0
	chr16	920785	921720	2013	357	5.64724490058846	1656	0
	chr14	783779	784450	2167	530	4.09072278048794	1637	0
	chr9	138118	139566	1622	131	12.4237233446786	1491	0
	chr3	0	562	1943	511	3.8036693334226	1432	0
	chr7	323173	325193	1466	195	7.55465056537708	1271	0
	chr11	666076	666616	1673	467	3.58510219785388	1206	0
	chr16	581334	581537	1284	114	11.2648037014421	1170	0
	chr9	386675	387503	1201	87	13.9224150088125	1114	0
	chr4	1233629	1234161	1177	93	12.7590277849259	1084	0
	chr11	354966	356151	1354	320	4.24220959947878	1034	0
	chr2	164851	165887	1308	291	4.506429758422	1017	0
	chr4	599399	600462	1250	300	4.17816709261772	950	0
	chr11	257734	259172	1411	540	2.61701778788489	871	0
	chr12	11033	11527	990	120	8.29308333484394	870	0
	chr11	259381	260605	1052	209	5.04325097358558	843	0
	chr11	513645	514605	1115	320	3.48632841630659	795	0
	chr8	74325	75319	843	92	9.21461777877577	751	0
	chr13	510652	511388	1064	334	3.18830995170747	730	0
	chr8	375016	375779	801	137	5.87051844431506	664	0
	chr11	516753	517811	773	112	6.92568300702126	661	0
	chr1	68140	69532	940	306	3.07938583219449	634	0
	chr15	978413	979820	1013	456	2.22414206820079	557	0
	chr4	538895	539926	797	253	3.15634305549467	544	0
	chr12	369723	371417	926	382	2.42746451758251	544	0
	chr9	248598	249580	721	197	3.67133186994181	524	0
	chr8	562297	562694	566	48	11.7917349087952	518	0
	chr14	300931	302261	695	188	3.70387826664731	507	0
	chr6	95311	96351	964	457	2.11395079943715	507	0
	chr5	140542	141547	693	192	3.62371851484706	501	0
	chr10	662848	663498	673	190	3.55104539290383	483	0
	chr7	592033	593255	820	350	2.34354314605428	470	0
	chr15	424143	424704	727	262	2.77873197527887	465	0
	chr5	311286	312178	632	181	3.4918088071406	451	0
	chr16	502358	503575	830	379	2.19485843534373	451	0
	chr2	372991	373824	560	117	4.79213638112744	443	0
	chr4	1080325	1080915	617	181	3.41111578001924	436	0
	chr9	127073	127968	464	40	11.6515644618749	424	0
	chr15	520251	521034	711	290	2.45347595403444	421	0
	chr4	76727	77204	505	92	5.5176247074321	413	0
	chr11	229720	231370	798	389	2.05639495646477	409	0
	chr15	0	273	499	100	5.00234869289032	399	0
	chr5	461493	462291	640	241	2.66269595413872	399	0
	chr5	490835	491627	522	124	4.21854766304301	398	0
	chr10	606072	607165	560	169	3.32557897208338	391	0
	chr16	214358	215443	750	362	2.07494591512513	388	0
	chr12	728042	728738	538	151	3.56680599267395	387	0
	chr13	675154	675749	540	164	3.30270732596088	376	0
	chr6	55048	55727	519	145	3.58108595716887	374	0
	chr15	384688	385611	503	135	3.7451836075633	368	0
	chr8	16916	18301	467	101	4.63762595484634	366	0
	chr5	241921	243032	552	186	2.97108758762256	366	0
	chr12	230481	231106	390	30	13.0889209012874	360	0
	chr7	701173	701980	412	54	7.63563536464852	358	0
	chr6	4525	4952	512	163	3.14988291334331	349	0
	chr14	414885	415094	363	23	16.4516146894104	340	0
	chr1	229946	230351	391	52	7.58531030862655	339	0
	chr12	83855	84491	429	92	4.68532182541893	337	0
	chr6	19181	20141	403	70	5.79495607572291	333	0
	chr14	87244	87814	450	118	3.83189783138442	332	0
	chr7	483242	484304	523	193	2.71418212837834	330	0
	chr12	232358	234003	566	237	2.38920476226856	329	0
	chr16	9510	9710	375	48	7.94859772396124	327	0
	chr7	653371	654633	584	261	2.24307204187109	323	0
	chr12	5519	5892	339	17	20.7914448512818	322	0
	chr9	176946	178345	567	248	2.28795396251837	319	0
	chr10	0	206	358	41	8.8441397349006	317	0
	chr7	733063	733984	451	137	3.31115380475172	314	0
	chr11	261357	261847	408	110	3.72020724669727	298	0
	chr15	953971	954171	354	58	6.16825775935258	296	0
	chr14	392344	392748	369	75	4.95967795783697	294	0
	chr13	661451	662302	497	204	2.43744352502819	293	0
	chr5	544621	545557	432	141	3.08058745906546	291	0
	chr15	391471	392326	537	246	2.18704226007022	291	0
	chr7	986794	987664	557	268	2.0795747700127	289	0
	chr5	85045	85623	506	218	2.3236508891408	288	0
	chr6	106214	107041	445	161	2.77569270131693	284	0
	chr16	585775	586893	476	192	2.48226672418114	284	0
	chr5	117604	118213	468	187	2.51208851234895	281	0
	chr4	1493698	1494245	350	70	5.00429157913737	280	0
	chr5	260992	261890	350	76	4.64959787599814	274	0
	chr8	122135	122734	497	226	2.20365688445367	271	0
	chr12	783492	784498	412	142	2.90378907301738	270	0
	chr8	382833	383429	425	159	2.68200437811239	266	0
	chr7	196967	197651	462	198	2.34438629933941	264	0
	chr5	284642	285301	362	104	3.50361259921907	258	0
	chr8	296677	297401	406	148	2.752540393612	258	0
	chr12	659739	660533	362	107	3.41055953765828	255	0
	chr5	399190	399568	285	32	8.97574546497032	253	0
	chr12	874746	875439	322	69	4.70209667236461	253	0
	chr4	1525188	1525593	402	150	2.68631431930855	252	0
	chr4	1161499	1162558	457	205	2.23193256935244	252	0
	chr9	241024	241232	281	36	7.88366798781933	245	0
	chr12	489381	489826	245	3	116.11205122766	242	0
	chr4	512077	512799	369	129	2.87059363110957	240	0
	chr16	19441	19751	254	18	14.6728874942712	236	0
	chr10	745500	745744	291	55	5.33305012776237	236	0
	chr12	645297	646202	426	190	2.25235365340404	236	0
	chr5	23464	23953	282	51	5.56831038601602	231	0
	chr14	107065	107523	294	67	4.42928087791819	227	0
	chr4	0	275	302	76	4.02642036289252	226	0
	chr12	263900	264109	248	26	9.81928212086972	222	0
	chr4	616383	616950	291	74	3.98219864557664	217	0
	chr13	797775	798482	415	200	2.08448461717983	215	0
	chr12	658071	658654	309	96	3.23902879676218	213	0
	chr12	808946	809666	292	80	3.68881911453539	212	0
	chr5	467870	468579	337	125	2.70599000773959	212	0
	chr10	195144	195837	321	111	2.90692104116128	210	0
	chr14	335509	336318	297	88	3.37556446477022	209	0
	chr12	368184	368857	269	68	3.99150632671624	201	0
	chr4	722373	722834	277	78	3.56694536426003	199	0
	chr14	405662	406069	305	108	2.83488275721479	197	0
	chr14	355179	356067	340	143	2.38887422353173	197	0
	chr14	529478	529899	233	37	6.46958012258672	196	0
	chr2	381162	381939	262	70	3.77561009828703	192	0
	chr3	27583	28080	220	29	7.77582089056926	191	0
	chr13	880453	881063	259	69	3.75703808753088	190	0
	chr4	94046	94623	325	135	2.41719144821882	190	0
	chr8	293399	294136	247	58	4.31028083978539	189	0
	chr15	383011	383509	227	39	5.84861459638902	188	0
	chr5	174626	175049	244	57	4.31635677372866	187	0
	chr3	163494	164013	350	163	2.15928687199725	187	0
	chr12	954257	954779	282	97	2.93242170192304	185	0
	chr8	115111	115530	216	32	6.75652325178041	184	0
	chr12	29378	29908	307	126	2.43723441621759	181	0
	chr11	245331	245671	213	34	6.42584165885321	179	0
	chr12	822810	823359	217	39	5.59108629822998	178	0
	chr5	68971	69592	349	171	2.04740860606186	178	0
	chr14	675704	676103	230	56	4.14898177474166	174	0
	chr11	143124	143533	235	61	3.87804095137243	174	0
	chr3	298969	299558	214	42	5.10841709130882	172	0
	chr5	100573	100774	206	35	5.98130548706461	171	0
	chr9	254135	254776	306	135	2.27797235491138	171	0
	chr11	630069	630503	258	88	2.94756500461106	170	0
	chr13	608275	608610	224	55	4.13551121182761	169	0
	chr9	129800	130241	225	56	4.04160892877456	169	0
	chr10	609032	609477	266	97	2.75181911592829	169	0
	chr15	796987	797337	273	104	2.63365892934976	169	0
	chr10	525712	526228	300	133	2.26091832844508	167	0
	chr4	232214	232667	209	45	4.69702071407691	164	0
	chr10	181738	182198	231	67	3.48819897071827	164	0
	chr16	566800	567221	227	64	3.58780404085945	163	0
	chr15	31704	32357	263	100	2.64907819537052	163	0
	chr7	1069232	1069633	162	0	nan	162	1.71056941445901E-49
	chr6	255431	255748	214	52	4.16591471075923	162	0
	chr5	59184	59390	177	16	11.225886263562	161	0
	chr8	150749	151397	228	67	3.4276514157424	161	0
	chr12	737639	738186	236	77	3.08091940636099	159	0
	chr12	108200	108758	273	115	2.38658803689209	158	0
	chr2	316935	317138	178	21	8.49288239826371	157	0
	chr16	844139	844484	180	23	8.15763266963005	157	0
	chr12	758943	759579	286	129	2.23422605860803	157	0
	chr16	453418	453910	309	153	2.02614902557838	156	0
	chr9	0	212	175	20	9.13512482790022	155	0
	chr2	620535	620836	177	23	8.03980143616308	154	0
	chr7	741730	742096	185	32	5.83707234696294	153	0
	chr4	1156293	1156778	224	71	3.16455372091277	153	0
	chr8	211877	212276	163	12	14.6218132707358	151	0
	chr2	86351	86856	219	68	3.26792080469445	151	0
	chr7	993954	994440	240	90	2.66876575851793	150	0
	chr4	230609	231089	268	118	2.28885415054028	150	0
	chr16	591163	591646	211	63	3.36736002254476	148	0
	chr16	575229	575785	212	65	3.31243048464597	147	0
	chr15	231965	232371	281	134	2.10522350626419	147	0
	chr10	337570	338151	295	148	2.00103480943591	147	0
	chr3	71388	71877	187	41	4.66726379194761	146	0
	chr9	427126	427668	206	60	3.46205316125802	146	0
	chr12	818588	819317	207	61	3.433079065666	146	0
	chr15	32634	33326	219	73	3.00444593288958	146	0
	chr14	772002	772365	182	37	4.97787842638852	145	0
	chr2	341586	342371	279	134	2.08435976127109	145	0
	chr1	141527	142017	167	23	7.51595721369309	144	0
	chr14	6598	6861	169	25	6.7647758698549	144	0
	chr6	256149	256688	188	45	4.2416645383314	143	0
	chr3	123480	124024	252	109	2.3163786148996	143	0
	chr7	415978	416255	163	21	7.76202078010302	142	0
	chr11	610596	611132	190	48	4.00924777811925	142	0
	chr7	774277	774838	241	99	2.43506305958419	142	0
	chr4	1362324	1362660	262	122	2.15547661101393	140	0
	chr9	407791	408333	178	39	4.66707747241451	139	0
	chr2	392462	392862	247	108	2.30282921285738	139	0
	chr5	264170	264588	187	49	3.81846500938055	138	0
	chr9	26660	27137	159	22	7.34308693557908	137	0
	chr15	486894	487608	229	95	2.42208674700188	134	0
	chr9	394789	395075	154	21	7.38952715883628	133	0
	chr9	141572	142062	174	41	4.27584159460388	133	0
	chr2	419379	419923	191	58	3.31134272287736	133	0
	chr4	155809	156311	204	71	2.91176680424654	133	0
	chr1	69856	70257	155	25	6.45594643694878	130	0
	chr7	989770	990284	184	54	3.4599629197117	130	0
	chr12	300353	300792	161	32	5.05617021697038	129	0
	chr6	269933	270247	165	37	4.57446920825627	128	0
	chr8	379390	380109	214	86	2.49228016030197	128	0
	chr7	611514	611714	145	18	8.52257636574326	127	3.79046474450059E-26
	chr15	118015	118220	141	15	9.53257190674183	126	3.68065150303995E-27
	chr2	192069	192365	142	16	9.05900307826412	126	1.01164790350065E-26
	chr16	789628	789946	186	61	3.05761368799561	125	0
	chr2	624827	625483	199	74	2.70307978164189	125	0
	chr3	157426	157900	219	94	2.35480631751605	125	0
	chr2	251170	251574	248	124	2.00156477114874	124	0
	chr10	79520	79797	148	25	6.05337175240154	123	0
	chr16	16881	17316	149	26	5.84803815702427	123	0
	chr2	477057	477535	218	95	2.30926500058441	123	0
	chr13	191811	192012	142	20	7.12844639261857	122	3.72384829761315E-24
	chr2	405900	406444	170	48	3.57492740151633	122	0
	chr12	449353	449865	171	49	3.51890604230765	122	0
	chr14	273686	274135	204	85	2.41361337406669	119	0
	chr4	1345283	1345651	234	115	2.04265399434744	119	0
	chr7	80607	80809	153	35	4.3836707750029	118	0
	chr7	939132	939422	136	19	7.2480728070284	117	2.73105970848362E-23
	chr10	220224	220563	201	84	2.4081302075804	117	0
	chr14	776725	777080	158	42	3.83385711051157	116	0
	chr12	234572	234987	170	56	3.04202403860819	114	0
	chr4	132705	133335	224	110	2.04580730636101	114	0
	chr15	537074	537275	134	22	6.2911969833698	112	4.35367861909109E-21
	chr15	1073823	1074388	186	74	2.51900682887511	112	0
	chr2	642507	643059	214	102	2.10947002920357	112	0
	chr5	377880	378392	198	87	2.30155094861908	111	0
	chr10	123063	123448	208	97	2.15179840644017	111	0
	chr10	607547	607990	146	36	4.12680541942743	110	0
	chr11	644994	645320	129	20	6.59786073879826	109	5.20246524793796E-21
	chr5	483039	483424	148	39	3.8431996934288	109	0
	chr2	554628	555129	170	61	2.80182989378638	109	0
	chr4	543616	544015	173	64	2.7378986753034	109	0
	chr12	36849	37175	130	22	5.99747998033424	108	3.7899523171181E-20
	chr10	579600	579905	155	47	3.33551101480737	108	0
	chr5	77569	77940	124	17	7.32441375281698	107	1.46878046266161E-21
	chr12	833533	833846	121	15	8.44816728411161	106	4.51822323763642E-22
	chr10	549810	550110	132	26	5.14348221369543	106	1.39436319411135E-18
	chr12	125025	125354	137	31	4.5587718940534	106	2.10576544556489E-17
	chr14	703308	703652	126	21	6.00841579961076	105	9.55082176999771E-20
	chr7	206362	206745	139	35	4.01611139280715	104	0
	chr7	779590	780006	147	44	3.39018520192895	103	0
	chr2	370825	371254	158	56	2.84792535851889	102	0
	chr15	312640	312965	173	71	2.46127787906598	102	0
	chr2	333935	334198	110	9	12.24629109862	101	1.58231261023871E-23
	chr16	696855	697192	153	52	2.96002779769477	101	0
	chr7	1084245	1084478	113	13	9.01010145055189	100	2.26223569245219E-21
	chr7	0	200	114	14	8.75066384439414	100	5.81034271144241E-21
	chr10	374898	375163	129	29	4.52678241573363	100	1.47940330473385E-16
	chr12	86886	87146	133	33	4.11079932917801	100	9.8508756468315E-16
	chr15	904002	904447	143	43	3.38507902403819	100	0
	chr5	559030	559332	150	50	3.02701093393427	100	0
	chr12	722781	723072	130	31	4.21814463347159	99	6.37406724952264E-16
	chr12	402995	403311	122	25	5.00795027310041	97	7.90925557742646E-17
	chr4	524696	524981	98	2	50.7935595282444	96	3.98453643227133E-27
	chr4	509512	509789	120	24	5.15616127176849	96	7.45827991589038E-17
	chr14	374603	374973	135	39	3.55070820634757	96	0
	chr12	651145	651346	102	7	15.0494094891145	95	4.92181460996267E-23
	chr12	282516	282718	116	21	5.53107182801744	95	2.01758582687767E-17
	chr7	639663	639865	135	40	3.44563817302447	95	0
	chr7	205521	205911	137	42	3.32349981081156	95	0
	chr4	1502216	1502553	137	42	3.27411287672504	95	0
	chr5	212160	212476	127	33	3.85844775617046	94	1.65426338269762E-14
	chr14	462040	462296	113	20	5.73775450587462	93	3.04374439692551E-17
	chr16	576012	576339	123	30	4.22160335016211	93	7.16571435623914E-15
	chr12	493441	493809	124	31	4.02346103500367	93	1.12121994788884E-14
	chr15	1028800	1029055	122	30	4.14058280149856	92	1.15502689946766E-14
	chr14	667155	667357	126	34	3.76549219049176	92	6.26049664924369E-14
	chr4	1166176	1166615	147	55	2.72108354615595	92	0
	chr2	126337	126881	151	59	2.5669212779116	92	0
	chr5	342416	342930	177	85	2.08563126643231	92	0
	chr3	137108	137562	181	89	2.04031663940255	92	0
	chr12	65403	65665	125	34	3.78133036998458	91	9.88790534664872E-14
	chr12	602699	603094	130	39	3.39990921962091	91	6.12362122176598E-13
	chr7	472432	472737	139	48	2.92978617999866	91	0
	chr9	332628	333005	177	86	2.06155758214103	91	0
	chr9	438871	439187	97	7	14.7871224142142	90	1.12696037392346E-21
	chr14	434522	434860	143	53	2.72289456086307	90	0
	chr15	167999	168466	161	71	2.28286698109357	90	0
	chr5	268441	268982	148	59	2.52403449506476	89	0
	chr1	71030	71374	137	50	2.78394546548933	87	0
	chr5	221527	221782	113	27	4.33202645560963	86	5.18746282386533E-14
	chr2	42936	43136	114	28	4.09665917418737	86	8.2045761148675E-14
	chr12	426130	426478	126	40	3.22518393402992	86	7.21253958292511E-12
	chr15	925131	925516	153	67	2.31302652553873	86	0
	chr13	334824	335141	163	77	2.13252163853995	86	0
	chr12	426768	427149	109	24	4.61982244639004	85	1.94281084566605E-14
	chr13	502951	503264	116	31	3.82485736486639	85	4.69711398947751E-13
	chr5	423160	423510	127	42	3.03450839157156	85	1.99188669270984E-11
	chr15	673791	674084	151	66	2.3159348539696	85	0
	chr7	574885	575106	98	14	7.25190695472573	84	5.37797983612417E-17
	chr12	789878	790187	109	25	4.37106277619981	84	5.26654641216931E-14
	chr11	581352	581584	115	31	3.73173903098273	84	7.43531874546697E-13
	chr15	116171	116384	99	16	6.43565615635189	83	4.28249089150655E-16
	chr5	522674	522962	112	29	3.98303536912378	83	5.22128148077612E-13
	chr13	279916	280177	123	40	3.13129901127545	83	2.53563408005776E-11
	chr16	22460	22845	140	57	2.45912933438527	83	0
	chr13	610480	610887	158	75	2.11669263621011	83	0
	chr1	28639	28875	93	11	8.90920608298932	82	1.2433122542128E-17
	chr7	810774	811025	119	37	3.23814363832519	82	1.53103182994943E-11
	chr7	797955	798242	127	45	2.87100052639097	82	0
	chr12	796395	796848	148	66	2.26040839523234	82	0
	chr7	976908	977221	148	67	2.2419859618379	81	0
	chr6	76534	76850	154	73	2.11302453843627	81	0
	chr1	168900	169182	99	19	5.44163565618861	80	1.52798506872134E-14
	chr5	33775	34036	99	19	5.38544727898219	80	1.52798506872134E-14
	chr12	444902	445183	117	37	3.18231502956518	80	3.58229328183354E-11
	chr11	146985	147335	128	48	2.70096692420665	80	0
	chr15	267667	268014	139	59	2.36352065413244	80	0
	chr7	857615	858032	147	67	2.20733226286177	80	0
	chr6	31209	31494	105	26	4.1940335535629	79	9.40955158519805E-13
	chr7	229904	230210	127	48	2.68787086318496	79	0
	chr16	901615	901897	148	69	2.1679232535124	79	0
	chr15	1031206	1031407	99	21	4.83604219841471	78	1.33089174802647E-13
	chr4	1456567	1456768	104	26	4.14641302271382	78	1.51289313314525E-12
	chr5	364142	364380	91	14	6.84380155125059	77	2.66100799350782E-15
	chr9	388639	388908	93	16	6.02270635807213	77	1.10445935781694E-14
	chr10	233802	234036	115	38	3.02877889933881	77	1.69492200382834E-10
	chr13	922117	922316	81	5	18.5586746278033	76	4.78936786261682E-19
	chr14	524953	525155	86	10	9.06947989288011	76	1.60573982464007E-16
	chr12	656888	657110	95	19	5.07085436510013	76	1.21067612230102E-13
	chr12	122009	122209	97	21	4.71130277576041	76	3.63585678506755E-13
	chr1	45258	45522	128	52	2.50247614356514	76	0
	chr5	567677	567952	99	24	4.12884291388634	75	2.58297496595677E-12
	chr11	642413	642647	97	23	4.23242089261937	74	2.63180489611675E-12
	chr1	62639	62921	103	29	3.66096978561227	74	3.23266906549517E-11
	chr5	243655	243855	85	12	7.13316357073861	73	5.21588298483403E-15
	chr4	386834	387117	99	26	3.87259329479876	73	1.58026226984707E-11
	chr3	39143	39526	114	41	2.83238002754811	73	1.897171121608E-09
	chr11	141004	141292	114	41	2.7950184510317	73	1.897171121608E-09
	chr4	621273	621491	114	41	2.78053579170221	73	1.897171121608E-09
	chr16	462241	462443	120	47	2.58360719720567	73	7.51338039428096E-09
	chr10	348855	349131	123	50	2.49067952054395	73	0
	chr5	94028	94233	85	13	6.60925890170131	72	1.99233715961752E-14
	chr12	1024865	1025193	89	17	5.54550930084782	72	2.95603950435226E-13
	chr12	262930	263142	87	16	5.57640848234545	71	2.69701602595106E-13
	chr15	869945	870204	98	27	3.64838959782508	71	5.89222649236318E-11
	chr2	63379	63661	101	30	3.47551765559181	71	1.75096245825611E-10
	chr7	94698	95015	117	46	2.55508823616068	71	1.27160126244562E-08
	chr12	797062	797275	98	28	3.53151860876753	70	1.34381638817664E-10
	chr10	180719	181134	114	44	2.64192336458192	70	1.20160807690761E-08
	chr2	36420	36691	132	62	2.16298128495106	70	0
	chr12	198175	198628	135	65	2.08219292444239	70	0
	chr8	461923	462280	138	68	2.05189543654716	70	0
	chr6	74790	74998	99	30	3.40025832231533	69	4.18692486713478E-10
	chr2	287982	288357	128	59	2.1824676028335	69	0
	chr12	903326	903784	132	63	2.12608123393802	69	0
	chr13	483459	483747	132	63	2.11760660026002	69	0
	chr3	151060	151260	81	13	6.33931371955176	68	1.80188712362699E-13
	chr9	338020	338220	84	16	5.52291516312746	68	1.30296790932805E-12
	chr12	377299	377534	95	27	3.56297441001041	68	2.28177343717537E-10
	chr12	448448	448668	98	30	3.32468346248397	68	6.45293641027773E-10
	chr8	289441	289859	121	53	2.29207987341239	68	0
	chr2	169654	169985	127	59	2.16217057232551	68	0
	chr4	159197	159518	97	30	3.32398399341522	67	9.92276658571538E-10
	chr16	411315	411672	127	60	2.13478486084684	67	0
	chr12	725669	725868	81	15	5.65538471085157	66	2.01325811157409E-12
	chr4	1229825	1230067	100	34	2.97233908438267	66	4.9600536092813E-09
	chr7	958582	958848	110	44	2.54830063747372	66	5.2431306511015E-08
	chr12	48857	49057	82	17	5.02919904957258	65	1.0903205400072E-11
	chr14	68489	68711	86	21	4.13695574061198	65	8.00503040218084E-11
	chr13	590084	590314	87	22	4.04897010108902	65	1.24464030261164E-10
	chr11	557071	557315	89	24	3.81863266445779	65	2.84197068620574E-10
	chr5	288478	288709	96	31	3.11610785953686	65	3.16371876836155E-09
	chr12	280898	281120	97	32	3.09599896692827	65	4.24943982325655E-09
	chr12	603741	604031	103	38	2.72107599367633	65	2.04902396564819E-08
	chr14	480763	481149	120	55	2.18263544801465	65	0
	chr14	632562	632777	96	32	3.08769307953744	64	6.42088193304656E-09
	chr6	104555	104757	98	34	2.91156048346516	64	1.11285412526207E-08
	chr14	547347	547719	126	62	2.04731205023774	64	0
	chr1	139086	139260	71	8	9.39701914950273	63	4.84556150853601E-14
	chr2	145899	146099	84	21	4.07638780625392	63	2.07852348041722E-10
	chr13	751320	751578	109	46	2.41684054292779	63	2.23581807530699E-07
	chr12	329376	329619	110	47	2.36312371583542	63	2.67107697093501E-07
	chr6	22943	23131	74	12	6.65053892064974	62	2.34488024595736E-12
	chr7	836923	837131	84	22	3.9633619922944	62	5.08414467377092E-10
	chr9	174917	175103	77	16	5.10161586542735	61	4.81488847863643E-11
	chr12	782751	782985	95	34	2.85174727250353	61	3.67049515711874E-08
	chr7	914990	915297	106	45	2.38057207626167	61	3.74700007237873E-07
	chr4	1017003	1017299	107	46	2.35992656079989	61	4.46573979984142E-07
	chr12	950126	950309	72	12	6.29078175161143	60	6.96614255075452E-12
	chr8	168589	168779	79	19	4.18284941059296	60	3.56369295053714E-10
	chr9	131849	132057	87	27	3.33040550868591	60	7.63082573188514E-09
	chr2	407347	407609	100	40	2.5123123331843	60	2.07169821594026E-07
	chr14	169653	169837	83	24	3.47451404381951	59	4.28885431256817E-09
	chr4	1447378	1447542	72	14	5.1472713385413	58	7.22507883374337E-11
	chr5	287279	287476	77	19	4.23894539158998	58	9.31076088497448E-10
	chr12	665226	665397	80	22	3.73482565021044	58	3.21199633079433E-09
	chr7	878351	878560	90	32	2.88388823204332	58	7.24485002594921E-08
	chr11	155332	155546	93	35	2.68002309252991	58	1.49162097107386E-07
	chr10	144946	145102	64	7	9.52454975825602	57	6.29837165495167E-13
	chr7	951501	951693	75	18	4.40822915469479	57	9.57684853540796E-10
	chr13	348254	348451	75	19	4.06166279733068	56	2.4090720377234E-09
	chr7	421873	422069	81	25	3.37309842201342	56	2.23968725878391E-08
	chr11	112537	112736	80	24	3.35785969517539	56	1.61075262327007E-08
	chr5	491853	492054	82	26	3.27116056945585	56	3.0706514673866E-08
	chr4	1357306	1357507	85	29	2.97422031165127	56	7.33784563344284E-08
	chr16	215755	215966	91	35	2.61003045263164	56	3.17844465045647E-07
	chr10	68986	69206	92	36	2.59451562336055	56	3.94079976100274E-07
	chr3	40928	41123	82	27	3.08749401809232	55	6.30385766085887E-08
	chr3	149853	150056	87	32	2.77913980146638	55	2.3467024730329E-07
	chr8	455541	455779	95	40	2.3869254650521	55	1.23613255148977E-06
	chr16	855768	855961	56	2	51.0405955181298	54	5.93969318174459E-15
	chr9	28674	28826	66	12	5.80067110063168	54	1.74292565004873E-10
	chr14	779310	779507	69	15	4.88241468201858	54	9.69096202580988E-10
	chr16	785558	785781	88	34	2.65389651065906	54	5.41182875325687E-07
	chr8	93268	93393	58	5	11.8782133966922	53	8.31175406279527E-13
	chr14	295692	295929	104	51	2.07390051842265	53	0.0000124744451955759
	chr2	775373	775687	105	52	2.02092107343944	53	0.0000141154417301121
	chr3	305749	305929	70	18	4.10149035793274	52	1.03917725208874E-08
	chr10	355355	355540	72	20	3.72114993170358	52	2.30312551041631E-08
	chr13	542790	542990	78	26	3.08398821248648	52	1.63885174856931E-07
	chr5	354904	355087	83	31	2.73936020665521	52	5.90168972145817E-07
	chr14	631800	632006	87	35	2.51103592627843	52	1.39394190564356E-06
	chr12	710688	710816	68	17	4.10614518879313	51	1.08753190254243E-08
	chr5	265920	266078	73	22	3.42895941653815	51	7.31491179192572E-08
	chr8	521922	522159	91	40	2.30779178263965	51	4.89786457540769E-06
	chr4	217183	217391	95	44	2.17629412794372	51	9.08397811352184E-06
	chr13	736576	736819	102	51	2.02092490403771	51	0.0000227700313293056
	chr9	410412	410569	65	15	4.44327500132562	50	7.05733420490698E-09
	chr10	709863	710029	67	17	4.09700040266567	50	1.74794675739865E-08
	chr14	110639	110805	68	18	3.94606630998204	50	2.64684475428628E-08
	chr10	59047	59192	68	18	3.92498239161777	50	2.64684475428628E-08
	chr10	646628	646826	80	30	2.74492232616406	50	1.00918938411214E-06
	chr2	380138	380276	62	13	4.88923894619145	49	4.19800403361859E-09
	chr8	105413	105517	63	14	4.78193326881545	49	7.07036204397304E-09
	chr7	656285	656439	64	15	4.47820104603915	49	1.15171977785218E-08
	chr16	744188	744364	71	22	3.25368520910664	49	1.74123883580034E-07
	chr13	413506	413698	76	27	2.88982987112209	49	7.22899089586528E-07
	chr10	115901	116092	81	32	2.55888539101483	49	2.27352242690948E-06
	chr7	426932	427127	84	35	2.45458214295505	49	4.09109128415199E-06
	chr12	566564	566725	64	16	4.20560199267394	48	2.9356652072981E-08
	chr5	62942	63103	67	19	3.65915972526965	48	9.70478713586373E-08
	chr5	100057	100257	83	35	2.37487153050982	48	5.81994728329528E-06
	chr15	412257	412518	92	44	2.13593205766369	48	0.0000235483526397521
	chr12	248572	248733	62	15	4.17954357515468	47	3.04162496503539E-08
	chr6	223923	224045	70	23	3.08133077404621	47	5.51312778032274E-07
	chr5	551287	551478	75	28	2.75992173388125	47	2.01388150039852E-06
	chr12	795342	795495	60	14	4.4472746190302	46	3.11088070817394E-08
	chr9	222540	222712	66	20	3.34391628154062	46	3.33488941141482E-07
	chr15	93028	93219	74	28	2.73084611283601	46	2.95391723642668E-06
	chr8	512339	512504	78	32	2.45399970924166	46	6.77860224127577E-06
	chr11	55725	55917	79	33	2.44049242645347	46	8.17842907087014E-06
	chr10	268524	268725	82	36	2.32311086778564	46	0.000013791894390456
	chr16	195760	195960	84	38	2.23716895939855	46	0.0000189594031645667
	chr2	410630	410841	88	42	2.10378390241556	46	0.0000336920349662026
	chr10	633220	633334	57	12	4.82241490863755	45	1.87112474375181E-08
	chr6	233752	233866	59	14	4.35818359479824	45	5.06822449108575E-08
	chr4	974358	974529	62	17	3.808557146789	45	1.79417944079314E-07
	chr2	266278	266384	67	22	3.15696542315989	45	9.49924587361041E-07
	chr16	286364	286560	80	35	2.31069094397972	45	0.000016422210436828
	chr8	204271	204476	87	42	2.10785260052909	45	0.000046033069013413
	chr16	695390	695653	88	43	2.05658077179277	45	0.0000523470864329159
	chr12	837593	837807	88	43	2.04804055372403	45	0.0000523470864329159
	chr3	42008	42205	61	17	3.79754062605023	44	2.83186981270912E-07
	chr9	415641	415749	65	21	3.1016767322273	44	1.07658944617328E-06
	chr13	650863	651015	69	25	2.7772991560126	44	3.16963235368824E-06
	chr2	137656	137852	69	25	2.76869247517145	44	3.16963235368824E-06
	chr2	254619	254807	71	27	2.71465075409262	44	5.05637606879915E-06
	chr12	500385	500611	86	42	2.07562359148462	44	0.0000626791149375571
	chr2	576258	576388	57	14	4.17594935175228	43	1.3329585693543E-07
	chr13	287452	287608	68	25	2.76193070218486	43	4.68781765385851E-06
	chr5	152653	152790	70	27	2.63223136586561	43	7.38347572879541E-06
	chr8	298774	298949	75	32	2.35961510504006	43	0.0000195935768934574
	chr16	942650	942756	43	1	117.575657532835	42	2.55795384873636E-12
	chr15	685637	685744	53	11	4.97661850923283	42	5.0292899224163E-08
	chr12	49472	49621	65	23	2.88799107007572	42	4.25055380684516E-06
	chr5	138923	139121	79	37	2.15726580818136	42	0.0000601721146597391
	chr4	1157354	1157554	84	42	2.00748526748105	42	0.000114988822737076
	chr7	655571	655705	58	17	3.57233739881454	41	1.09116398268793E-06
	chr16	930763	930869	61	20	3.1470448045208	41	2.82810744748297E-06
	chr10	137074	137224	62	21	2.96834623643323	41	3.75266616231036E-06
	chr12	962927	963095	66	25	2.70212680386626	41	0.0000101416446040728
	chr5	86436	86611	72	31	2.38202475801135	41	0.0000329816631346151
	chr3	149073	149244	73	32	2.31840351453995	41	0.0000390421183132914
	chr2	595694	595889	78	37	2.14985639851325	41	0.0000827619344872553
	chr6	29418	29523	56	16	3.72802982538925	40	1.19865990476721E-06
	chr9	370347	370496	55	15	3.68654842971404	40	8.26259923898995E-07
	chr12	490694	490829	56	16	3.51733580310983	40	1.19865990476721E-06
	chr9	324285	324415	57	17	3.38584626626213	40	1.69858340849576E-06
	chr3	236578	236713	62	22	2.84235978540778	40	7.32797673794401E-06
	chr16	581914	582084	69	29	2.45023266981745	40	0.0000328612047649614
	chr6	180954	181089	54	15	3.78163322269308	39	1.30642400179501E-06
	chr10	197287	197415	60	21	2.92936374728971	39	8.46791560793005E-06
	chr7	660042	660189	61	22	2.83908574518051	39	0.0000109032873135777
	chr13	625538	625690	62	23	2.7157392429211	39	0.0000138568047456228
	chr4	588388	588565	68	29	2.36937887012219	39	0.000046703435501146
	chr14	334928	335118	69	30	2.34295441397176	39	0.000055470181634063
	chr2	326849	326984	70	31	2.30404528179569	39	0.0000654111553345726
	chr10	26438	26633	75	36	2.10548019336448	39	0.000135908876101421
	chr4	359225	359420	76	37	2.08004877707096	39	0.000154801231767865
	chr4	462486	462671	78	39	2.03408940736905	39	0.000198088909396154
	chr7	882453	882581	49	11	4.71035077900409	38	3.78064049119838E-07
	chr2	28608	28756	60	22	2.82713321477005	38	0.0000161585630994488
	chr2	297857	298026	75	37	2.05222621915537	38	0.000210483964258439
	chr1	139512	139695	75	37	2.05002331415208	38	0.000210483964258439
	chr8	62727	62826	49	12	4.1878523202837	37	9.84939209043318E-07
	chr7	795778	795905	55	18	3.19617368089924	37	8.45680855149281E-06
	chr11	608030	608183	63	26	2.43276934915457	37	0.000054963124685564
	chr3	227977	228137	68	31	2.23743249212667	37	0.000127673043248291
	chr14	541953	542148	73	36	2.03726526264116	37	0.000252517195765121
	chr1	166253	166401	61	25	2.46915752413607	36	0.0000651897149559977
	chr6	28957	29092	66	30	2.25964256763389	36	0.000152798663796631
	chr15	349083	349243	71	35	2.07616323522869	36	0.000303038138604529
	chr4	229480	229612	57	22	2.61155295353246	35	0.0000512981758971166
	chr2	786415	786560	66	31	2.1536580897573	35	0.00024507897448165
	chr15	1054076	1054175	54	20	2.73261393682878	34	0.000048064932911827
	chr11	428505	428683	69	35	2.01853156675884	34	0.000554310443905669
	chr12	38	200	42	9	4.9019586659012	33	1.69441397446235E-06
	chr8	237036	237154	53	20	2.77910223482496	33	0.0000708185362677636
	chr7	84327	84427	53	20	2.76726398712651	33	0.0000708185362677636
	chr7	693305	693412	57	24	2.40284621956724	33	0.00015865845901114
	chr9	333361	333478	60	27	2.28666841456921	33	0.000262177336897512
	chr15	980691	980842	67	34	2.0007340229798	33	0.000665912557099806
	chr6	101387	101496	54	23	2.40649386898651	31	0.000269390084998024
	chr4	621879	622070	56	25	2.31043909723357	31	0.000376063032317039
	chr11	270429	270550	60	29	2.1354130780378	31	0.000667631182810968
	chr2	393417	393538	59	28	2.12020080067592	31	0.000584318748719162
	chr13	192281	192459	61	30	2.03386249030514	31	0.00075825659722861
	chr9	246608	246727	55	25	2.26120034949047	30	0.000526367428676672
	chr7	894289	894392	57	27	2.15549440284709	30	0.000702247315556978
	chr1	34662	34810	59	29	2.04644166422391	30	0.000912014322813599
	chr7	1016936	1017104	54	25	2.23067017466483	29	0.000733035973671168
	chr7	557609	557938	137	69	1.9931597168092	68	0
	chr12	163347	163599	110	56	1.9911505383428	54	0.000016787691016461
	chr12	839450	839732	160	81	1.99071852477406	79	0
	chr13	159006	159305	163	83	1.98434915411823	80	0
	chr4	568900	569044	60	31	1.98234885548071	29	0.00155634492419688
	chr4	410288	410591	146	74	1.98159182100235	72	0
	chr10	291007	291654	433	220	1.97070049835323	213	0
	chr1	72630	73030	142	73	1.96877589348645	69	0
	chr7	546976	547969	1007	514	1.96134616622127	493	0
	chr13	282768	283442	353	181	1.96040231722002	172	0
	chr13	923531	924517	569	291	1.96005762902797	278	0
	chr16	588418	588785	188	97	1.95704966498993	91	0
	chr2	140383	140883	207	106	1.95559060850296	101	0
	chr14	276105	276242	64	33	1.95525225649446	31	0.00107577654396251
	chr7	785208	785940	242	125	1.94924045629156	117	0
	chr7	640451	640863	147	76	1.93849051289784	71	0
	chr4	1011530	1012070	474	245	1.93540105639227	229	0
	chr13	914637	915605	268	139	1.93437510929416	129	0
	chr13	262734	263104	117	61	1.9289151365921	56	0
	chr9	150266	150461	79	42	1.92485515670526	37	0.000491514248563449
	chr14	518919	519223	133	70	1.92188384162634	63	0
	chr14	356687	357023	146	77	1.91541925410999	69	0
	chr15	1036428	1036623	74	39	1.91242740012063	35	0.000638812675724386
	chr12	289715	289960	106	56	1.9033246102034	50	0.000052633245779692
	chr8	48150	49328	840	443	1.8963296102069	397	0
	chr13	852018	852261	103	55	1.89377117258258	48	0.0000830836456539312
	chr2	255956	256084	72	39	1.89260862433218	33	0.00111917285895441
	chr10	119758	120069	174	92	1.89196670896695	82	0
	chr12	187528	187989	149	79	1.89147547007157	70	0
	chr15	944287	944486	79	42	1.89126931426829	37	0.000491514248563449
	chr4	212689	213096	134	72	1.88665312408711	62	0
	chr7	677647	678092	150	80	1.88616161875694	70	0
	chr12	253284	253685	288	153	1.88381419245244	135	0
	chr12	924489	925011	246	131	1.88318026085317	115	0
	chr16	655077	655276	62	34	1.87669032018427	28	0.00278649888108229
	chr12	611746	612137	242	130	1.87365294221881	112	0
	chr6	22184	22318	66	36	1.8731247600123	30	0.00193279179416916
	chr4	1016154	1016443	120	65	1.86705276820135	55	0
	chr9	176560	176727	72	39	1.86509616249976	33	0.00111917285895441
	chr16	850431	850649	84	46	1.86229199863446	38	0.000546280742935372
	chr16	689629	689856	100	54	1.86008001159365	46	0.000130708051301563
	chr10	294261	294778	264	142	1.85916061772115	122	0
	chr12	369080	369420	144	78	1.85816820715915	66	0
	chr2	278493	278740	120	65	1.8565098222332	55	0
	chr16	188635	188823	73	40	1.84819616707514	33	0.00122790555159252
	chr5	248263	248415	60	33	1.84735700845027	27	0.00334750906710862
	chr13	886545	886741	73	40	1.84266396963646	33	0.00122790555159252
	chr5	422516	422851	137	75	1.84131340886207	62	0
	chr12	897939	898083	58	32	1.83995087179485	26	0.00402296406661255
	chr15	347489	347626	67	37	1.83833678085481	30	0.00211627342280465
	chr15	288190	288685	276	151	1.82936298585784	125	0
	chr3	169505	169709	106	58	1.82901556524056	48	0.000110353122512618
	chr12	504133	504637	152	84	1.81744382749155	68	0
	chr8	206107	206273	73	41	1.81317792282026	32	0.0017523418923044
	chr7	121923	122053	59	33	1.80614944532634	26	0.00439046540348761
	chr13	872529	872973	217	121	1.80207975784913	96	0
	chr7	165906	166562	228	127	1.79707119563037	101	0
	chr7	397865	398501	384	214	1.79698513312399	170	0
	chr5	305922	306222	135	76	1.79514909299406	59	0
	chr9	150825	150997	72	41	1.7949188828688	31	0.00227677823301627
	chr4	368558	369377	454	254	1.7936841470339	200	0
	chr7	766104	766769	389	217	1.79345704291557	172	0
	chr7	1050272	1050604	189	106	1.79338473913321	83	0
	chr15	110934	111044	49	28	1.79260701018678	21	0.0110167293824111
	chr2	378817	379030	93	52	1.78995866504636	41	0.00041660747773839
	chr13	91080	91410	226	127	1.78871456406804	99	0
	chr16	572143	572472	146	82	1.78750912875327	64	0
	chr15	670802	671564	612	343	1.78465400659234	269	0
	chr6	20991	21332	110	62	1.78392834286886	48	0
	chr2	135959	136424	312	176	1.78127870525381	136	0
	chr12	423811	425370	1058	596	1.77615695470707	462	0
	chr14	115597	116390	404	228	1.7759391675409	176	0
	chr4	1164881	1165307	184	104	1.77221834188001	80	0
	chr8	123632	123851	85	48	1.77084358170953	37	0.000847159853802852
	chr9	429573	429714	59	34	1.76756154434005	25	0.00620030139896879
	chr13	472914	473508	356	202	1.7662933386282	154	0
	chr7	859532	859739	91	52	1.76606413304439	39	0.000699137467510253
	chr16	210183	210326	62	36	1.76591346100672	26	0.00558727210738558
	chr7	310566	310755	80	46	1.76203306683018	34	0.00156280553313742
	chr1	32466	33305	227	129	1.76183896677992	98	0
	chr16	856969	857167	73	42	1.76122222980101	31	0.00246407692612766
	chr15	511402	511653	91	52	1.7597904058813	39	0.000699137467510253
	chr4	417019	417132	68	39	1.75673573548	29	0.00325888231563948
	chr10	651323	651636	116	67	1.75594295864907	49	0
	chr14	332249	332366	55	32	1.75356358123561	23	0.00891377646486797
	chr10	404881	405214	134	77	1.75337729097132	57	0
	chr14	503163	503514	157	90	1.75171482281278	67	0
	chr14	604746	605236	175	100	1.75123635684113	75	0
	chr2	628517	628799	119	69	1.74589477748472	50	0
	chr4	681656	681761	45	26	1.74381856095441	19	0.0159635810416062
	chr11	381319	382167	826	474	1.7429677182771	352	0
	chr15	83099	83439	179	103	1.7427468086197	76	0
	chr9	257147	257440	110	64	1.74162306330241	46	0
	chr13	433359	434044	204	118	1.74104514177842	86	0
	chr15	170358	170976	254	146	1.74089120141184	108	0
	chr2	614128	614649	171	99	1.73376468621858	72	0
	chr14	112651	112877	99	58	1.72899135270874	41	0.000667624593499531
	chr14	456229	456361	59	35	1.72100224587804	24	0.00860479779296523
	chr5	153006	153264	112	66	1.71651969693864	46	0
	chr13	309736	309944	85	50	1.71451680158203	35	0.00163983934524423
	chr4	992758	993018	126	74	1.70734653876452	52	0
	chr5	26367	26563	80	47	1.70437271987052	33	0.00216540905754315
	chr12	921622	922251	266	157	1.7028771678789	109	0
	chr14	310232	310374	63	38	1.7018911747666	25	0.0082529278508038
	chr11	514920	516468	569	335	1.70063118540094	234	0
	chr4	1493264	1493456	75	45	1.69934959947288	30	0.00392329656121988
	chr8	73109	73295	79	47	1.69798837459714	32	0.00276801258194889
	chr13	305962	307005	586	346	1.69679056329187	240	0
	chr4	794310	794890	201	119	1.69224166003143	82	0
	chr9	383793	384422	196	116	1.69155417654906	80	0
	chr5	123108	123569	256	152	1.69063305495026	104	0
	chr7	399391	399579	80	48	1.68967031254557	32	0.00296260330337157
	chr2	332394	332701	96	57	1.68752719445098	39	0.00101244939010011
	chr14	452024	452155	64	38	1.68734509634979	26	0.0064602259555631
	chr4	465031	465633	341	203	1.68324623898264	138	0
	chr15	448940	449131	76	46	1.68132325413181	30	0.0041905670188334
	chr4	74070	74653	254	152	1.68106768997496	102	0
	chr1	58027	58312	101	61	1.67923452430644	40	0.00104326174382599
	chr4	1242286	1242942	346	207	1.67796363258361	139	0
	chr12	212274	212486	88	53	1.67634988075828	35	0.002015314260756
	chr16	482137	482402	145	87	1.6752509343853	58	0
	chr9	128247	128367	59	36	1.67437872816397	23	0.0117440014184606
	chr4	573935	574094	59	36	1.66988647331137	23	0.0117440014184606
	chr7	883609	884294	225	135	1.66978377071772	90	0
	chr9	99550	99804	107	65	1.66655261003956	42	0
	chr15	226574	226733	62	38	1.66334419176515	24	0.0104893678389259
	chr14	559178	559635	220	133	1.66292452638194	87	0
	chr2	235983	236203	96	58	1.66180269453557	38	0.00137428811161224
	chr15	1043298	1043854	340	206	1.65798785378746	134	0
	chr14	317902	318078	74	45	1.65635304355969	29	0.00498316216899763
	chr15	430214	430702	159	97	1.64869570244523	62	0
	chr12	513963	514680	247	151	1.64662270048307	96	0
	chr7	700592	700831	95	58	1.64228144978826	37	0.00173612683312438
	chr4	1355673	1356018	109	67	1.64050460789767	42	0
	chr4	654936	655105	65	40	1.6384002825313	25	0.00937045770412902
	chr4	542260	542776	141	87	1.63308445866662	54	0
	chr12	723325	723627	143	88	1.63245276253039	55	0
	chr16	463182	464282	533	328	1.62715812045077	205	0
	chr14	116862	117088	93	58	1.62679443499752	35	0.0027412343928803
	chr7	95260	95713	146	90	1.62525620349858	56	0
	chr7	609770	610374	464	286	1.62445294922268	178	0
	chr16	431705	432453	591	364	1.62410222278615	227	0
	chr15	781414	781578	70	44	1.62071318729216	26	0.00940537441244202
	chr15	160998	162269	678	419	1.62038579694243	259	0
	chr8	295893	296191	111	69	1.61720734581672	42	0
	chr10	390963	392341	594	368	1.61611836516223	226	0
	chr10	638621	640378	794	494	1.60938750761145	300	0
	chr2	775973	776145	73	46	1.60651662297964	27	0.0083931645592391
	chr1	35471	35613	66	42	1.60551281754537	24	0.0132117601385739
	chr8	359733	359867	69	44	1.60372983798654	25	0.011767001063005
	chr10	223836	224621	262	164	1.60369842544471	98	0
	chr3	178302	178505	85	54	1.60022555815761	31	0.00533914269127777
	chr15	619122	619597	335	211	1.59495134789657	124	0
	chr13	861180	861817	185	117	1.59411452122815	68	0
	chr1	72105	72210	64	41	1.58562065993136	23	0.01565089228777
	chr10	157409	157684	106	67	1.58514279610201	39	0
	chr2	164014	164432	172	109	1.5802363271123	63	0
	chr16	828753	829499	493	313	1.57786022458295	180	0
	chr11	384629	384998	133	85	1.57783299655016	48	0
	chr2	246761	246878	60	39	1.57717385361015	21	0.0219376467935076
	chr10	159683	160251	219	140	1.57183088462213	79	0
	chr5	439290	439425	59	38	1.5706107796215	21	0.020864660600643
	chr7	228383	228602	87	56	1.56719880631006	31	0.00592494744050899
	chr5	18874	19076	78	50	1.56715205490577	28	0.00833536713484868
	chr8	50509	50784	102	66	1.56595672883281	36	0.00337568458160273
	chr12	826725	827295	179	115	1.56483244909774	64	0
	chr14	605870	606040	66	43	1.56343638517075	23	0.0173076852690933
	chr13	512605	512827	102	66	1.56335700123672	36	0.00337568458160273
	chr4	1165647	1165967	127	82	1.56027986336194	45	0
	chr7	433326	433687	165	106	1.55989726521829	59	0
	chr7	979499	979631	57	37	1.55929382333619	20	0.02472503262659
	chr9	382259	383042	299	192	1.55844005492788	107	0
	chr5	132651	132958	111	72	1.55725981461565	39	0
	chr13	253291	253610	151	98	1.55626802915023	53	0
	chr2	504706	504882	74	48	1.55614486889534	26	0.0116081801106769
	chr11	393177	393372	77	50	1.55268133685525	27	0.0103403920094588
	chr4	893865	894451	484	312	1.55209891956186	172	0
	chr8	335245	335391	60	39	1.55060421188347	21	0.0219376467935076
	chr11	164531	164673	58	38	1.54996014995293	20	0.0259552610744192
	chr16	627459	627819	190	124	1.54465910972678	66	0
	chr14	634014	634336	177	115	1.54315622682864	62	0
	chr4	229032	229225	77	50	1.5423855205264	27	0.0103403920094588
	chr8	55335	56405	611	397	1.54123500214399	214	0
	chr4	1489631	1490536	593	386	1.53965117249173	207	0
	chr7	739097	739269	68	45	1.53722862830382	23	0.0190093227913982
	chr9	270308	270484	71	47	1.53458307738091	24	0.0168940877359129
	chr6	23879	23991	65	43	1.53392286891797	22	0.0214036103996128
	chr14	373693	373972	151	99	1.53061849544114	52	0
	chr16	382914	383185	113	75	1.5245619608182	38	0
	chr10	647058	647374	185	123	1.51535002422519	62	0
	chr6	27976	28088	51	34	1.51519984343595	17	0.0410271497937436
	chr14	652006	652285	112	74	1.51465749709327	38	0
	chr13	501012	501181	74	49	1.51313204440603	25	0.0150234574177725
	chr4	366079	366861	282	187	1.51168516148067	95	0
	chr10	703608	703831	90	60	1.50635981313881	30	0.00879884596439287
	chr14	444439	444611	74	50	1.50577549414517	24	0.0192242485055002
	chr2	431409	431638	103	69	1.50145331172951	34	0
	chr7	809547	810191	427	285	1.49899851460554	142	0
	chr13	610099	610201	52	35	1.49888459359558	17	0.0428444871795833
	chr4	626151	626305	69	47	1.49791884066625	22	0.0253647783414416
	chr15	507912	508123	90	61	1.49719989321	29	0.0111875706666079
	chr13	556789	557327	294	197	1.4969136736829	97	0
	chr14	254040	254896	332	223	1.49416935491294	109	0
	chr2	193548	194046	355	238	1.49195276455497	117	0
	chr2	501600	501881	95	64	1.49003717661511	31	0.00853873581375709
	chr13	758800	759676	358	241	1.48997001358996	117	0
	chr12	372608	372868	113	76	1.48760337740652	37	0
	chr13	347097	347542	355	239	1.48718173685666	116	0
	chr16	678537	679455	611	413	1.48240289619616	198	0
	chr7	277295	277417	58	40	1.4766840237674	18	0.0427052945564021
	chr8	125938	126119	75	51	1.47475944065004	24	0.0200178796781419
	chr7	1052002	1052274	118	81	1.4694097182316	37	0
	chr4	556895	557050	65	45	1.46875665654713	20	0.0347825981681151
	chr5	441961	442551	330	226	1.46177251537656	104	0
	chr4	410977	411704	360	247	1.45843545498483	113	0
	chr12	1011675	1013689	818	562	1.4557553950375	256	0
	chr13	654583	654693	55	38	1.45402721442903	17	0.0482825986488523
	chr6	90573	90806	93	64	1.4535842999305	29	0.0125640160951586
	chr12	553785	554236	239	165	1.45272452236737	74	0
	chr10	622253	623496	515	358	1.4418308002913	157	0
	chr7	753929	754118	70	49	1.43714722940815	21	0.0331456656263978
	chr14	633334	633740	131	92	1.43533901053131	39	0
	chr9	267128	267379	104	73	1.43437028065211	31	0
	chr7	650748	652070	342	239	1.43115006730938	103	0
	chr15	911956	912393	148	104	1.42940287963302	44	0
	chr5	123909	124052	62	44	1.42930352127836	18	0.049121252211219
	chr1	31821	32021	77	54	1.42638331810469	23	0.0270854001936165
	chr9	267939	268418	252	177	1.4260878180743	75	0
	chr15	762132	762460	143	101	1.4250863344123	42	0
	chr14	602253	602499	102	72	1.42329490951642	30	0
	chr7	412908	413719	448	316	1.42180465176621	132	0
	chr2	168096	168601	170	120	1.41945646824913	50	0
	chr15	519867	520036	69	49	1.41875779012697	20	0.0399171564140999
	chr14	217298	217726	247	175	1.41390007943089	72	0
	chr15	274656	274851	78	56	1.41149294714615	22	0.0346297935910156
	chr11	614001	614229	106	76	1.41145895462717	30	0
	chr16	296990	297388	222	158	1.40948570661797	64	0
	chr11	505952	506474	221	157	1.40941377626561	64	0
	chr5	335074	336185	565	402	1.40767333233513	163	0
	chr14	330786	331218	134	96	1.40639002767528	38	0
	chr14	407179	407612	175	125	1.40612091362482	50	0
	chr12	1014002	1014150	68	49	1.40487662337836	19	0.0478363575048023
	chr14	288938	289183	101	72	1.40398232668395	29	0
	chr15	986863	989678	1923	1373	1.40106965205674	550	0
	chr2	192888	193340	177	128	1.39289699171225	49	0
	chr11	321713	322630	504	362	1.39264077232462	142	0
	chr16	129529	130175	191	138	1.3889751724871	53	0
	chr14	576083	576573	262	189	1.38885872357839	73	0
	chr6	107360	107637	106	77	1.38734674413974	29	0
	chr7	524806	525021	89	65	1.38703371887619	24	0.0317376075887683
	chr4	976148	977170	366	265	1.38529179946441	101	0
	chr4	591641	592061	275	199	1.38213767423794	76	0
	chr15	109162	110024	999	725	1.37902821918205	274	0
	chr1	114200	114631	144	105	1.37817742421246	39	0
	chr13	773492	774939	720	523	1.37707060594431	197	0
	chr4	221938	222226	117	86	1.37430686588532	31	0
	chr14	663782	664822	392	286	1.37271880763067	106	0
	chr16	280048	280366	169	124	1.36986070339983	45	0
	chr16	587215	587602	112	82	1.36919630301987	30	0
	chr7	1000006	1000781	353	261	1.35735006121506	92	0
	chr15	550691	550902	88	65	1.35707266881711	23	0.0374807887641057
	chr2	336922	337316	127	94	1.35669592826069	33	0
	chr9	232436	232707	110	82	1.35059578964577	28	0
	chr7	882807	883214	123	92	1.34735012502386	31	0
	chr14	349831	350375	447	333	1.34612333263161	114	0
	chr3	68530	68794	113	85	1.34286632713785	28	0
	chr15	968112	968554	314	237	1.32744899875334	77	0
	chr4	593133	593720	209	158	1.32710615887778	51	0
	chr3	50503	51621	510	385	1.32605307287289	125	0
	chr12	827512	828318	288	218	1.3259345699599	70	0
	chr2	466120	466631	216	164	1.32513278073177	52	0
	chr13	302786	303170	174	132	1.32211268606989	42	0
	chr13	219698	220153	254	193	1.31880137777361	61	0
	chr16	840141	840918	297	226	1.31548433951675	71	0
	chr11	247815	248113	122	94	1.30863254231419	28	0
	chr13	220544	221203	259	198	1.30827329673207	61	0
	chr7	1011555	1012032	133	103	1.30163696258194	30	0
	chr9	53433	53744	122	94	1.30049549353346	28	0
	chr15	218410	218986	172	133	1.30013255683877	39	0
	chr15	29261	30948	627	483	1.2990169736201	144	0
	chr7	625050	625889	602	465	1.29650179075125	137	0
	chr5	42006	43460	481	372	1.29421534153101	109	0
	chr11	67483	69887	1404	1089	1.28993582294318	315	0
	chr16	640813	641948	619	481	1.28873802407316	138	0
	chr7	528272	528915	345	268	1.2875995898147	77	0
	chr11	308274	308688	129	101	1.28551867297876	28	0
	chr15	579724	580021	175	137	1.28488339131546	38	0
	chr2	680001	680809	253	198	1.27915400344445	55	0
	chr12	510615	510979	111	87	1.27834583765717	24	0
	chr15	1058999	1059256	114	90	1.27602413856626	24	0
	chr13	431674	431955	148	117	1.27406301234188	31	0
	chr6	176688	176907	98	77	1.27336922349139	21	0
	chr16	114074	115051	625	493	1.26870713485647	132	0
	chr12	416821	417412	189	150	1.26807424948023	39	0
	chr14	357805	358747	289	229	1.26534042454813	60	0
	chr15	79629	80153	202	161	1.26076369802755	41	0
	chr10	521641	522302	208	165	1.26067090151598	43	0
	chr4	215768	216052	127	101	1.25829021238866	26	0
	chr12	704320	704937	283	226	1.25631615728144	57	0
	chr10	719140	719430	121	97	1.25597496352633	24	0
	chr12	341092	341561	227	182	1.25094616177877	45	0
	chr5	40483	41482	299	240	1.24661620847422	59	0
	chr16	450803	451471	291	234	1.2445564544725	57	0
	chr15	877458	878086	222	179	1.24244455597241	43	0
	chr13	482242	482907	269	218	1.23710347064349	51	0
	chr10	454866	455174	132	107	1.23708942469002	25	0
	chr1	61352	61773	121	98	1.2369029557258	23	0
	chr16	74873	75540	432	351	1.23301170204847	81	0
	chr1	113657	113909	96	78	1.23247349316936	18	0
	chr13	667225	667975	243	198	1.23232970003007	45	0
	chr4	117381	117664	113	92	1.23139204091107	21	0
	chr7	123591	124574	311	253	1.23129521038883	58	0
	chr4	635489	636586	556	452	1.23020578475394	104	0
	chr15	836545	837262	339	277	1.22796489026756	62	0
	chr13	551278	551881	263	216	1.21892017351428	47	0
	chr10	360296	361662	695	572	1.21614174459245	123	0
	chr13	119301	119655	126	104	1.21455547726005	22	0
	chr1	33763	34294	157	130	1.21292521247773	27	0
	chr15	216285	216828	314	260	1.21112302533451	54	0
	chr16	227435	228307	240	200	1.2055778838155	40	0
	chr15	825559	826104	227	189	1.2034790386547	38	0
	chr8	98317	99032	329	274	1.20318109837184	55	0
	chr4	1434156	1434660	194	163	1.19347793235383	31	0
	chr7	788243	788705	205	172	1.19332368175571	33	0
	chr4	1278624	1279657	594	500	1.1895529270669	94	0
	chr10	36442	37305	445	375	1.18796346620781	70	0
	chr16	831754	832364	431	364	1.18480987896654	67	0
	chr10	545355	545722	164	140	1.17366898998208	24	0
	chr16	645007	645810	509	437	1.16726390864528	72	0
	chr2	391594	391820	96	83	1.16717619659029	13	0
	chr12	877582	878024	131	113	1.16408255439975	18	0
	chr2	89509	89896	121	105	1.15952224579338	16	0
	chr7	652705	652930	96	83	1.15897104536577	13	0
	chr15	427451	428096	212	184	1.15810126911688	28	0
	chr14	661940	662485	308	267	1.15607969982624	41	0
	chr12	540809	541311	153	133	1.15151882038941	20	0
	chr14	197971	199346	543	473	1.1499294299221	70	0
	chr6	224782	225750	932	813	1.14649264114734	119	0
	chr8	174605	176342	807	709	1.13980002510471	98	0
	chr13	653002	653865	356	314	1.13691719187612	42	0
	chr4	357184	357813	229	203	1.13241333595881	26	0
	chr4	1013598	1014213	243	216	1.12957215753303	27	0
	chr16	642804	643333	151	134	1.12912113082983	17	0
	chr16	525429	525731	94	84	1.12895690776871	10	0
	chr7	371242	371543	125	112	1.12586121142964	13	0
	chr15	69241	69499	104	93	1.12103266380485	11	0
	chr10	236637	236876	99	89	1.11676976831606	10	0
	chr7	560073	560322	105	95	1.11456774293109	10	0
	chr16	281660	281944	105	95	1.11280368135457	10	0
	chr9	269284	269542	93	84	1.11021475484906	9	0
	chr16	860279	861082	356	321	1.10993964842325	35	0
	chr3	122615	122912	133	121	1.10398448801023	12	0
	chr3	138566	138888	110	100	1.10371084069435	10	0
	chr7	384173	385069	541	492	1.10016896064513	49	0
	chr16	454832	455522	236	215	1.09869289038945	21	0
	chr16	339360	339849	203	185	1.0976924382195	18	0
	chr7	598839	599235	129	118	1.09749956622261	11	0
	chr13	407918	408825	765	700	1.09354959013079	65	0
	chr13	434256	434653	250	230	1.08865230922606	20	0
	chr9	53998	54854	273	251	1.08809862596091	22	0
	chr4	721718	722152	218	201	1.08709325189611	17	0
	chr12	931821	932220	156	144	1.08627553695457	12	0
	chr16	39975	40680	257	237	1.08500199832213	20	0
	chr5	193183	194220	329	304	1.08272701950311	25	0
	chr15	1039224	1039685	217	202	1.0793625493944	15	0
	chr11	21451	21864	156	145	1.07860345445741	11	0
	chr15	514470	514822	115	107	1.07505429893471	8	0
	chr6	221491	222200	206	192	1.07325579134653	14	0
	chr12	322968	323353	131	123	1.07154042664412	8	0
	chr5	349634	350093	143	134	1.07135644472101	9	0
	chr10	94395	94708	130	122	1.07051970720398	8	0
	chr7	856610	857229	383	359	1.06935055770329	24	0
	chr7	156267	156515	111	105	1.06504790211376	6	0
	chr7	848644	849127	279	263	1.06405531320219	16	0
	chr16	519549	520723	616	580	1.06379346448313	36	0
	chr5	222050	223075	286	270	1.06181914699352	16	0
	chr13	624261	624974	263	250	1.05337431400069	13	0
	chr14	33564	34533	240	228	1.05332466999026	12	0
	chr12	1028429	1028722	119	114	1.04910389335991	5	0
	chr13	91630	91906	130	125	1.04369771791247	5	0
	chr4	806241	806524	137	132	1.04135395804179	5	0
	chr7	974743	975052	106	103	1.03640875563483	3	0
	chr3	225309	225975	190	184	1.03469151105759	6	0
	chr2	202261	203356	401	388	1.03420766526078	13	0
	chr12	871638	871854	92	90	1.02774398695969	2	0
	chr4	1251101	1252042	374	365	1.02597318590471	9	0
	chr3	246758	247085	115	113	1.02525340168945	2	0
	chr15	908576	909125	177	173	1.02522447336737	4	0
	chr6	182461	184193	815	804	1.01460187382741	11	0
	chr12	389314	389524	87	87	1.00788419977207	0	0
	chr4	835348	836254	456	453	1.00787011639526	3	0
	chr16	822055	822472	233	235	0.994426646364633	-2	0
	chr16	526738	527301	287	290	0.992097542466808	-3	0
	chr8	450771	450994	90	91	0.991757008615822	-1	0
	chr16	425250	425868	385	389	0.991565729257231	-4	0
	chr9	55254	55555	118	120	0.991558915117587	-2	0
	chr2	605944	606210	112	115	0.980595987317827	-3	0
	chr15	303977	305099	347	355	0.978788044709558	-8	0
	chr4	1468805	1469300	167	172	0.97459672736553	-5	0
	chr11	614433	615048	307	317	0.968539514200711	-10	0
	chr11	327421	327857	153	159	0.965384662362924	-6	0
	chr11	463003	463703	251	261	0.962030968746775	-10	0
	chr7	190760	191330	221	231	0.96076789268989	-10	0
	chr2	490404	491074	258	269	0.960576442775806	-11	0
	chr15	638859	639311	210	220	0.958768741266837	-10	0
	chr11	99271	100196	579	605	0.957939536432105	-26	0
	chr15	234318	234762	140	148	0.948773557917624	-8	0
	chr2	615103	615507	120	127	0.946961924613736	-7	0
	chr14	63056	63466	125	133	0.94484348089883	-8	0
	chr16	404234	404634	179	191	0.940633286580341	-12	0
	chr4	1055944	1056256	142	152	0.936074164110275	-10	0
	chr4	1459747	1460173	207	222	0.933958101960568	-15	0
	chr5	191700	192669	446	479	0.933000932053154	-33	0
	chr4	1359607	1359863	130	140	0.931778207351421	-10	0
	chr11	165952	166229	102	110	0.927860876900054	-8	0
	chr2	159076	160332	320	348	0.922052412767769	-28	0
	chr16	76113	76624	189	206	0.921734892308675	-17	0
	chr8	484023	484590	199	216	0.921498151516071	-17	0
	chr4	954640	955654	441	480	0.919340443950124	-39	0
	chr2	702142	703253	322	354	0.911623002296126	-32	0
	chr2	415352	415620	125	138	0.908161527990487	-13	0
	chr14	427096	427543	157	175	0.89918311792426	-18	0
	chr10	316644	316925	121	136	0.896049284530175	-15	0
	chr4	60894	61680	225	252	0.895768535871926	-27	0
	chr13	754354	754578	92	103	0.89356581541275	-11	0
	chr4	431995	432205	80	91	0.888120593887834	-11	0
	chr3	238415	238819	134	152	0.887139796194032	-18	0
	chr13	352826	353405	331	374	0.887133428019257	-43	0
	chr4	330785	331237	161	182	0.886550460367763	-21	0
	chr13	223937	224135	82	93	0.886002380457624	-11	0
	chr8	235922	236558	319	361	0.884870739876254	-42	0
	chr8	190051	190716	245	278	0.883777408900016	-33	0
	chr4	769126	769903	273	311	0.880568459899552	-38	0
	chr16	46903	47124	87	99	0.879971514239378	-12	0
	chr10	380711	381035	105	120	0.878114962161489	-15	0
	chr14	60031	60404	137	157	0.876651580104717	-20	0
	chr5	463061	463680	181	207	0.875903149804769	-26	0
	chr13	124300	124498	83	96	0.8694720126525	-13	0
	chr10	120466	120678	87	101	0.86804288424332	-14	0
	chr2	492992	493191	82	96	0.859800039862817	-14	0
	chr7	438296	438688	135	158	0.858745939226258	-23	0
	chr15	159221	160485	365	426	0.857061542400659	-61	0
	chr7	920211	920568	177	207	0.85554447410195	-30	0
	chr14	502160	502377	88	103	0.854881660861008	-15	0
	chr11	518227	518895	316	373	0.849457858146005	-57	0
	chr7	158842	159424	173	205	0.847763300990216	-32	0
	chr13	69457	71307	639	758	0.84316089197984	-119	0
	chr14	440867	441775	317	377	0.8410194898473	-60	0
	chr11	368877	369294	173	206	0.840838497615033	-33	0
	chr10	136172	136568	137	164	0.836916228526283	-27	0
	chr5	473322	474773	393	471	0.835075531448373	-78	0
	chr12	459607	460746	2612	3140	0.83190284605619	-528	0
	chr4	1496653	1496873	90	109	0.831129559118584	-19	0
	chr5	570217	570423	93	113	0.827369943959126	-20	0
	chr15	779489	779891	132	160	0.825694843647417	-28	0
	chr4	62130	63151	423	516	0.82112954522844	-93	0
	chr4	1507260	1507613	187	229	0.819206798993645	-42	0
	chr11	326261	326969	197	242	0.815788862136176	-45	0
	chr7	271041	272256	908	1115	0.81504216503011	-207	0
	chr16	794638	794848	89	110	0.814802236328562	-21	0
	chr4	134615	135060	190	234	0.814703696293306	-44	0
	chr7	905284	906085	418	515	0.813219753271355	-97	0
	chr11	171334	171650	125	154	0.811929909472602	-29	0
	chr4	67098	67374	115	143	0.808199148495068	-28	0
	chr16	378537	378947	139	173	0.804097634913111	-34	0
	chr11	277967	278558	261	325	0.804037963707134	-64	0
	chr16	927767	928296	207	259	0.80019379838996	-52	0
	chr8	38946	39121	77	97	0.799785330339894	-20	0
	chr6	210882	211093	82	103	0.799585833771486	-21	0
	chr8	189119	189653	177	223	0.797177850009799	-46	0
	chr3	78266	78482	89	113	0.7896021287111	-24	0
	chr15	866833	867268	122	155	0.789437302889082	-33	0
	chr15	479093	481153	767	974	0.787774776630976	-207	0
	chr4	264426	264872	145	185	0.785408083988902	-40	0
	chr12	252655	252928	94	120	0.784901626569185	-26	0
	chr4	1429095	1429695	302	386	0.783860239661706	-84	0
	chr2	651500	651708	87	112	0.783458922998728	-25	0
	chr15	461562	462040	158	204	0.778109636289867	-46	0
	chr3	228664	228857	78	101	0.777646410513544	-23	0
	chr13	146165	146434	130	170	0.766250369417266	-40	0
	chr13	170037	170217	74	97	0.765322573385921	-23	0
	chr15	682686	682961	112	147	0.762688558725722	-35	0
	chr8	470559	470809	106	141	0.755448670530225	-35	0
	chr15	1049130	1049310	78	104	0.750759916078877	-26	0
	chr10	466645	467011	108	146	0.743607720465849	-38	0
	chr15	586365	586559	76	103	0.739085711252417	-27	0
	chr13	388059	388634	216	295	0.73443765650363	-79	0
	chr13	16317	16498	76	104	0.733380150878715	-28	0
	chr4	265187	265402	92	126	0.732188096141405	-34	0
	chr14	652678	653119	127	174	0.731182875084908	-47	0
	chr2	5918	6114	75	103	0.730423568567306	-28	0
	chr15	462350	462526	73	101	0.725779880258817	-28	0
	chr10	468613	468966	118	163	0.725151121986625	-45	0
	chr13	101324	101572	92	128	0.723662456144129	-36	0
	chr4	412362	412549	74	104	0.716066659698537	-30	0
	chr11	383379	383554	79	111	0.715267416897266	-32	0
	chr4	1005320	1005489	72	102	0.709968460488455	-30	0
	chr15	881859	882584	405	577	0.702215624923687	-172	0
	chr16	647374	647527	71	102	0.700853974043427	-31	0
	chr11	108952	109130	74	107	0.697811624076741	-33	0
	chr15	494299	494848	242	348	0.695851824398564	-106	0
	chr7	1026102	1026548	140	202	0.694320889039038	-62	0
	chr10	641061	641314	88	127	0.693232934413883	-39	0
	chr4	227001	227214	96	140	0.68867759546804	-44	0
	chr4	926810	927154	140	204	0.688609517413921	-64	0
	chr16	74286	74610	119	173	0.687915003019191	-54	0
	chr16	257054	257273	94	138	0.682973930917654	-44	0
	chr7	272653	273118	136	200	0.681050658109289	-64	0
	chr10	332782	332982	83	123	0.675381086180683	-40	0
	chr8	123027	123249	90	134	0.672782819205637	-44	0
	chr14	59356	59577	88	132	0.667931761323238	-44	0
	chr11	171957	172154	82	124	0.663133338754008	-42	0
	chr16	694594	694775	73	111	0.660944324649386	-38	0
	chr16	133013	133214	86	131	0.657459408384909	-45	0
	chr3	261872	262047	74	113	0.65705514671305	-39	0
	chr2	668619	668821	86	133	0.651057366770268	-47	0
	chr15	253887	254087	86	133	0.647748751580098	-47	0
	chr13	44149	44310	77	121	0.63648998877689	-44	0
	chr4	866671	867146	183	289	0.633912767883567	-106	0
	chr3	62912	63100	78	127	0.618851126107448	-49	0
	chr8	54932	55125	78	127	0.617077186361788	-49	0
	chr3	223483	223711	92	150	0.615402408144731	-58	0
	chr13	250391	250555	73	119	0.615380231369158	-46	0
	chr16	462682	462970	97	164	0.591588421233766	-67	0
	chr16	497783	497954	67	115	0.585301215149708	-48	0
	chr16	900102	900448	126	218	0.579681469008484	-92	0
	chr3	105766	105971	88	153	0.577020820126025	-65	0
	chr3	214155	214410	97	169	0.575738535850039	-72	0
	chr4	1476770	1477033	111	198	0.563343752167974	-87	0
	chr4	147705	148117	161	288	0.559809221515242	-127	0
	chr15	831606	831741	65	117	0.558237810228027	-52	0
	chr13	818994	819187	85	153	0.556432925348599	-68	0
	chr16	786246	786502	100	183	0.547228342303402	-83	0
	chr2	45284	45453	73	134	0.546809088032647	-61	0
	chr13	819553	819705	68	125	0.544954936753964	-57	0
	chr11	380735	380882	66	122	0.543414820605143	-56	0
	chr4	1334292	1334472	76	141	0.542387934124356	-65	0
	chr9	424660	424860	83	157	0.531120927693031	-74	0
	chr13	225601	225806	83	158	0.527121269930763	-75	0
	chr11	144733	144925	76	146	0.521736777525918	-70	0
	chr4	1429986	1430157	67	129	0.52073040772601	-62	0
	chr11	526076	526256	76	147	0.518052846175338	-71	0
	chr4	1278219	1278397	73	142	0.515213873460612	-69	0
	chr6	115327	115449	66	129	0.51429726069702	-63	0
	chr11	170909	171041	63	129	0.491965490223371	-66	0
	chr16	921944	922600	182	371	0.491097835166216	-189	0
	chr11	382435	382794	130	278	0.46806529084263	-148	0
	chr13	272291	272437	70	150	0.467136722023096	-80	0
	chr16	719612	719922	117	251	0.466802278006798	-134	0
	chr4	836478	836993	144	311	0.463394237695608	-167	0
	chr4	1420690	1420894	84	185	0.454698033822404	-101	0
	chr16	900886	901204	110	254	0.433810006550038	-144	0
	chr4	1410462	1411115	182	434	0.420299175791655	-252	0
	chr16	454410	454612	83	200	0.41540273742747	-117	0
	chr9	422118	422332	85	222	0.382905336853857	-137	0
	chr1	0	200	84	228	0.368646426335481	-144	0
	chr12	646440	646601	71	52	1.39149166808044	19	0.052101933202663
	chr15	443825	444040	89	68	1.31032523367809	21	0.0550786303805614
	chr10	393843	394017	52	37	1.44339735802784	15	0.068683985677826
	chr2	475996	476196	83	64	1.29823566793034	19	0.068688883124562
	chr7	848203	848359	68	51	1.33992150551387	17	0.0710660140375293
	chr9	68422	68597	68	51	1.33567161516912	17	0.0710660140375293
	chr1	60924	61032	54	39	1.41820934025518	15	0.0730885143235764
	chr7	661789	661974	78	60	1.30880539340041	18	0.0737959320844303
	chr14	281816	281943	57	42	1.3709678907842	15	0.0795348259406189
	chr5	53550	53755	82	64	1.28244363234349	18	0.0796079111231607
	chr2	376009	376189	69	53	1.32354724742149	16	0.0871027027464857
	chr10	146585	146750	73	57	1.28815283449271	16	0.0940537420079459
	chr2	84529	84646	62	48	1.29659375368613	14	0.107488268871648
	chr16	676863	676978	55	42	1.32305691147226	13	0.111438827291688
	chr15	931376	931574	84	68	1.24320906485808	16	0.111806550879505
	chr15	446837	447047	86	70	1.23601037291304	16	0.114828923327163
	chr4	768257	768454	81	66	1.24162460199564	15	0.124062862876896
	chr6	54216	54337	58	46	1.28441508651208	12	0.14034516451709
	chr2	338462	338603	61	49	1.25488180526372	12	0.147116854222146
	chr9	316522	316627	54	43	1.26045624803083	11	0.154966767119503
	chr13	611377	611567	78	65	1.21849883919921	13	0.15781244872167
	chr8	333328	333494	67	55	1.22019022713649	12	0.159654148737622
	chr10	675547	675712	67	55	1.22064023796234	12	0.159654148737622
	chr15	578074	578188	56	45	1.2619953351715	11	0.159863660350133
	chr4	544291	544491	82	69	1.19509971129186	13	0.164404304663138
	chr9	269778	269891	58	47	1.24423618008191	11	0.164568563083069
	chr10	90326	90474	61	50	1.22517264801957	11	0.171290291285949
	chr5	26923	27151	90	77	1.17630852247474	13	0.17656887700621
	chr8	177121	177273	66	56	1.18019628647473	10	0.207642590656266
	chr11	407972	408156	66	56	1.17991458733246	10	0.207642590656266
	chr5	362434	362634	82	71	1.16585784758499	11	0.209460262453247
	chr16	117245	117431	73	63	1.16956163697723	10	0.220191271689766
	chr2	662605	662803	84	74	1.14786371439641	10	0.237053088392816
	chr10	118014	118175	67	58	1.17389231395527	9	0.237210786720476
	chr4	107018	107132	54	46	1.18156360541713	8	0.242059206803646
	chr16	812871	813052	77	68	1.14012160566219	9	0.253298209285443
	chr13	826623	826764	63	55	1.16071435816502	8	0.259745409378314
	chr7	576636	576768	64	56	1.15086635274083	8	0.261495491944997
	chr4	546188	546379	78	70	1.12104060926058	8	0.282585954994172
	chr11	316910	317110	82	74	1.12285875622354	8	0.287657741827604
	chr4	1524459	1524642	57	51	1.1281410133398	6	0.315316917265416
	chr1	130167	130277	59	53	1.12186783104902	6	0.318399885807116
	chr3	133463	133623	66	60	1.10068697537738	6	0.328089110801715
	chr5	280990	281150	72	66	1.09615298598753	6	0.33526705012275
	chr12	340635	340859	88	82	1.0785918903625	6	0.350741050170357
	chr14	416076	416246	62	57	1.10389622374832	5	0.357013156242393
	chr2	489286	489413	65	60	1.0886686777132	5	0.360336258056348
	chr16	259912	260070	74	69	1.07818563229746	5	0.369068401520926
	chr7	731702	731877	77	72	1.07903520180767	5	0.371634510883528
	chr13	863070	863269	81	76	1.06596216566175	5	0.37483253755579
	chr13	810893	811098	83	78	1.07021591167761	5	0.376344478577133
	chr12	871198	871311	57	53	1.08581753640025	4	0.387501491415312
	chr5	396489	396609	61	57	1.07770396982057	4	0.391277930705876
	chr11	307784	307931	61	57	1.08800858021503	4	0.391277930705876
	chr8	498748	498948	83	79	1.05122642602601	4	0.406876706088952
	chr2	203582	203689	56	53	1.07237183436022	3	0.424097391798283
	chr4	462996	463185	75	72	1.05238909205935	3	0.434524985417101
	chr10	424330	424452	55	53	1.03878941242447	2	0.461700518797299
	chr4	241443	241575	59	57	1.04770179160649	2	0.463038881657428
	chr2	323788	323917	63	61	1.0383251959326	2	0.464246082062425
	chr2	217189	217316	58	57	1.0307164339086	1	0.5
	chr7	1065183	1065333	60	59	1.02858680276212	1	0.5
	chr4	699654	699842	77	77	1.00876398972817	0	0.532095539989804
	chr7	913529	913641	64	64	1.00044916985981	0	0.535193046085007
	chr6	90193	90326	60	61	0.995506865461084	-1	0.57208920039446
	chr8	505746	505936	83	85	0.9856685416896	-2	0.59147675550961
	chr4	1337699	1337899	82	84	0.979843999603843	-2	0.592015860196408
	chr15	770136	770325	80	82	0.978392083294006	-2	0.593123293911048
	chr13	349903	350074	65	67	0.979456627349558	-2	0.602938741495597
	chr4	461425	461581	62	64	0.97934326631717	-2	0.605302027655928
	chr16	700064	700264	78	81	0.970910959617578	-3	0.624404604023312
	chr15	457949	458139	75	78	0.973601569061288	-3	0.626736234831532
	chr6	226366	226539	69	72	0.97146394508115	-3	0.631821770574406
	chr12	129964	130114	66	69	0.959305240777797	-3	0.634605280282095
	chr6	263279	263398	62	65	0.960702267195443	-3	0.638606458427107
	chr7	962617	962758	62	65	0.954676373821128	-3	0.638606458427107
	chr9	276181	276317	60	63	0.960570746640596	-3	0.640745581722517
	chr11	20670	20791	56	59	0.950532590634264	-3	0.645338634838587
	chr16	132489	132661	75	79	0.961283537241562	-4	0.656425390615674
	chr14	107991	108160	71	75	0.955472100571076	-4	0.660418239810726
	chr7	23503	23612	62	66	0.950408074087203	-4	0.67064935772968
	chr12	522377	522541	59	63	0.946395243287299	-4	0.674520091891964
	chr4	83856	84015	68	73	0.942996941620535	-5	0.693243645152293
	chr15	231512	231631	65	70	0.934193886504045	-5	0.697128867404724
	chr4	960123	960262	61	66	0.928187869304746	-5	0.702692257032253
	chr4	63450	63640	79	85	0.931910750481912	-6	0.707608250441514
	chr5	270295	270407	55	60	0.925372291213321	-5	0.711993939781801
	chr7	53794	53910	55	60	0.921372543190822	-5	0.711993939781801
	chr9	421001	421128	54	59	0.9255887672107	-5	0.713671762103026
	chr15	931782	931944	70	76	0.92866611202769	-6	0.718739528847574
	chr13	545749	545885	67	73	0.92390292642985	-6	0.722865542111842
	chr11	431127	431305	74	81	0.918822701155709	-7	0.739683313286881
	chr2	452578	452725	52	58	0.909851911851523	-6	0.747657596206004
	chr9	159774	159912	64	71	0.912648232569785	-7	0.754368771108539
	chr7	527910	528052	63	70	0.903779199079685	-7	0.755988828084567
	chr16	830163	830323	70	78	0.905688800597729	-8	0.770229478084652
	chr15	389175	389277	62	70	0.88805664475597	-8	0.783231365128833
	chr4	680283	680470	76	86	0.886434288962731	-10	0.806240457575474
	chr3	79150	79291	59	68	0.875953215622763	-9	0.812521474659335
	chr16	338839	338986	71	81	0.882438867318315	-10	0.813833974227353
	chr3	50067	50168	57	66	0.874705596742799	-9	0.816351630303055
	chr2	269996	270126	68	78	0.880483829791936	-10	0.818660618456161
	chr8	54538	54689	63	73	0.865590452456467	-10	0.827203717069557
	chr4	909231	909395	67	78	0.865450693214412	-11	0.840505262592006
	chr14	491303	491440	63	74	0.859412707655769	-11	0.847378610933323
	chr14	733592	733773	72	84	0.859279113266268	-12	0.851033177729041
	chr11	533347	533493	67	79	0.858119699878155	-12	0.859031732935063
	chr11	340353	340544	73	86	0.858119699878155	-13	0.866587368199839
	chr3	62484	62602	61	73	0.847106654226666	-12	0.869324851687524
	chr14	172696	172798	51	62	0.834858058865604	-11	0.870568999917342
	chr10	75628	75784	69	82	0.845534109398751	-13	0.872749853328705
	chr8	297701	297811	60	73	0.831741722849369	-13	0.887685035070819
	chr2	735341	735443	58	71	0.817156080977168	-13	0.891219373080269
	chr14	495137	495279	63	77	0.819653400895893	-14	0.897634011834703
	chr11	523455	523643	72	88	0.821361248923256	-16	0.910611365975412
	chr6	250990	251143	61	76	0.804234865842135	-15	0.914295548369877
	chr13	67742	67903	74	91	0.81836473193742	-17	0.919539076858924
	chr8	422548	422702	70	87	0.810881604933724	-17	0.924692926532655
	chr10	315286	315432	62	78	0.796084541579806	-16	0.924736151414193
	chr15	679007	679169	69	87	0.796597611669654	-18	0.936031162148177
	chr16	299378	299491	55	72	0.768590130855264	-17	0.94507524871697
	chr10	316030	316184	73	93	0.788894999251876	-20	0.948583737906116
	chr3	224467	224649	69	89	0.779403977737941	-20	0.952762732389034
	chr7	912599	912721	54	73	0.743556724888278	-19	0.962234720384651
	chr7	1011171	1011334	71	93	0.763908608745924	-22	0.963914507047136
	chr16	67090	67191	52	71	0.734171339515759	-19	0.964549166312492
	chr8	219085	219230	69	91	0.761894032898998	-22	0.965658853979397
	chr15	505421	505578	71	95	0.754731037712063	-24	0.973997122501518
	chr5	195442	195589	64	87	0.740184724058056	-23	0.97477607260906
	chr16	639936	640053	61	84	0.732620972062676	-23	0.977061465744958
	chr10	192110	192251	66	90	0.739783966307374	-24	0.977509917905478
	chr14	490881	491014	66	90	0.738643924830672	-24	0.977509917905478
	chr4	176270	176448	71	96	0.739686745257994	-25	0.978048807320994
	chr13	773086	773221	64	88	0.731307061207366	-24	0.978885400729012
	chr8	51385	51498	58	81	0.723615298878951	-23	0.9793011026738
	chr3	211773	211899	61	85	0.724124756429946	-24	0.980910279210107
	chr2	703750	703928	70	96	0.733298544482946	-26	0.982100492140471
	chr16	297686	297863	70	96	0.736162435357641	-26	0.982100492140471
	chr4	1445824	1445948	64	91	0.706712206268135	-27	0.987901060625026
	chr14	447105	447272	66	94	0.70828869504311	-28	0.989213085190481
	chr4	392680	392814	59	87	0.682394332887352	-28	0.99195054044895
	chr4	1301240	1301385	64	94	0.684826925041767	-30	0.993299397956363
	chr11	92457	92558	51	78	0.654280634956932	-27	0.993309781480216
	chr3	62089	62247	68	101	0.674266986315097	-33	0.995642334427343
	chr15	378181	378323	63	98	0.643000340610477	-35	0.997798430186854
	chr2	650945	651090	65	102	0.64351993329516	-37	0.998421175593205
	chr16	775468	775588	60	96	0.62538395307202	-36	0.998534709194392
	chr13	26142	26265	61	99	0.616600845477124	-38	0.999023135982968
	chr3	105411	105514	58	96	0.610467468397674	-38	0.999206161504147
	chr13	438935	439061	65	105	0.619869562452815	-40	0.999207218048315
	chr13	760246	760367	57	96	0.5971072857975	-39	0.999424772398393
	chr15	82657	82788	58	105	0.55762226840525	-47	0.999923368525902

## Sheet: Ste12_Rep1_Targets
Annotated target list for Ste12_Rep1.
Targets are ranked by p-value first and by excess in second. Targets that cover multiple genes are listed multiple times.
Ratio=Sample Read Counts / Input Read Counts
Excess in counts=Sample Read Counts - Input Read Counts
	Chr	Target Start	Target End	Sample Read Counts	Input Read Counts	Ratio	Excess	P-value	ORF
	chr2	408039	409462	18250	212	86.46930059	18038	0	YBR083W
	chr4	234061	234861	5081	91	56.32941315	4990	0	YDL127W
	chr7	515868	517089	4481	278	16.17119199	4203	0	YGR014W
	chr13	539804	541364	4366	705	6.199340978	3661	0	YMR136W
	chr13	539804	541364	4366	705	6.199340978	3661	0	YMR135C
	chr8	272317	274289	3164	307	10.33898257	2857	0	YHR083W
	chr8	272317	274289	3164	307	10.33898257	2857	0	YHR084W
	chr15	587312	588569	2843	263	10.81553369	2580	0	YOR138C
	chr15	587312	588569	2843	263	10.81553369	2580	0	YOR140W
	chr16	920786	922623	3227	976	3.30797875	2251	0	YPR192W
	chr9	138103	139738	2067	145	14.27850815	1922	0	YIL118W
	chr9	138103	139738	2067	145	14.27850815	1922	0	YIL119C
	chr11	354895	356165	1958	423	4.636041103	1535	0	YKL043W
	chr7	322910	325317	1782	302	5.903185215	1480	0	YGL096W
	chr2	164814	165845	1776	380	4.677126978	1396	0	YBL029C-A
	chr2	164814	165845	1776	380	4.677126978	1396	0	YBL029W
	chr4	1233588	1234182	1495	114	13.12895738	1381	0	YDR380W
	chr4	1233588	1234182	1495	114	13.12895738	1381	0	YDR379C-A
	chr4	599433	600592	1699	369	4.616568113	1330	0	YDR077W
	chr8	374929	375896	1488	198	7.519370449	1290	0	YHR136C
	chr8	374929	375896	1488	198	7.519370449	1290	0	YHR137W
	chr1	67961	70254	1479	427	3.471135812	1052	0	YAL040C
	chr1	67961	70254	1479	427	3.471135812	1052	0	YAL039C
	chr11	257988	259197	1714	667	2.573186244	1047	0	YKL096W-A
	chr8	74313	75201	1102	115	9.661215093	987	0	YHL015W
	chr8	74313	75201	1102	115	9.661215093	987	0	YHL015W-A
	chr8	74313	75201	1102	115	9.661215093	987	0	YHL016C
	chr11	259805	261868	1375	492	2.798084351	883	0	YKL095W
	chr11	259805	261868	1375	492	2.798084351	883	0	YKL096W
	chr13	510619	511392	1305	454	2.879066539	851	0	YMR122W-A
	chr2	372952	373891	939	157	5.999341669	782	0	YBR067C
	chr4	1080309	1080871	993	218	4.56867564	775	0	YDR309C
	chr12	369695	371371	1221	453	2.700376523	768	0	YLR110C
	chr12	369695	371371	1221	453	2.700376523	768	0	YLR113W
	chr15	424070	424740	1096	345	3.178492637	751	0	YOR049C
	chr9	248541	249623	962	213	4.517372587	749	0	YIL057C
	chr9	248541	249623	962	213	4.517372587	749	0	YIL056W
	chr11	229755	231371	1190	507	2.348796466	683	0	YKL109W
	chr11	229755	231371	1190	507	2.348796466	683	0	YKL110C
	chr15	978388	979864	1257	592	2.124772445	665	0	YOR344C
	chr9	127048	128022	696	45	15.62719969	651	0	YIL123W
	chr5	311069	312186	956	306	3.131095781	650	0	YER075C
	chr8	48118	49041	1073	439	2.444413104	634	0	YHL028W
	chr8	48118	49041	1073	439	2.444413104	634	0	YHL029C
	chr10	606005	607315	807	228	3.550184444	579	0	YJR094C
	chr11	513466	514607	1016	438	2.323669952	578	0	YKR039W
	chr5	140168	141557	851	274	3.112137065	577	0	YEL009C
	chr5	140168	141557	851	274	3.112137065	577	0	YEL007W
	chr10	662631	663555	861	285	3.029332773	576	0	YJR127C
	chr7	483211	484327	806	242	3.333182531	564	0	YGL007C-A
	chr4	1488968	1490563	1067	508	2.104516421	559	0	YDR524W-A
	chr4	1488968	1490563	1067	508	2.104516421	559	0	YDR525W-A
	chr4	1488968	1490563	1067	508	2.104516421	559	0	YDR524C-B
	chr4	1488968	1490563	1067	508	2.104516421	559	0	YDR524C
	chr5	490442	491498	777	227	3.434690782	550	0	YER158C
	chr12	83736	84501	666	117	5.693100591	549	0	YLL028W
	chr7	986602	987733	909	378	2.405509885	531	0	YGR249W
	chr7	591548	593184	1039	514	2.022057195	525	0	YGR052W
	chr12	232408	235292	934	415	2.252429249	519	0	YLR044C
	chr12	232408	235292	934	415	2.252429249	519	0	YLR043C
	chr12	232408	235292	934	415	2.252429249	519	0	YLR045C
	chr12	230449	231343	560	44	12.86870741	516	0	YLR042C
	chr5	241911	242948	753	250	3.016997572	503	0	YER045C
	chr5	241911	242948	753	250	3.016997572	503	0	YER046W
	chr14	87073	87809	698	201	3.482116344	497	0	YNL289W
	chr14	106934	108220	731	241	3.033221989	490	0	YNL283C
	chr14	106934	108220	731	241	3.033221989	490	0	YNL282W
	chr7	196969	197707	738	251	2.951664657	487	0	YGL162W
	chr7	196969	197707	738	251	2.951664657	487	0	YGL163C
	chr15	391437	392331	781	319	2.450477514	462	0	YOR032C
	chr15	391437	392331	781	319	2.450477514	462	0	YOR032W-A
	chr5	544381	545440	687	227	3.028896811	460	0	YER177W
	chr13	675110	675756	680	224	3.046020796	456	0	YMR206W
	chr5	461425	462313	790	335	2.360123616	455	0	YER145C
	chr5	461425	462313	790	335	2.360123616	455	0	YER146W
	chr12	727754	728736	672	230	2.931395718	442	0	YLR300W
	chr15	31657	33314	676	235	2.877363447	441	0	YOL155C
	chr14	301134	302204	663	226	2.940790205	437	0	YNL180C
	chr14	301134	302204	663	226	2.940790205	437	0	YNL178W
	chr15	520285	521038	806	370	2.183687328	436	0	YOR107W
	chr4	76385	77205	585	152	3.853063579	433	0	YDL214C
	chr15	384688	385552	590	171	3.464799734	419	0	YOR028C
	chr15	384688	385552	590	171	3.464799734	419	0	YOR030W
	chr4	538878	539794	700	289	2.423912847	411	0	YDR040C
	chr4	538878	539794	700	289	2.423912847	411	0	YDR041W
	chr3	50499	51662	717	307	2.336395978	410	0	YCL040W
	chr3	50499	51662	717	307	2.336395978	410	0	YCL042W
	chr3	50499	51662	717	307	2.336395978	410	0	YCL043C
	chr8	122072	122685	706	301	2.351607157	405	0	YHR007C
	chr6	19120	19956	480	78	6.188253692	402	0	YFL055W
	chr8	16943	18326	536	134	4.013816978	402	0	YHL040C
	chr8	16943	18326	536	134	4.013816978	402	0	YHL042W
	chr14	392343	392803	488	104	4.716996824	384	0	YNL124W
	chr14	392343	392803	488	104	4.716996824	384	0	YNL125C
	chr4	368568	369259	671	288	2.330481551	383	0	YDL048C
	chr4	368568	369259	671	288	2.330481551	383	0	YDL047W
	chr6	106226	107074	575	199	2.890553951	376	0	YFL014W
	chr6	106226	107074	575	199	2.890553951	376	0	YFL016C
	chr12	645257	646658	669	295	2.268874092	374	0	YLR254C
	chr12	645257	646658	669	295	2.268874092	374	0	YLR256W
	chr12	29294	29950	527	159	3.327729985	368	0	YLL055W
	chr5	84997	85817	706	342	2.065792727	364	0	YEL034W
	chr5	84997	85817	706	342	2.065792727	364	0	YEL035C
	chr5	84997	85817	706	342	2.065792727	364	0	YEL036C
	chr5	467837	468644	543	180	3.028546244	363	0	YER150W
	chr5	467837	468644	543	180	3.028546244	363	0	YER149C
	chr9	176900	178426	645	285	2.270286337	360	0	YIL101C
	chr9	176900	178426	645	285	2.270286337	360	0	YIL099W
	chr12	808865	809848	466	110	4.258086551	356	0	YLR342W
	chr7	766042	766781	619	273	2.267490948	346	0	YGR140W
	chr7	766042	766781	619	273	2.267490948	346	0	YGR138C
	chr13	797679	798472	647	303	2.136122915	344	0	YMR266W
	chr13	797679	798472	647	303	2.136122915	344	0	YMR265C
	chr4	1161624	1162697	591	247	2.393335157	344	0	YDR343C
	chr16	585747	586841	590	250	2.366306556	340	0	YPR013C
	chr9	129854	130266	397	58	6.885331865	339	0	YIL122W
	chr12	659719	660536	466	128	3.661444484	338	0	YLR258W
	chr13	661441	662248	609	272	2.241760676	337	0	YMR199W
	chr16	789570	789971	422	85	4.964912834	337	0	YPR127W
	chr5	117380	118219	629	292	2.159537785	337	0	YEL020W-A
	chr12	368168	369395	509	175	2.910168265	334	0	YLR109W
	chr12	368168	369395	509	175	2.910168265	334	0	YLR108C
	chr12	722736	723675	471	145	3.263051592	326	0	YLR297W
	chr5	284605	285388	481	157	3.069142065	324	0	YER064C
	chr12	874866	875452	396	76	5.222219393	320	0	YLR377C
	chr7	701186	702027	386	69	5.64341538	317	0	YGR106C
	chr7	774183	774930	444	131	3.401969053	313	0	YGR143W
	chr14	355190	355973	482	180	2.690277591	302	0	YNL144C
	chr14	355190	355973	482	180	2.690277591	302	0	YNL142W
	chr7	733153	734016	469	170	2.768190495	299	0	YGR121C
	chr7	733153	734016	469	170	2.768190495	299	0	YGR121W-A
	chr7	733153	734016	469	170	2.768190495	299	0	YGR122W
	chr6	55060	55980	524	226	2.328762861	298	0	YFL037W
	chr6	55060	55980	524	226	2.328762861	298	0	YFL039C
	chr12	5519	5897	313	20	16.10598036	293	0	YLL066W-B
	chr14	335554	336246	399	108	3.7108643	291	0	YNL160W
	chr3	163479	163946	412	121	3.406375986	291	0	YCR024C-A
	chr15	231971	232409	460	176	2.621917246	284	0	YOL052C-A
	chr4	1345223	1346004	488	209	2.341632181	279	0	YDR441C
	chr5	174571	175075	359	82	4.379423474	277	0	YER011W
	chr12	783563	784630	449	174	2.588553178	275	0	YLR328W
	chr12	783563	784630	449	174	2.588553178	275	0	YLR327C
	chr4	1156137	1156741	364	90	4.067951283	274	0	YDR342C
	chr13	608214	608598	352	79	4.470517788	273	0	YMR173W
	chr14	405734	406089	406	136	2.99875839	270	0	YNL118C
	chr14	405734	406089	406	136	2.99875839	270	0	YNL117W
	chr9	141633	142113	306	41	7.46981766	265	0	YIL117C
	chr9	141633	142113	306	41	7.46981766	265	0	YIL116W
	chr9	26625	27163	288	25	11.80612892	263	0	YIL169C
	chr12	489349	489776	264	3	115.4690732	261	0	YLR162W
	chr16	575213	576349	387	127	3.070444727	260	0	YPR009W
	chr4	543600	544539	423	163	2.602963187	260	0	YDR043C
	chr9	332611	333507	387	129	3.020354016	258	0	YIL011W
	chr9	332611	333507	387	129	3.020354016	258	0	YIL013C
	chr12	108242	109323	446	195	2.290482417	251	0	YLL019C
	chr8	296709	297308	427	176	2.429540316	251	0	YHR096C
	chr5	261029	262186	397	147	2.70214989	250	0	YER053C-A
	chr5	399209	400123	396	147	2.702628179	249	0	YER118C
	chr14	675558	676084	338	91	3.738150429	247	0	YNR028W
	chr2	392432	392870	388	141	2.753057724	247	0	YBR077C
	chr2	392432	392870	388	141	2.753057724	247	0	YBR078W
	chr5	23464	23867	311	64	4.885423827	247	0	YEL069C
	chr5	422480	423555	419	173	2.425333256	246	0	YER130C
	chr5	422480	423555	419	173	2.425333256	246	0	YER131W
	chr8	211869	212261	261	15	17.40125902	246	0	YHR052W
	chr6	255344	255750	314	70	4.493445712	244	0	YFR053C
	chr9	253825	254736	411	167	2.472920166	244	0	YIL055C
	chr9	253825	254736	411	167	2.472920166	244	0	YIL053W
	chr4	722465	722842	329	88	3.743213982	241	0	YDR132C
	chr4	616360	616756	307	67	4.584441593	240	0	YDR085C
	chr2	381279	381914	320	81	3.989703682	239	0	YBR072W
	chr10	195270	195880	379	141	2.696594102	238	0	YJL116C
	chr12	924343	925098	405	171	2.375593056	234	0	YLR401C
	chr15	486876	487742	380	148	2.575943389	232	0	YOR087W
	chr15	486876	487742	380	148	2.575943389	232	0	YOR086C
	chr4	1362314	1362679	377	148	2.553475914	229	0	YDR451C
	chr4	1362314	1362679	377	148	2.553475914	229	0	YDR452W
	chr12	822674	823272	277	49	5.75103087	228	0	YLR346C
	chr12	954249	954787	342	115	2.977802305	227	0	YLR414C
	chr12	954249	954787	342	115	2.977802305	227	0	YLR415C
	chr8	115052	115661	283	56	5.119553489	227	0	YHR005C
	chr7	993826	994420	342	116	2.969643727	226	0	YGR250C
	chr4	230356	231074	424	199	2.133526126	225	0	YDL129W
	chr15	382908	383519	280	59	4.754942707	221	0	YOR027W
	chr15	382908	383519	280	59	4.754942707	221	0	YOR028C
	chr12	65029	66108	360	140	2.588347844	220	0	YLL039C
	chr9	394774	395229	263	43	6.214543481	220	0	YIR019C
	chr3	27643	27989	235	19	13.03014932	216	0	YCL056C
	chr3	27643	27989	235	19	13.03014932	216	0	YCL055W
	chr2	642540	643113	345	131	2.652845372	214	0	YBR208C
	chr4	1493585	1494225	305	91	3.375915404	214	0	YDR528W
	chr12	658118	658647	325	112	2.90892416	213	0	YLR257W
	chr15	288162	288738	411	199	2.075153814	212	0	YOL019W-A
	chr15	288162	288738	411	199	2.075153814	212	0	YOL019W
	chr2	370795	371333	291	79	3.691418241	212	0	YBR066C
	chr3	298950	299489	240	32	7.535868332	208	0	YCR098C
	chr16	844108	844456	239	32	7.584871212	207	0	YPR158W
	chr9	383772	384530	339	133	2.556029653	206	0	YIR017C
	chr9	383772	384530	339	133	2.556029653	206	0	YIR018W
	chr11	143036	143495	282	80	3.559658992	202	0	YKL163W
	chr11	143036	143495	282	80	3.559658992	202	0	YKL164C
	chr12	36732	37452	264	63	4.25561695	201	0	YLL051C
	chr12	737687	738192	291	91	3.233151828	200	0	YLR304C
	chr12	124965	125367	237	38	6.295125681	199	0	YLL012W
	chr9	407741	408221	232	39	6.094102146	193	0	YIR028W
	chr9	407741	408221	232	39	6.094102146	193	0	YIR027C
	chr13	880461	881048	279	89	3.167211189	190	0	YMR306W
	chr13	880461	881048	279	89	3.167211189	190	0	YMR305C
	chr7	206331	206835	239	49	4.93201822	190	0	YGL158W
	chr16	16755	17363	231	43	5.435520686	188	0	YPL277C
	chr4	1164811	1165285	316	129	2.460158709	187	0	YDR345C
	chr4	132558	133321	331	146	2.275272987	185	0	YDL183C
	chr4	132558	133321	331	146	2.275272987	185	0	YDL182W
	chr10	79288	79936	251	67	3.780480228	184	0	YJL187C
	chr10	79288	79936	251	67	3.780480228	184	0	YJL186W
	chr11	629916	630493	332	149	2.231281419	183	0	YKR097W
	chr10	609004	609521	315	133	2.385769196	182	0	YJR095W
	chr12	758946	759377	312	131	2.398303167	181	0	YLR312W-A
	chr12	758946	759377	312	131	2.398303167	181	0	YLR312C
	chr4	1165618	1166633	347	166	2.101694073	181	0	YDR345C
	chr10	220216	220824	316	136	2.336131678	180	0	YJL107C
	chr10	220216	220824	316	136	2.336131678	180	0	YJL106W
	chr11	245238	245939	301	121	2.493917633	180	0	YKL104C
	chr5	559023	559372	250	71	3.526791752	179	0	YER185W
	chr5	559023	559372	250	71	3.526791752	179	0	YER184C
	chr15	83088	83557	328	150	2.191875647	178	0	YOL125W
	chr15	83088	83557	328	150	2.191875647	178	0	YOL126C
	chr15	312621	312989	270	94	2.883351458	176	0	YOL007C
	chr4	512124	512764	323	147	2.198471264	176	0	YDR034C
	chr7	779535	780145	233	59	4.000184537	174	0	YGR144W
	chr14	604710	605298	314	141	2.230565879	173	0	YNL015W
	chr4	794289	794940	320	148	2.173781336	172	0	YDR169C-A
	chr4	794289	794940	320	148	2.173781336	172	0	YDR169C
	chr16	591162	591630	253	83	3.076009414	170	0	YPR015C
	chr14	631257	632009	262	93	2.826581148	169	0	YNR001C
	chr14	273783	274253	279	111	2.519156137	168	0	YNL194C
	chr14	273783	274253	279	111	2.519156137	168	0	YNL193W
	chr3	157461	157977	244	76	3.225498989	168	0	YCR021C
	chr5	377792	378484	303	136	2.240499025	167	0	YER109C
	chr1	141316	141927	211	45	4.75663913	166	0	YAL003W
	chr1	141316	141927	211	45	4.75663913	166	0	YAL005C
	chr4	232224	232786	231	65	3.580721186	166	0	YDL128W
	chr9	388284	388811	184	18	10.44388328	166	0	YIR019C
	chr12	86851	87167	206	41	5.080876001	165	0	YLL027W
	chr2	192073	192508	205	40	5.185892014	165	0	YBL017C
	chr2	192073	192508	205	40	5.185892014	165	0	YBL016W
	chr3	123482	123953	250	85	2.94783879	165	0	YCR005C
	chr8	293361	293922	220	55	4.050775636	165	0	YHR094C
	chr2	140420	140875	299	136	2.211453868	163	0	YBL041W
	chr2	140420	140875	299	136	2.211453868	163	0	YBL042C
	chr7	785140	785968	321	158	2.03703544	163	0	YGR146C-A
	chr16	566885	567208	240	79	3.0497708	161	0	YPR005C
	chr14	503090	503573	283	124	2.292812852	159	0	YNL065W
	chr3	137016	137554	229	73	3.171220112	156	0	YCR011C
	chr3	137016	137554	229	73	3.171220112	156	0	YCR012W
	chr5	86291	86718	200	46	4.430145429	154	0	YEL032W
	chr5	264256	264588	216	62	3.485236455	154	0	YER054C
	chr11	610569	611129	219	66	3.369132031	153	0	YKR091W
	chr14	547078	547844	265	112	2.382455484	153	0	YNL042W
	chr14	771906	772315	201	51	3.991864865	150	0	YNR072W
	chr14	771906	772315	201	51	3.991864865	150	0	YNR071C
	chr12	789867	790212	180	31	5.889943659	149	0	YLR332W
	chr13	279696	280188	235	86	2.752561923	149	0	YMR006C
	chr12	449366	449904	207	59	3.51377428	148	0	YLR154C
	chr3	227915	228949	289	141	2.055026181	148	0	YCR063W
	chr3	227915	228949	289	141	2.055026181	148	0	YCR065W
	chr12	833471	833840	168	21	8.318526717	147	0	YLR353W
	chr5	522444	523207	252	105	2.412686595	147	0	YER168C
	chr5	522444	523207	252	105	2.412686595	147	0	YER169W
	chr5	152581	153378	288	142	2.039979449	146	0	YER001W
	chr10	607540	607986	192	47	4.095113408	145	0	YJR094W-A
	chr2	476993	477524	272	127	2.154150355	145	0	YBR117C
	chr2	476993	477524	272	127	2.154150355	145	0	YBR118W
	chr7	205395	205907	212	67	3.207152998	145	0	YGL158W
	chr14	529360	529774	210	66	3.227619007	144	0	YNL053W
	chr3	71425	71769	165	22	7.559031862	143	0	YCL027W
	chr6	256408	256802	172	29	6.127911799	143	0	YFR053C
	chr5	342383	342893	257	115	2.243637006	142	0	YER091C
	chr5	342383	342893	257	115	2.243637006	142	0	YER092W
	chr5	483030	483401	190	49	3.932661885	141	0	YER155C
	chr10	233811	234215	197	57	3.494769195	140	0	YJL101C
	chr1	168663	169171	183	44	4.202703793	139	0	YAR014C
	chr1	168663	169171	183	44	4.202703793	139	0	YAR015W
	chr8	461870	462366	233	95	2.463264327	138	0	YHR179W
	chr12	300362	300786	174	38	4.697815831	136	0	YLR084C
	chr8	379434	380091	245	109	2.263106013	136	0	YHR139C
	chr8	379434	380091	245	109	2.263106013	136	0	YHR140W
	chr4	1502213	1502575	187	52	3.609218768	135	0	YDR533C
	chr7	939117	939399	158	24	6.670711518	134	0	YGR222W
	chr7	939117	939399	158	24	6.670711518	134	0	YGR221C
	chr9	386649	387026	164	30	5.581304134	134	0	YIR018C-A
	chr12	444873	445301	181	48	3.843024098	133	0	YLR152C
	chr1	70875	71403	200	68	2.967993032	132	0	YAL038W
	chr10	579555	579887	199	67	3.007036273	132	0	YJR078W
	chr10	579555	579887	199	67	3.007036273	132	0	YJR079W
	chr13	334824	335155	235	105	2.238433978	130	0	YMR031C
	chr13	334824	335155	235	105	2.238433978	130	0	YMR032W
	chr2	405861	406453	195	65	3.022838325	130	0	YBR081C
	chr2	624846	625578	231	102	2.285767735	129	0	YBR202W
	chr5	287216	287786	177	48	3.693862582	129	0	YER065C
	chr9	258109	258768	208	79	2.652437448	129	0	YIL051C
	chr9	258109	258768	208	79	2.652437448	129	0	YIL050W
	chr12	603602	604044	178	50	3.576760239	128	0	YLR229C
	chr1	139084	139710	184	57	3.28032948	127	0	YAL005C
	chr11	516651	517111	153	26	5.946384436	127	0	YKR041W
	chr12	402988	403351	157	30	5.26872951	127	0	YLR130C
	chr16	572038	572550	244	118	2.082748073	126	0	YPR008W
	chr16	572038	572550	244	118	2.082748073	126	0	YPR007C
	chr2	36333	36724	209	83	2.519395928	126	0	YBL099W
	chr16	411255	411777	216	91	2.399846574	125	0	YPL075W
	chr7	416002	416388	161	37	4.368146351	124	0	YGL044C
	chr7	976917	977248	208	84	2.501762283	124	0	YGR243W
	chr7	976917	977248	208	84	2.501762283	124	0	YGR241C
	chr10	517671	518131	176	53	3.325715828	123	0	YJR043C
	chr12	448374	448789	167	44	3.851121431	123	0	YLR154C
	chr13	590039	590342	157	34	4.625969884	123	0	YMR164C
	chr12	602711	603244	175	53	3.308731959	122	0	YLR228C
	chr10	68908	69253	178	57	3.145680865	121	0	YJL194W
	chr10	68908	69253	178	57	3.145680865	121	0	YJL196C
	chr7	741498	741963	219	99	2.212744944	120	0	YGR125W
	chr15	673776	674096	203	85	2.405693136	118	0	YOR180C
	chr15	673776	674096	203	85	2.405693136	118	0	YOR179C
	chr5	567600	567902	152	34	4.476125948	118	0	YER187W
	chr10	181807	182164	194	77	2.527992016	117	0	YJL127C-B
	chr10	181807	182164	194	77	2.527992016	117	0	YJL127C
	chr12	426801	427272	149	32	4.80368883	117	0	YLR143W
	chr9	93133	93809	215	100	2.154436335	115	0	YIL136W
	chr9	93133	93809	215	100	2.154436335	115	0	YIL137C
	chr7	878324	878740	167	54	3.09850896	113	0	YGR189C
	chr14	374629	374985	161	49	3.315596799	112	0	YNL133C
	chr14	374629	374985	161	49	3.315596799	112	0	YNL132W
	chr5	268371	268934	191	79	2.432836988	112	0	YER056C
	chr16	22478	22866	186	75	2.491471308	111	0	YPL274W
	chr10	374930	375237	150	40	3.833880709	110	0	YJL038C
	chr14	703322	703712	146	36	4.138021179	110	0	YNR044W
	chr7	989773	990231	170	62	2.769212945	108	0	YGR249W
	chr7	229818	230267	178	71	2.526519133	107	0	YGL146C
	chr7	229818	230267	178	71	2.526519133	107	0	YGL145W
	chr4	386718	387143	142	36	3.96737007	106	0	YDL036C
	chr11	581297	581575	152	47	3.253416359	105	0	YKR076W
	chr5	33688	34093	139	34	4.178576457	105	0	YEL063C
	chr5	33688	34093	139	34	4.178576457	105	0	YEL062W
	chr2	595534	595919	158	54	2.959101578	104	0	YBR183W
	chr2	595534	595919	158	54	2.959101578	104	0	YBR182C-A
	chr4	1016984	1017372	163	59	2.774976082	104	0	YDR277C
	chr8	298751	299107	160	57	2.808412678	103	0	YHR097C
	chr9	150244	150668	176	73	2.427428376	103	0	YIL113W
	chr9	150244	150668	176	73	2.427428376	103	0	YIL114C
	chr2	101229	101716	172	70	2.481200017	102	0	YBL063W
	chr2	101229	101716	172	70	2.481200017	102	0	YBL064C
	chr7	557635	557982	189	87	2.193529191	102	0	YGR035W-A
	chr12	796962	797317	153	52	2.96104321	101	0	YLR335W
	chr2	407291	407600	154	53	2.909158935	101	0	YBR082C
	chr4	1016072	1016536	199	98	2.048821209	101	0	YDR277C
	chr16	812745	813073	198	98	2.021982943	100	0	YPR138C
	chr12	500367	500839	177	78	2.29496339	99	0	YLR168C
	chr12	837560	837863	151	53	2.896702229	98	0	YLR354C
	chr14	776728	777083	152	54	2.83047365	98	0	YNR073C
	chr7	653362	653660	166	68	2.470611396	98	0	YGR087C
	chr7	653362	653660	166	68	2.470611396	98	0	YGR088W
	chr2	254603	255151	143	46	3.120072958	97	0	YBR008C
	chr7	700563	700862	174	77	2.260377418	97	0	YGR106C
	chr8	455593	455957	150	53	2.83773392	97	0	YHR177W
	chr10	348779	349166	167	71	2.380068433	96	0	YJL047C-A
	chr3	133347	133752	155	59	2.670502046	96	0	YCR010C
	chr7	472474	472835	165	70	2.378719297	95	0	YGL012W
	chr7	472474	472835	165	70	2.378719297	95	0	YGL013C
	chr12	796364	796675	153	59	2.610646679	94	0	YLR333C
	chr13	483410	483762	184	90	2.053605623	94	0	YMR108W
	chr16	696831	697152	168	75	2.270014991	93	0	YPR075C
	chr9	41592	41975	143	50	2.880124193	93	0	YIL159W
	chr9	41592	41975	143	50	2.880124193	93	0	YIL160C
	chr16	329092	329422	139	47	2.966208833	92	0	YPL116W
	chr16	329092	329422	139	47	2.966208833	92	0	YPL117C
	chr2	278472	278760	176	85	2.078533041	91	0	YBR020W
	chr2	278472	278760	176	85	2.078533041	91	0	YBR019C
	chr8	289262	289934	177	88	2.012800376	89	0	YHR092C
	chr10	204655	205213	173	86	2.013917814	87	0	YJL112W
	chr15	347409	347718	154	67	2.306147213	87	0	YOR010C
	chr2	126241	126692	163	76	2.155422302	87	0	YBL049W
	chr5	260136	260584	130	43	3.082382876	87	0	YER053C
	chr7	1084108	1084470	140	53	2.669374148	87	0	YGR296W
	chr8	150763	151090	152	65	2.348830379	87	0	YHR022C
	chr8	150763	151090	152	65	2.348830379	87	0	YHR023W
	chr9	257140	257502	158	71	2.253850183	87	0	YIL052C
	chr15	267627	267948	162	78	2.088878102	84	0	YOL030W
	chr15	267627	267948	162	78	2.088878102	84	0	YOL031C
	chr6	20772	21243	168	84	2.000668427	84	0	YFL054C
	chr10	355358	355800	130	47	2.766373557	83	0	YJL045W
	chr14	738323	738816	127	44	2.925222904	83	0	YNR059W
	chr10	115726	116241	157	75	2.095891563	82	0	YJL162C
	chr12	163319	163677	157	75	2.119416912	82	0	YLR006C
	chr12	163319	163677	157	75	2.119416912	82	0	YLR007W
	chr15	925160	925469	158	76	2.086294072	82	0	YOR326W
	chr15	925160	925469	158	76	2.086294072	82	0	YOR327C
	chr4	156008	156285	147	65	2.288881837	82	0	YDL170W
	chr4	156008	156285	147	65	2.288881837	82	0	YDL171C
	chr6	40166	40604	142	60	2.400080086	82	0	YFL047W
	chr6	40166	40604	142	60	2.400080086	82	0	YFL048C
	chr12	212158	212514	149	68	2.211653115	81	0	YLR034C
	chr4	568852	569251	143	62	2.342403559	81	0	YDR058C
	chr5	100033	100282	131	50	2.630608026	81	0	YEL027W
	chr11	140913	141207	138	58	2.404830816	80	0	YKL165C
	chr2	419474	419927	151	71	2.156872336	80	0	YBR085C-A
	chr6	28650	29124	144	67	2.180622729	77	0	YFL052W
	chr10	268443	268740	130	57	2.30619287	73	0	YJL088W
	chr15	448887	449170	132	62	2.158181014	70	0	YOR066W
	chr16	785559	785921	126	59	2.14217074	67	0	YPR124W
	chr10	26377	26715	119	54	2.230466599	65	0	YJL214W
	chr10	26377	26715	119	54	2.230466599	65	0	YJL216C
	chr14	605852	606113	121	56	2.161729686	65	0	YNL014W
	chr14	276020	276304	122	58	2.107542486	64	0	YNL192W
	chr7	1069254	1069638	148	0	nan	148	2.8E-45	YGR287C
	chr7	1069254	1069638	148	0	nan	148	2.8E-45	YGR288W
	chr4	524770	525054	108	4	34.0147375	104	1.24E-27	YDR037W
	chr4	524770	525054	108	4	34.0147375	104	1.24E-27	YDR036C
	chr1	28599	28930	141	15	9.644958301	126	3.68E-27	YAL063C
	chr9	142502	142813	144	20	7.30504227	124	1.21E-24	YIL116W
	chr2	808590	808817	97	5	21.70680128	92	1.73E-23	YBR301W
	chr3	305683	305962	117	14	8.470530758	103	1.02E-21	YCR102C
	chr9	23578	23773	75	1	110.6824586	74	1.02E-21	YIL169C
	chr12	640065	640282	92	8	12.31812933	84	1.6E-19	YLR250W
	chr9	336252	336482	116	18	6.561245864	98	4.97E-19	YIL009C-A
	chr10	144932	145139	95	11	8.641266422	84	3.86E-18	YJL145W
	chr10	144932	145139	95	11	8.641266422	84	3.86E-18	YJL144W
	chr7	574879	575122	111	18	6.514408824	93	0.0000000000000000077	YGR040W
	chr7	1079834	1080037	86	9	10.62171862	77	0.000000000000000033	YGR294W
	chr12	950103	950554	124	26	4.945483933	98	0.000000000000000083	YLR413W
	chr12	950103	950554	124	26	4.945483933	98	0.000000000000000083	YLR412C-A
	chr1	92532	92731	84	9	9.701465919	75	0.000000000000000108	YAL028W
	chr1	92532	92731	84	9	9.701465919	75	0.000000000000000108	YAL029C
	chr12	818486	818771	133	33	4.115937699	100	0.000000000000000985	YLR344W
	chr5	94015	94239	102	18	5.788059669	84	0.000000000000000988	YEL030W
	chr4	555290	555515	94	16	6.203040313	78	0.00000000000000645	YDR049W
	chr9	324230	324447	102	20	5.324146564	82	0.00000000000000982	YIL015W
	chr12	88285	88489	90	15	6.281562253	75	0.0000000000000164	YLL026W
	chr14	524970	525170	84	13	6.625753735	71	0.0000000000000346	YNL054W
	chr2	620519	620810	114	28	4.198026817	86	0.000000000000082	YBR200W
	chr10	59051	59252	112	27	4.241367459	85	0.000000000000084	YJL198W
	chr10	59051	59252	112	27	4.241367459	85	0.000000000000084	YJL200C
	chr6	167531	167731	79	12	6.851615735	67	0.000000000000149	YFR012W
	chr6	167531	167731	79	12	6.851615735	67	0.000000000000149	YFR011C
	chr6	74778	75001	129	37	3.505126765	92	0.000000000000196	YFL033C
	chr6	74778	75001	129	37	3.505126765	92	0.000000000000196	YFL031W
	chr2	333982	334159	71	9	8.606261849	62	0.000000000000219	YBR048W
	chr2	333982	334159	71	9	8.606261849	62	0.000000000000219	YBR049C
	chr4	509525	509752	108	26	4.22782048	82	0.000000000000224	YDR034C
	chr5	225504	225734	100	22	4.6122062	78	0.000000000000225	YER036C
	chr5	225504	225734	100	22	4.6122062	78	0.000000000000225	YER037W
	chr12	656888	657117	102	23	4.536920443	79	0.000000000000228	YLR257W
	chr3	142648	142827	73	10	7.338209915	63	0.00000000000029	YCR015C
	chr5	77632	77838	88	17	5.228613994	71	0.000000000000498	YEL040W
	chr5	492040	492378	113	30	3.882253974	83	0.000000000000789	YER159C
	chr12	139779	139891	68	9	8.038387572	59	0.00000000000122	YLL005C
	chr9	174887	175096	86	17	5.132627739	69	0.0000000000014	YIL102C
	chr9	325789	325907	67	9	8.366458669	58	0.00000000000217	YIL014W
	chr9	325789	325907	67	9	8.366458669	58	0.00000000000217	YIL014C-A
	chr6	31139	31394	103	26	4.075478367	77	0.00000000000243	YFL051C
	chr12	493484	493714	111	31	3.650338098	80	0.00000000000459	YLR164W
	chr12	795273	795473	82	17	5.051463938	65	0.0000000000109	YLR333C
	chr7	772052	772319	125	40	3.163249181	85	0.000000000011	YGR142W
	chr9	338002	338202	81	17	5.018731331	64	0.0000000000181	YIL009W
	chr15	116122	116302	70	12	5.838347374	58	0.0000000000205	YOL105C
	chr11	112525	112778	111	33	3.39758875	78	0.0000000000229	YKL179C
	chr9	183361	183533	76	15	5.205656001	61	0.0000000000274	YIL095W
	chr9	183361	183533	76	15	5.205656001	61	0.0000000000274	YIL096C
	chr12	782719	783009	127	43	2.970461088	84	0.0000000000398	YLR326W
	chr7	914922	915124	87	21	4.234883574	66	0.0000000000495	YGR210C
	chr7	914922	915124	87	21	4.234883574	66	0.0000000000495	YGR211W
	chr12	1007221	1007373	59	8	8.414865762	51	0.0000000000508	YLR436C
	chr14	739101	739494	121	40	3.09385166	81	0.0000000000581	YNR060W
	chr5	221536	221773	112	35	3.204764694	77	0.0000000000683	YER033C
	chr5	221536	221773	112	35	3.204764694	77	0.0000000000683	YER034W
	chr9	131846	132080	103	30	3.512695396	73	0.0000000000726	YIL121W
	chr10	228700	228804	58	8	7.913580828	50	0.0000000000898	YJL103C
	chr3	149832	150053	95	26	3.771056271	69	0.0000000000996	YCR018C
	chr3	16978	17219	102	30	3.417796399	72	0.000000000113	YCL065W
	chr3	16978	17219	102	30	3.417796399	72	0.000000000113	YCL064C
	chr7	882379	882569	77	17	4.617243544	60	0.000000000135	YGR192C
	chr7	882379	882569	77	17	4.617243544	60	0.000000000135	YGR191W
	chr14	89448	89746	113	37	3.107897801	76	0.000000000192	YNL288W
	chr15	869981	870222	111	36	3.152491879	75	0.000000000216	YOR296W
	chr12	262960	263127	76	17	4.492040114	59	0.000000000222	YLR061W
	chr9	415625	415840	92	26	3.633759875	66	0.000000000387	YIR033W
	chr9	415625	415840	92	26	3.633759875	66	0.000000000387	YIR032C
	chr12	897877	898123	121	43	2.815070491	78	0.00000000044	YLR387C
	chr5	488506	488669	70	15	4.876215245	55	0.000000000586	YER158C
	chr5	364196	364389	74	17	4.449131767	57	0.000000000597	YER103W
	chr5	386252	386442	74	17	4.422805543	57	0.000000000597	YER111C
	chr5	386252	386442	74	17	4.422805543	57	0.000000000597	YER112W
	chr1	138716	138845	59	10	6.311068673	49	0.000000000688	YAL007C
	chr9	134075	134195	61	11	5.824935667	50	0.000000000774	YIL120W
	chr5	61816	62010	79	20	4.050547181	59	0.000000000896	YEL050C
	chr3	127820	128006	77	19	4.154062555	58	0.000000000931	YCR008W
	chr9	33077	33234	71	16	4.573703714	55	0.000000000978	YIL166C
	chr14	462022	462309	93	28	3.440617379	65	0.00000000122	YNL087W
	chr8	401137	401321	76	19	4.133632411	57	0.0000000015	YHR151C
	chr8	401137	401321	76	19	4.133632411	57	0.0000000015	YHR152W
	chr15	299222	299424	85	24	3.613318213	61	0.00000000175	YOL014W
	chr7	328517	328726	85	24	3.644456414	61	0.00000000175	YGL095C
	chr5	265903	266113	97	31	3.170779816	66	0.00000000208	YER055C
	chr2	63321	63614	108	38	2.847635936	70	0.00000000289	YBL085W
	chr7	163268	163387	54	9	6.383617605	45	0.00000000305	YGL179C
	chr12	390564	390856	102	35	2.96104321	67	0.00000000435	YLR121C
	chr10	549947	550187	90	28	3.261793822	62	0.00000000446	YJR061W
	chr10	197259	197482	93	30	3.172254384	63	0.00000000542	YJL115W
	chr10	684000	684152	73	19	3.848257762	54	0.00000000617	YJR138W
	chr15	426203	426335	59	12	5.048708184	47	0.00000000674	YOR051C
	chr4	519694	519894	87	27	3.330479209	60	0.00000000763	YDR034C-A
	chr3	160503	160609	50	8	6.717671089	42	0.00000000785	YCR023C
	chr2	486726	486892	70	18	3.916175489	52	0.0000000104	YBR123C
	chr9	370346	370510	66	16	4.152737208	50	0.0000000113	YIR006C
	chr9	370346	370510	66	16	4.152737208	50	0.0000000113	YIR007W
	chr9	222592	222771	75	21	3.612780549	54	0.0000000135	YIL074C
	chr12	251266	251396	71	19	3.787095436	52	0.0000000156	YLR055C
	chr5	138609	138794	67	17	4.0768013	50	0.0000000175	YEL009C
	chr3	224929	225032	55	11	5.022886096	44	0.000000018	YCR061W
	chr15	685592	685746	65	16	4.078899832	49	0.0000000182	YOR188W
	chr3	41034	41189	66	17	3.975008134	49	0.000000028	YCL049C
	chr9	291832	292040	82	26	3.184547933	56	0.0000000307	YIL031W
	chr9	291832	292040	82	26	3.184547933	56	0.0000000307	YIL033C
	chr10	173302	173505	85	28	3.080583054	57	0.0000000367	YJL129C
	chr9	26277	26398	49	9	5.72257508	40	0.0000000448	YIL169C
	chr12	710628	710826	74	22	3.518079471	52	0.0000000472	YLR286C
	chr9	197544	197650	53	11	5.182961718	42	0.0000000503	YIL088C
	chr5	131446	131591	73	22	3.413673173	51	0.0000000731	YEL012W
	chr7	428156	428356	85	29	2.94301292	56	0.0000000734	YGL037C
	chr7	428156	428356	85	29	2.94301292	56	0.0000000734	YGL036W
	chr14	68482	68679	78	25	3.196879778	53	0.0000000805	YNL298W
	chr16	418181	418286	54	12	4.641369936	42	0.0000000847	YPL072W
	chr3	178281	178508	107	43	2.521222391	64	0.0000000886	YCR031C
	chr10	727156	727285	63	17	3.845483243	46	0.000000113	YJR155W
	chr7	731035	731188	70	21	3.387451404	49	0.000000125	YGR120C
	chr4	159369	159577	90	33	2.735103162	57	0.000000137	YDL169C
	chr4	159369	159577	90	33	2.735103162	57	0.000000137	YDL168W
	chr5	212177	212408	104	42	2.525182895	62	0.00000015	YER028C
	chr14	568096	568268	66	19	3.6545075	47	0.000000152	YNL035C
	chr3	236588	236772	66	19	3.645066748	47	0.000000152	YCR067C
	chr3	236588	236772	66	19	3.645066748	47	0.000000152	YCR068W
	chr6	180925	181083	66	19	3.519809514	47	0.000000152	YFR016C
	chr7	544512	544708	86	31	2.824028364	55	0.000000184	YGR029W
	chr14	632510	632757	106	44	2.414914006	62	0.00000022	YNR003C
	chr6	98820	98956	55	14	4.106444433	41	0.000000346	YFL020C
	chr14	321976	322077	51	12	4.35116918	39	0.000000373	YNL167C
	chr12	214854	214999	62	18	3.583841881	44	0.000000407	YLR035C
	chr6	233755	233875	62	18	3.479375973	44	0.000000407	YFR039C
	chr6	233755	233875	62	18	3.479375973	44	0.000000407	YFR040W
	chr7	951492	951647	67	21	3.26134712	46	0.00000046	YGR230W
	chr7	951492	951647	67	21	3.26134712	46	0.00000046	YGR229C
	chr5	131064	131181	58	16	3.854226524	42	0.000000484	YEL012W
	chr11	645170	645334	65	20	3.310247815	45	0.000000515	YKR102W
	chr6	162149	162321	65	20	3.322042439	45	0.000000515	YFR009W
	chr9	353642	353751	44	9	5.411142423	35	0.00000061	YIL001W
	chr9	353642	353751	44	9	5.411142423	35	0.00000061	YIL002C
	chr10	374400	374619	92	37	2.517920947	55	0.000000699	YJL038C
	chr4	562793	563079	98	41	2.390968116	57	0.000000735	YDR055W
	chr4	562793	563079	98	41	2.390968116	57	0.000000735	YDR054C
	chr2	544565	544667	57	16	3.631139984	41	0.000000763	YBR150C
	chr2	544565	544667	57	16	3.631139984	41	0.000000763	YBR151W
	chr16	259425	259578	67	22	3.141129149	45	0.00000095	YPL155C
	chr7	421116	421246	60	18	3.4241627	42	0.000000987	YGL040C
	chr12	962892	963085	80	30	2.691586789	50	0.00000101	YLR420W
	chr5	75453	75615	65	21	3.126416917	44	0.00000108	YEL041W
	chr7	84307	84555	92	38	2.455824216	54	0.00000122	YGL219C
	chr7	84307	84555	92	38	2.455824216	54	0.00000122	YGL216W
	chr8	105353	105484	66	22	3.031330434	44	0.00000144	YHR001W
	chr5	487296	487429	59	18	3.424960708	41	0.00000153	YER157W
	chr2	350897	351093	80	31	2.664878414	49	0.00000184	YBR056W-A
	chr6	27943	28207	113	53	2.165716129	60	0.0000018511	YFL052W
	chr12	730645	730772	62	20	3.165494579	42	0.00000186	YLR301W
	chr1	62717	62917	83	33	2.539086707	50	0.00000193	YAL041W
	chr10	598354	598594	104	47	2.238772847	57	0.00000202	YJR092W
	chr10	598354	598594	104	47	2.238772847	57	0.00000202	YJR091C
	chr2	107571	107724	65	22	3.04992469	43	0.00000217	YBL061C
	chr2	107571	107724	65	22	3.04992469	43	0.00000217	YBL060W
	chr12	159737	160129	111	52	2.160956827	59	0.00000221	YLR004C
	chr12	159737	160129	111	52	2.160956827	59	0.00000221	YLR005W
	chr7	894381	894583	90	38	2.425913313	52	0.00000246	YGR197C
	chr7	894381	894583	90	38	2.425913313	52	0.00000246	YGR198W
	chr10	646607	646821	93	40	2.332035655	53	0.00000248	YJR120W
	chr2	166834	167034	82	33	2.48490659	49	0.00000279	YBL029W
	chr14	781490	781630	54	16	3.527326486	38	0.00000293	YNR075C-A
	chr14	781490	781630	54	16	3.527326486	38	0.00000293	YNR076W
	chr3	39104	39238	69	25	2.802674868	44	0.00000317	YCL050C
	chr14	759325	759471	64	22	2.94015655	42	0.00000327	YNR067C
	chr12	426045	426322	95	42	2.274710094	53	0.00000346	YLR142W
	chr16	302991	303092	57	18	3.177874911	39	0.00000362	YPL131W
	chr2	515571	515672	60	20	3.00947476	40	0.00000429028	YBR139W
	chr2	515571	515672	60	20	3.00947476	40	0.00000429028	YBR138C
	chr2	347540	347727	73	28	2.643592559	45	0.00000432	YBR056W
	chr2	347540	347727	73	28	2.643592559	45	0.00000432	YBR055C
	chr8	397015	397201	73	28	2.623957965	45	0.00000432	YHR150W
	chr8	397015	397201	73	28	2.623957965	45	0.00000432	YHR149C
	chr2	28767	29048	100	46	2.187337545	54	0.00000462	YBL101W-C
	chr2	326756	326974	94	42	2.241483114	52	0.00000483	YBR044C
	chr2	9540	9681	58	19	3.067840331	39	0.00000489	YBL107C
	chr9	35205	35356	63	22	2.872769432	41	0.00000491	YIL164C
	chr7	712530	712781	101	47	2.159640945	54	0.00000534	YGR110W
	chr14	310160	310402	111	54	2.076238906	57	0.00000539	YNL172W
	chr14	310160	310402	111	54	2.076238906	57	0.00000539	YNL173C
	chr2	449293	449512	89	39	2.304882598	50	0.00000583	YBR104W
	chr15	980655	980959	105	50	2.122221361	55	0.00000591046	YOR346W
	chr13	348289	348397	52	16	3.314787337	36	0.00000704	YMR038C
	chr13	183835	184026	76	31	2.482008252	45	0.00000801	YML046W
	chr13	603174	603402	88	39	2.296860517	49	0.00000817	YMR170C
	chr9	122218	122393	74	30	2.513124723	44	0.00000947	YIL125W
	chr4	629267	629378	58	20	3.021637779	38	0.00000976	YDR092W
	chr4	629267	629378	58	20	3.021637779	38	0.00000976	YDR091C
	chr5	288403	288597	81	35	2.33759788	46	0.0000116612	YER065C
	chr11	642459	642651	73	30	2.492768208	43	0.0000135882	YKR101W
	chr9	240911	241125	83	37	2.245624105	46	0.0000162158	YIL065C
	chr9	240911	241125	83	37	2.245624105	46	0.0000162158	YIL066C
	chr9	240911	241125	83	37	2.245624105	46	0.0000162158	YIL064W
	chr4	1229814	1230053	90	42	2.15779765	48	0.0000178679	YDR379W
	chr4	1229814	1230053	90	42	2.15779765	48	0.0000178679	YDR378C
	chr2	741711	741857	69	28	2.530234872	41	0.000019019	YBR268W
	chr3	149153	149271	61	23	2.671906294	38	0.0000203856	YCR018C
	chr7	797942	798193	105	53	2.006654238	52	0.000021407	YGR155W
	chr7	797942	798193	105	53	2.006654238	52	0.000021407	YGR154C
	chr7	426935	427172	99	49	2.053210341	50	0.0000241457	YGL038C
	chr10	705289	705505	86	40	2.192052893	46	0.0000255163	YJR148W
	chr9	270776	270909	65	26	2.542584994	39	0.0000265588	YIL045W
	chr10	396680	396875	74	32	2.327360533	42	0.0000277099	YJL023C
	chr15	1054046	1054199	66	27	2.513719505	39	0.0000323352	YOR381W
	chr7	531548	531735	72	31	2.364302817	41	0.0000329817	YGR024C
	chr15	94469	94662	79	36	2.253378229	43	0.0000375823	YOL120C
	chr12	248709	248866	64	26	2.521847081	38	0.0000382854	YLR053C
	chr2	786406	786610	89	43	2.082427441	46	0.0000384618	YBR293W
	chr2	798975	799155	76	34	2.240838639	42	0.0000384641	YBR296C
	chr12	377354	377502	67	28	2.421871997	39	0.0000390212	YLR114C
	chr12	906535	906695	70	30	2.367278329	40	0.0000392507	YLR392C
	chr12	906535	906695	70	30	2.367278329	40	0.0000392507	YLR393W
	chr2	371650	371848	81	38	2.181869201	43	0.0000502894	YBR066C
	chr16	286277	286478	88	43	2.062831083	45	0.0000523471	YPL141C
	chr10	531750	531910	61	26	2.348371246	35	0.000111845	YJR052W
	chr10	538523	538661	61	26	2.388006204	35	0.000111845	YJR055W
	chr7	794412	794529	61	26	2.369852823	35	0.000111845	YGR152C
	chr6	196523	196624	50	19	2.666522359	31	0.000122199	YFR022W
	chr15	96486	96684	78	38	2.106317126	40	0.000129131	YOL117W
	chr15	96486	96684	78	38	2.106317126	40	0.000129131	YOL119C
	chr15	571910	572075	65	29	2.254128855	36	0.000130842	YOR131C
	chr5	303529	303655	62	27	2.319427251	35	0.000132793	YER073W
	chr7	930928	931038	51	20	2.63767533	31	0.000151582	YGR217W
	chr6	21658	21766	54	22	2.51986363	32	0.000156489	YFL054C
	chr14	169559	169740	71	34	2.120128512	37	0.00019535	YNL254C
	chr14	169559	169740	71	34	2.120128512	37	0.00019535	YNL253W
	chr5	65291	65491	75	37	2.036437818	38	0.000210484	YEL048C
	chr4	1486831	1487017	69	33	2.143928398	36	0.000234302	YDR523C
	chr5	551246	551412	67	32	2.101705018	35	0.000281104	YER180C-A
	chr4	1256971	1257152	74	37	2.034685209	37	0.000285059	YDR390C
	chr8	104178	104365	64	30	2.150833124	34	0.000293951	YHL001W
	chr14	715524	715635	61	28	2.17959522	33	0.00030513	YNR050C
	chr2	342258	342384	61	28	2.218233688	33	0.00030513	YBR053C
	chr15	904026	904132	58	26	2.30217794	32	0.000313974	YOR315W
	chr13	420518	420691	68	33	2.116483934	35	0.000320624	YMR076C
	chr4	1466053	1466172	62	29	2.180677851	33	0.000352671	YDR507C
	chr7	311549	311673	62	29	2.146668248	33	0.000352671	YGL101W
	chr7	846297	846405	68	34	2.024115361	34	0.000493268	YGR174W-A
	chr7	846297	846405	68	34	2.024115361	34	0.000493268	YGR174C
	chr12	663295	663421	59	28	2.174628231	31	0.000584319	YLR259C
	chr12	819109	819223	59	28	2.16247947	31	0.000584319	YLR344W
	chr14	479247	479413	58	28	2.136308683	30	0.000802782	YNL079C
	chr14	479247	479413	58	28	2.136308683	30	0.000802782	YNL078W
	chr9	275589	275695	58	28	2.106350742	30	0.000802782	YIL042C
	chr12	607277	607408	62	31	2.033830267	31	0.000856382	YLR231C
	chr4	1175797	1175914	49	23	2.190435306	26	0.00147138	YDR350C
	chr16	614994	615099	54	27	2.075643698	27	0.001798174	YPR026W
	chr16	614994	615099	54	27	2.075643698	27	0.001798174	YPR025C

## Sheet: Ste12_Rep2_Targets
Annotated target list for Ste12_Rep2.
Targets are ranked by p-value first and by excess in second. Targets that cover multiple genes are listed multiple times.
Ratio=Sample Read Counts / Input Read Counts
Excess in counts=Sample Read Counts - Input Read Counts
	Chr	Target Start	Target End	Sample Read Counts	Input Read Counts	Ratio	Excess	P-value	ORF
	chr2	408013	409458	13324	161	83.03169141	13163	0	YBR083W
	chr4	233744	234843	5584	83	67.94907589	5501	0	YDL127W
	chr8	272370	274320	3197	230	13.92526999	2967	0	YHR083W
	chr8	272370	274320	3197	230	13.92526999	2967	0	YHR084W
	chr7	515863	516821	2729	155	17.67342567	2574	0	YGR014W
	chr13	539856	541327	2826	495	5.718420249	2331	0	YMR135C
	chr13	539856	541327	2826	495	5.718420249	2331	0	YMR136W
	chr15	587334	588560	2035	192	10.59989273	1843	0	YOR140W
	chr15	587334	588560	2035	192	10.59989273	1843	0	YOR138C
	chr16	920834	921725	2116	330	6.429234409	1786	0	YPR192W
	chr9	138124	139738	1692	118	14.45058873	1574	0	YIL119C
	chr9	138124	139738	1692	118	14.45058873	1574	0	YIL118W
	chr11	354849	356141	1745	293	5.971138228	1452	0	YKL043W
	chr7	322936	325237	1621	199	8.185488787	1422	0	YGL096W
	chr4	599433	600644	1598	291	5.493111537	1307	0	YDR077W
	chr4	1233627	1234398	1238	125	9.924618371	1113	0	YDR380W
	chr4	1233627	1234398	1238	125	9.924618371	1113	0	YDR379C-A
	chr8	375012	375889	1250	145	8.661807068	1105	0	YHR137W
	chr8	375012	375889	1250	145	8.661807068	1105	0	YHR136C
	chr8	74346	75100	944	79	11.99635933	865	0	YHL015W-A
	chr8	74346	75100	944	79	11.99635933	865	0	YHL016C
	chr8	74346	75100	944	79	11.99635933	865	0	YHL015W
	chr11	257498	259017	1313	489	2.688204934	824	0	YKL096W-A
	chr11	259429	260922	1044	230	4.555333634	814	0	YKL096W
	chr2	164881	165816	1053	283	3.7231899	770	0	YBL029W
	chr2	164881	165816	1053	283	3.7231899	770	0	YBL029C-A
	chr10	606012	608054	891	208	4.300122535	683	0	YJR094C
	chr10	606012	608054	891	208	4.300122535	683	0	YJR094W-A
	chr9	127060	128028	696	36	19.59172852	660	0	YIL123W
	chr13	510658	511476	954	333	2.872996312	621	0	YMR122W-A
	chr2	372972	373909	737	119	6.222709691	618	0	YBR067C
	chr15	978391	979750	1008	432	2.337062633	576	0	YOR344C
	chr11	513458	514648	862	305	2.832833446	557	0	YKR039W
	chr5	140502	141551	717	163	4.415722358	554	0	YEL007W
	chr5	140502	141551	717	163	4.415722358	554	0	YEL009C
	chr15	424118	424748	793	256	3.097929337	537	0	YOR049C
	chr4	538883	539782	750	226	3.322851059	524	0	YDR040C
	chr4	538883	539782	750	226	3.322851059	524	0	YDR041W
	chr12	230521	231050	551	30	18.96534774	521	0	YLR042C
	chr5	311329	312367	665	151	4.404881006	514	0	YER075C
	chr5	241935	242942	657	154	4.266966576	503	0	YER046W
	chr5	241935	242942	657	154	4.266966576	503	0	YER045C
	chr9	248599	249577	663	169	3.935694702	494	0	YIL056W
	chr9	248599	249577	663	169	3.935694702	494	0	YIL057C
	chr14	106885	107783	587	104	5.695432312	483	0	YNL283C
	chr14	106885	107783	587	104	5.695432312	483	0	YNL282W
	chr13	675162	675773	636	160	3.994609908	476	0	YMR206W
	chr4	76614	77193	568	92	6.210287997	476	0	YDL214C
	chr7	483228	484302	633	161	3.93641987	472	0	YGL007C-A
	chr8	16986	18347	574	102	5.652993115	472	0	YHL042W
	chr8	16986	18347	574	102	5.652993115	472	0	YHL040C
	chr11	229810	231340	817	347	2.354534387	470	0	YKL109W
	chr11	229810	231340	817	347	2.354534387	470	0	YKL110C
	chr5	490836	491494	552	99	5.612227893	453	0	YER158C
	chr7	701085	702009	488	50	9.950451111	438	0	YGR106C
	chr6	55061	56164	582	152	3.832266447	430	0	YFL037W
	chr6	55061	56164	582	152	3.832266447	430	0	YFL039C
	chr12	369697	371042	789	363	2.174398325	426	0	YLR113W
	chr12	369697	371042	789	363	2.174398325	426	0	YLR110C
	chr6	19029	19954	477	51	9.528558554	426	0	YFL055W
	chr6	95319	96506	804	378	2.131013164	426	0	YFL022C
	chr6	95319	96506	804	378	2.131013164	426	0	YFL021W
	chr1	68139	69448	729	313	2.336011634	416	0	YAL040C
	chr7	591762	593190	730	317	2.306378689	413	0	YGR052W
	chr14	87293	87793	508	103	4.966938373	405	0	YNL289W
	chr16	214360	215337	733	330	2.222532399	403	0	YPL177C
	chr14	301114	302272	572	176	3.253576446	396	0	YNL178W
	chr14	301114	302272	572	176	3.253576446	396	0	YNL180C
	chr16	502140	503535	760	376	2.021402818	384	0	YPR002W
	chr10	662631	663557	586	211	2.780985441	375	0	YJR127C
	chr4	1080301	1080821	541	167	3.253495685	374	0	YDR309C
	chr5	544497	545265	488	120	4.08327441	368	0	YER177W
	chr7	196935	197693	530	169	3.153079678	361	0	YGL163C
	chr7	196935	197693	530	169	3.153079678	361	0	YGL162W
	chr4	1164837	1166635	597	237	2.527124556	360	0	YDR345C
	chr15	391455	392305	594	236	2.522543795	358	0	YOR032W-A
	chr15	391455	392305	594	236	2.522543795	358	0	YOR032C
	chr8	296596	297417	506	149	3.404948901	357	0	YHR096C
	chr15	384700	385622	485	129	3.766066923	356	0	YOR030W
	chr15	384700	385622	485	129	3.766066923	356	0	YOR028C
	chr12	645270	646591	606	253	2.402455336	353	0	YLR256W
	chr12	645270	646591	606	253	2.402455336	353	0	YLR254C
	chr14	392347	392806	427	76	5.6195908	351	0	YNL124W
	chr14	392347	392806	427	76	5.6195908	351	0	YNL125C
	chr8	114953	115552	387	38	10.30266945	349	0	YHR005C
	chr16	585782	586936	529	183	2.894555753	346	0	YPR013C
	chr13	661442	662280	541	197	2.75275403	344	0	YMR199W
	chr7	733154	734052	457	116	3.948896354	341	0	YGR121W-A
	chr7	733154	734052	457	116	3.948896354	341	0	YGR121C
	chr7	733154	734052	457	116	3.948896354	341	0	YGR122W
	chr14	529287	530247	431	91	4.742359019	340	0	YNL053W
	chr4	722397	722834	413	73	5.700918645	340	0	YDR132C
	chr14	335619	336311	408	79	5.195747876	329	0	YNL160W
	chr11	261174	261876	459	131	3.51877863	328	0	YKL095W
	chr7	986675	987711	572	244	2.352836088	328	0	YGR249W
	chr8	48151	48721	560	236	2.376762229	324	0	YHL028W
	chr8	48151	48721	560	236	2.376762229	324	0	YHL029C
	chr5	284646	285509	429	110	3.901913044	319	0	YER064C
	chr8	382641	383378	491	173	2.854581824	318	0	YHR142W
	chr8	382641	383378	491	173	2.854581824	318	0	YHR141C
	chr13	797919	798465	464	152	3.053280651	312	0	YMR265C
	chr13	797919	798465	464	152	3.053280651	312	0	YMR266W
	chr12	728121	728743	462	154	3.007351087	308	0	YLR300W
	chr3	27579	28068	322	14	23.55648735	308	0	YCL056C
	chr3	27579	28068	322	14	23.55648735	308	0	YCL055W
	chr5	174573	175073	357	51	7.048370955	306	0	YER011W
	chr12	808866	809613	391	86	4.570898912	305	0	YLR342W
	chr13	880324	881035	370	67	5.598679195	303	0	YMR306W
	chr13	880324	881035	370	67	5.598679195	303	0	YMR305C
	chr2	381286	381918	364	61	5.984038589	303	0	YBR072W
	chr4	616315	616741	357	54	6.625765011	303	0	YDR085C
	chr12	368219	369399	445	151	2.95371756	294	0	YLR108C
	chr12	368219	369399	445	151	2.95371756	294	0	YLR109W
	chr4	1493601	1494215	365	71	5.159262355	294	0	YDR528W
	chr15	382906	383509	333	44	7.636428033	289	0	YOR027W
	chr15	382906	383509	333	44	7.636428033	289	0	YOR028C
	chr5	261009	261939	353	68	5.262086313	285	0	YER053C-A
	chr7	774156	774910	373	88	4.259681654	285	0	YGR143W
	chr12	83883	84478	376	95	3.972896202	281	0	YLL028W
	chr5	422525	423557	380	105	3.619765366	275	0	YER130C
	chr5	422525	423557	380	105	3.619765366	275	0	YER131W
	chr15	31624	32729	405	135	3.002271897	270	0	YOL155C
	chr15	486879	487731	380	110	3.483887069	270	0	YOR087W
	chr15	486879	487731	380	110	3.483887069	270	0	YOR086C
	chr12	874938	875432	331	62	5.35482324	269	0	YLR377C
	chr9	129729	130246	318	51	6.306663394	267	0	YIL122W
	chr3	50515	51606	452	187	2.420684774	265	0	YCL040W
	chr3	50515	51606	452	187	2.420684774	265	0	YCL042W
	chr3	50515	51606	452	187	2.420684774	265	0	YCL043C
	chr2	642423	643105	369	105	3.542439105	264	0	YBR208C
	chr5	399164	399682	300	39	7.840382472	261	0	YER118C
	chr4	1161650	1162517	447	187	2.394758003	260	0	YDR343C
	chr7	993885	994379	334	74	4.53524389	260	0	YGR250C
	chr12	29305	29929	394	138	2.859577109	256	0	YLL055W
	chr13	608243	608633	310	58	5.428162502	252	0	YMR173W
	chr9	141603	142120	287	35	8.252385715	252	0	YIL116W
	chr9	141603	142120	287	35	8.252385715	252	0	YIL117C
	chr14	771937	772421	285	41	7.100277087	244	0	YNR071C
	chr14	771937	772421	285	41	7.100277087	244	0	YNR072W
	chr5	461560	462337	442	199	2.227482704	243	0	YER146W
	chr5	461560	462337	442	199	2.227482704	243	0	YER145C
	chr14	675581	676095	306	67	4.624559699	239	0	YNR028W
	chr16	844086	844465	262	25	10.86694713	237	0	YPR158W
	chr4	543636	544505	362	125	2.907305374	237	0	YDR043C
	chr6	106233	107019	362	125	2.918200104	237	0	YFL016C
	chr6	106233	107019	362	125	2.918200104	237	0	YFL014W
	chr4	94014	94510	339	103	3.298288309	236	0	YDL204W
	chr4	94014	94510	339	103	3.298288309	236	0	YDL205C
	chr2	370759	371303	293	60	4.951409952	233	0	YBR066C
	chr3	163491	164067	317	86	3.694094344	231	0	YCR024C-A
	chr8	211869	212260	242	12	21.35375738	230	0	YHR052W
	chr4	1345181	1345809	365	136	2.702882625	229	0	YDR441C
	chr5	467886	468255	280	51	5.528134082	229	0	YER149C
	chr5	467886	468255	280	51	5.528134082	229	0	YER150W
	chr1	141438	142130	258	32	8.067264418	226	0	YAL003W
	chr1	141438	142130	258	32	8.067264418	226	0	YAL005C
	chr7	205057	205919	296	70	4.233246334	226	0	YGL158W
	chr11	245305	245664	255	31	8.256393461	224	0	YKL104C
	chr9	177369	178241	356	133	2.694198083	223	0	YIL101C
	chr9	177369	178241	356	133	2.694198083	223	0	YIL099W
	chr14	254018	254412	291	69	4.240598371	222	0	YNL208W
	chr2	192045	192543	255	33	7.793320072	222	0	YBL016W
	chr2	192045	192543	255	33	7.793320072	222	0	YBL017C
	chr4	512122	512809	337	116	2.90739949	221	0	YDR034C
	chr12	659845	660456	322	107	3.027159848	215	0	YLR258W
	chr16	789575	789933	274	59	4.651177643	215	0	YPR127W
	chr11	630014	630494	301	87	3.491026419	214	0	YKR097W
	chr16	591151	591648	273	59	4.634202542	214	0	YPR015C
	chr7	766074	766825	397	183	2.172511788	214	0	YGR138C
	chr7	766074	766825	397	183	2.172511788	214	0	YGR140W
	chr4	232278	232770	263	50	5.341229725	213	0	YDL128W
	chr11	142960	143475	268	56	4.802535045	212	0	YKL163W
	chr11	142960	143475	268	56	4.802535045	212	0	YKL164C
	chr5	117389	118174	391	179	2.186703106	212	0	YEL020W-A
	chr12	822727	823348	252	43	5.915206956	209	0	YLR346C
	chr16	463651	464283	403	195	2.074719093	208	0	YPL042C
	chr14	355199	355926	335	128	2.625302471	207	0	YNL144C
	chr14	355199	355926	335	128	2.625302471	207	0	YNL142W
	chr4	1156234	1156756	270	68	3.995436187	202	0	YDR342C
	chr12	658116	658652	300	100	3.019327709	200	0	YLR257W
	chr8	150728	151381	267	67	3.990991505	200	0	YHR022C
	chr8	150728	151381	267	67	3.990991505	200	0	YHR023W
	chr9	26611	27082	218	20	11.2187619	198	0	YIL169C
	chr6	255407	255760	233	42	5.578749454	191	0	YFR053C
	chr7	397916	398607	378	188	2.015864507	190	0	YGL056C
	chr7	397916	398607	378	188	2.015864507	190	0	YGL055W
	chr4	1251692	1252118	291	103	2.828159323	188	0	YDR389W
	chr5	23489	23857	223	38	5.932598705	185	0	YEL069C
	chr12	722889	723689	306	122	2.52334565	184	0	YLR297W
	chr14	405735	406092	283	100	2.847536478	183	0	YNL118C
	chr14	405735	406092	283	100	2.847536478	183	0	YNL117W
	chr10	195342	195942	282	100	2.825397683	182	0	YJL116C
	chr3	71476	71879	200	18	11.13730282	182	0	YCL027W
	chr11	610586	611135	225	44	5.183973063	181	0	YKR091W
	chr16	566855	567185	234	55	4.260012275	179	0	YPR008W
	chr16	566855	567185	234	55	4.260012275	179	0	YPR007C
	chr5	483018	483349	204	25	8.46521906	179	0	YER155C
	chr16	19474	19756	195	17	12.16067334	178	0	YPL274W
	chr3	137105	137525	222	44	5.144603791	178	0	YCR012W
	chr3	137105	137525	222	44	5.144603791	178	0	YCR011C
	chr7	165288	166518	347	170	2.052516264	177	0	YGL178W
	chr7	165288	166518	347	170	2.052516264	177	0	YGL179C
	chr7	939101	939391	193	17	11.92402522	176	0	YGR222W
	chr7	939101	939391	193	17	11.92402522	176	0	YGR221C
	chr8	293529	294105	222	46	4.877578355	176	0	YHR094C
	chr10	220261	220911	284	109	2.619142088	175	0	YJL106W
	chr10	220261	220911	284	109	2.619142088	175	0	YJL107C
	chr13	282848	283560	349	175	2.005369716	174	0	YMR007W
	chr15	312624	313054	245	71	3.472040616	174	0	YOL007C
	chr9	394783	395100	193	21	9.588021261	172	0	YIR019C
	chr7	416002	416410	196	26	7.68849064	170	0	YGL044C
	chr15	288218	288723	315	146	2.16765747	169	0	YOL019W-A
	chr15	288218	288723	315	146	2.16765747	169	0	YOL019W
	chr10	181787	182194	228	60	3.817453349	168	0	YJL127C-B
	chr10	181787	182194	228	60	3.817453349	168	0	YJL127C
	chr3	299176	299587	180	13	14.44256688	167	0	YCR098C
	chr4	1502198	1502578	209	42	5.058574931	167	0	YDR533C
	chr13	279667	280201	231	66	3.535901111	165	0	YMR006C
	chr7	779614	780081	202	38	5.437938058	164	0	YGR144W
	chr12	234563	235247	267	104	2.588846568	163	0	YLR045C
	chr12	234563	235247	267	104	2.588846568	163	0	YLR044C
	chr12	737655	738196	243	81	3.011609127	162	0	YLR304C
	chr7	883540	884297	282	120	2.359196881	162	0	YGR192C
	chr7	883540	884297	282	120	2.359196881	162	0	YGR193C
	chr12	818501	819141	219	58	3.786546622	161	0	YLR344W
	chr9	267912	268440	315	154	2.051974219	161	0	YIL046W
	chr9	267912	268440	315	154	2.051974219	161	0	YIL047C
	chr10	119785	120285	257	97	2.651275911	160	0	YJL159W
	chr14	703331	703654	180	21	8.9297764	159	0	YNR044W
	chr4	794488	794906	226	67	3.389751879	159	0	YDR169C
	chr4	794488	794906	226	67	3.389751879	159	0	YDR169C-A
	chr12	36753	37216	185	28	6.844060457	157	0	YLL051C
	chr12	789818	790187	185	28	6.677538305	157	0	YLR332W
	chr2	620490	620825	179	22	8.195009986	157	0	YBR200W
	chr10	609012	609479	251	96	2.626153217	155	0	YJR095W
	chr3	123473	123961	209	54	3.938274023	155	0	YCR005C
	chr10	79302	79758	195	41	4.826414132	154	0	YJL187C
	chr10	79302	79758	195	41	4.826414132	154	0	YJL186W
	chr14	631513	632000	205	51	4.089344962	154	0	YNR001C
	chr4	132771	133505	269	115	2.345943781	154	0	YDL183C
	chr4	132771	133505	269	115	2.345943781	154	0	YDL182W
	chr14	273719	274184	236	83	2.864706046	153	0	YNL194C
	chr14	273719	274184	236	83	2.864706046	153	0	YNL193W
	chr9	407686	408147	184	31	5.975612023	153	0	YIR028W
	chr9	407686	408147	184	31	5.975612023	153	0	YIR027C
	chr4	230321	231002	295	145	2.04563127	150	0	YDL129W
	chr16	694981	695583	224	75	3.007106727	149	0	YPR074C
	chr4	1362312	1362667	265	116	2.299708877	149	0	YDR451C
	chr4	1362312	1362667	265	116	2.299708877	149	0	YDR452W
	chr7	653322	653660	195	47	4.197766635	148	0	YGR088W
	chr7	653322	653660	195	47	4.197766635	148	0	YGR087C
	chr7	741681	741962	181	33	5.563500023	148	0	YGR125W
	chr8	379452	379960	219	73	3.017895764	146	0	YHR140W
	chr8	379452	379960	219	73	3.017895764	146	0	YHR139C
	chr5	522406	522962	205	61	3.397499071	144	0	YER168C
	chr5	522406	522962	205	61	3.397499071	144	0	YER169W
	chr5	559050	559360	187	43	4.362797091	144	0	YER185W
	chr5	559050	559360	187	43	4.362797091	144	0	YER184C
	chr9	383581	384473	260	116	2.244416409	144	0	YIR017C
	chr9	383581	384473	260	116	2.244416409	144	0	YIR018W
	chr10	204454	205177	211	68	3.127276172	143	0	YJL112W
	chr12	5523	5892	161	18	9.366388705	143	0	YLL066W-B
	chr2	407143	407585	191	49	3.968975459	142	0	YBR082C
	chr12	602725	603225	187	46	4.109834326	141	0	YLR228C
	chr12	954253	954765	243	102	2.401662975	141	0	YLR414C
	chr12	954253	954765	243	102	2.401662975	141	0	YLR415C
	chr15	83101	83492	245	104	2.369201866	141	0	YOL125W
	chr15	83101	83492	245	104	2.369201866	141	0	YOL126C
	chr16	129222	130018	262	121	2.169296414	141	0	YPL192C
	chr7	472373	472752	190	49	3.945774008	141	0	YGL012W
	chr7	472373	472752	190	49	3.945774008	141	0	YGL013C
	chr15	796999	797333	237	97	2.455927321	140	0	YOR246C
	chr15	796999	797333	237	97	2.455927321	140	0	YOR247W
	chr10	123061	123883	253	114	2.223546142	139	0	YJL157C
	chr12	448379	448775	177	38	4.697296128	139	0	YLR154C
	chr4	386714	387162	168	29	5.913033316	139	0	YDL036C
	chr8	289248	289931	206	67	3.09186352	139	0	YHR092C
	chr13	914856	915489	235	98	2.408720418	137	0	YMR319C
	chr14	374649	375024	174	37	4.795620659	137	0	YNL132W
	chr14	374649	375024	174	37	4.795620659	137	0	YNL133C
	chr7	785383	785923	237	100	2.386708368	137	0	YGR146C-A
	chr14	604725	605300	240	104	2.328626499	136	0	YNL015W
	chr4	555142	555486	156	21	7.78620973	135	0	YDR049W
	chr6	256466	256848	154	19	8.425866551	135	0	YFR053C
	chr12	449375	449862	184	51	3.63466482	133	0	YLR154C
	chr11	581268	581580	170	38	4.484954473	132	0	YKR076W
	chr12	402960	403350	158	27	5.874496816	131	0	YLR130C
	chr14	547162	547753	209	78	2.679490334	131	0	YNL042W
	chr14	776724	777107	171	41	4.196034717	130	0	YNR073C
	chr2	254603	255133	164	34	4.844672503	130	0	YBR008C
	chr15	32953	33306	171	42	4.08038503	129	0	YOL155C
	chr4	1016838	1017334	178	49	3.682704674	129	0	YDR277C
	chr2	405867	406437	177	49	3.664801536	128	0	YBR081C
	chr16	482112	482514	219	92	2.392160739	127	0	YPL026C
	chr16	482112	482514	219	92	2.392160739	127	0	YPL024W
	chr5	377890	378232	182	55	3.316262781	127	0	YER109C
	chr10	549806	550149	154	28	5.672601731	126	0	YJR061W
	chr10	68960	69235	165	40	4.217240354	125	0	YJL194W
	chr10	68960	69235	165	40	4.217240354	125	0	YJL196C
	chr15	911941	912681	242	117	2.074363684	125	0	YOR319W
	chr7	989761	990181	165	40	4.229923163	125	0	YGR249W
	chr16	572046	572531	206	82	2.52985903	124	0	YPR009W
	chr12	782397	783008	187	64	2.963822831	123	0	YLR326W
	chr16	696828	697194	176	54	3.278783893	122	0	YPR075C
	chr5	342408	342815	186	64	2.930712242	122	0	YER092W
	chr5	342408	342815	186	64	2.930712242	122	0	YER091C
	chr12	784267	784607	150	29	5.349145485	121	0	YLR328W
	chr12	784267	784607	150	29	5.349145485	121	0	YLR327C
	chr10	374917	375206	148	28	5.295831524	120	0	YJL038C
	chr12	758925	759408	239	119	2.014520609	120	0	YLR312C
	chr12	758925	759408	239	119	2.014520609	120	0	YLR312W-A
	chr2	392468	392931	228	108	2.123194913	120	0	YBR078W
	chr2	392468	392931	228	108	2.123194913	120	0	YBR077C
	chr2	476931	477519	222	102	2.182270796	120	0	YBR118W
	chr2	476931	477519	222	102	2.182270796	120	0	YBR117C
	chr7	878317	878682	155	35	4.549306262	120	0	YGR189C
	chr13	253174	253679	223	104	2.158870345	119	0	YML007W
	chr13	253174	253679	223	104	2.158870345	119	0	YML007C-A
	chr13	433304	434048	237	118	2.025098512	119	0	YMR083W
	chr11	247786	248216	213	95	2.250532088	118	0	YKL103C
	chr11	247786	248216	213	95	2.250532088	118	0	YKL101W
	chr9	332600	332962	190	72	2.657386622	118	0	YIL011W
	chr9	332600	332962	190	72	2.657386622	118	0	YIL013C
	chr2	287968	288385	178	61	2.943102417	117	0	YBR023C
	chr3	157485	157797	156	39	4.046596374	117	0	YCR021C
	chr1	32537	33177	233	117	2.007602952	116	0	YAL061W
	chr1	32537	33177	233	117	2.007602952	116	0	YAL062W
	chr10	233819	234106	155	39	4.019065248	116	0	YJL101C
	chr13	334843	335172	190	74	2.587074266	116	0	YMR032W
	chr13	334843	335172	190	74	2.587074266	116	0	YMR031C
	chr7	229879	230200	155	39	3.998450806	116	0	YGL145W
	chr7	229879	230200	155	39	3.998450806	116	0	YGL146C
	chr14	104498	105072	164	49	3.402335008	115	0	YNL284C
	chr16	455107	455602	213	98	2.190562317	115	0	YPL049C
	chr16	455107	455602	213	98	2.190562317	115	0	YPL048W
	chr14	503133	503513	201	87	2.314292875	114	0	YNL065W
	chr12	125023	125315	144	32	4.584194723	112	0	YLL012W
	chr15	347412	347712	162	50	3.265484776	112	0	YOR010C
	chr5	268477	268931	159	48	3.363127485	111	0	YER056C
	chr7	976902	977225	167	56	3.034611721	111	0	YGR243W
	chr7	976902	977225	167	56	3.034611721	111	0	YGR241C
	chr12	500396	500897	183	73	2.525393783	110	0	YLR168C
	chr16	329094	329405	143	33	4.366019525	110	0	YPL088W
	chr16	329094	329405	143	33	4.366019525	110	0	YPL089C
	chr15	869910	870231	140	31	4.612113655	109	0	YOR296W
	chr16	411284	411721	168	59	2.879612436	109	0	YPL075W
	chr5	264330	264584	146	37	4.015122005	109	0	YER054C
	chr10	404747	405256	198	90	2.210104571	108	0	YJL016W
	chr7	557614	557940	166	58	2.905353353	108	0	YGR035W-A
	chr12	65383	65752	156	49	3.209784053	107	0	YLL039C
	chr7	797939	798193	143	36	4.080784994	107	0	YGR154C
	chr7	797939	798193	143	36	4.080784994	107	0	YGR155W
	chr7	857604	858023	162	56	2.918007953	106	0	YGR181W
	chr8	455590	455928	146	40	3.69785376	106	0	YHR177W
	chr2	419531	419940	155	51	3.065672396	104	0	YBR085C-A
	chr8	462006	462299	163	60	2.718719412	103	0	YHR179W
	chr6	107325	107821	167	66	2.542064926	101	0	YFL014W
	chr11	146848	147209	142	43	3.325443761	99	0	YKL162C
	chr2	86437	86812	161	62	2.63923484	99	0	YBL075C
	chr4	155965	156261	151	52	2.925410867	99	0	YDL170W
	chr4	155965	156261	151	52	2.925410867	99	0	YDL171C
	chr4	264168	264441	147	48	3.092023672	99	0	YDL111C
	chr10	348817	349130	149	51	2.934064401	98	0	YJL047C-A
	chr10	26407	26743	136	39	3.519119674	97	0	YJL214W
	chr10	26407	26743	136	39	3.519119674	97	0	YJL216C
	chr12	198069	198601	183	87	2.125918807	96	0	YLR027C
	chr15	267659	267944	147	53	2.80312912	94	0	YOL031C
	chr15	267659	267944	147	53	2.80312912	94	0	YOL030W
	chr7	310486	310790	137	43	3.200077288	94	0	YGL104C
	chr7	310486	310790	137	43	3.200077288	94	0	YGL103W
	chr7	958411	958743	133	40	3.347077137	93	0	YGR233C
	chr6	76543	76818	143	51	2.83577979	92	0	YFL030W
	chr7	1050252	1050598	180	88	2.05561045	92	0	YGR279C
	chr9	382206	382521	147	55	2.706723424	92	0	YIR016W
	chr10	579610	579885	135	44	3.07965391	91	0	YJR079W
	chr10	579610	579885	135	44	3.07965391	91	0	YJR078W
	chr13	851992	852383	154	64	2.413202566	90	0	YMR290C
	chr13	851992	852383	154	64	2.413202566	90	0	YMR291W
	chr4	488509	488915	153	63	2.431036083	90	0	YDR022C
	chr4	488509	488915	153	63	2.431036083	90	0	YDR023W
	chr12	603685	604000	130	41	3.203563542	89	0	YLR229C
	chr2	614089	614461	166	77	2.170148188	89	0	YBR196C-A
	chr13	483437	483734	149	61	2.468750146	88	0	YMR108W
	chr3	225292	225782	158	70	2.261499123	88	0	YCR061W
	chr4	1016161	1016605	166	78	2.128450879	88	0	YDR277C
	chr11	384589	385039	168	81	2.096393661	87	0	YKL029C
	chr11	384589	385039	168	81	2.096393661	87	0	YKL028W
	chr12	897802	898103	129	42	3.132095399	87	0	YLR387C
	chr2	628456	628807	156	69	2.266304663	87	0	YBR203W
	chr4	410294	410581	155	69	2.27085368	86	0	YDL024C
	chr7	677636	678002	150	64	2.35212617	86	0	YGR097W
	chr16	22518	22795	134	49	2.752980614	85	0	YPL222W
	chr16	22518	22795	134	49	2.752980614	85	0	YPL223C
	chr16	856911	857216	136	51	2.687330129	85	0	YPR159W
	chr13	262767	263111	140	56	2.518198645	84	0	YML004C
	chr13	751345	751596	129	45	2.887784147	84	0	YMR240C
	chr13	751345	751596	129	45	2.887784147	84	0	YMR241W
	chr14	434586	434867	132	48	2.794351799	84	0	YNL101W
	chr2	554693	554987	127	44	2.895631964	83	0	YBR157C
	chr16	195660	195989	128	46	2.820844835	82	0	YPL179W
	chr4	1355667	1356032	148	66	2.24653659	82	0	YDR448W
	chr4	1355667	1356032	148	66	2.24653659	82	0	YDR447C
	chr2	126293	126577	129	48	2.740076088	81	0	YBL049W
	chr8	206060	206345	131	50	2.644555174	81	0	YHR049W
	chr12	163310	163667	145	65	2.259527	80	0	YLR007W
	chr12	163310	163667	145	65	2.259527	80	0	YLR006C
	chr15	925159	925475	137	57	2.404691351	80	0	YOR327C
	chr15	925159	925475	137	57	2.404691351	80	0	YOR326W
	chr5	401167	401479	131	51	2.605301727	80	0	YER120W
	chr5	401167	401479	131	51	2.605301727	80	0	YER119C
	chr7	1052053	1052514	160	80	2.001053087	80	0	YGR280C
	chr7	1052053	1052514	160	80	2.001053087	80	0	YGR281W
	chr4	217141	217420	125	48	2.623026528	77	0	YDL136W
	chr7	700571	700830	125	49	2.587207457	76	0	YGR106C
	chr12	796427	796669	125	50	2.519525047	75	0	YLR333C
	chr14	34124	34518	143	69	2.094568149	74	0	YNL321W
	chr14	34124	34518	143	69	2.094568149	74	0	YNL322C
	chr3	51824	52159	126	53	2.41906802	73	0	YCL040W
	chr3	51824	52159	126	53	2.41906802	73	0	YCL039W
	chr13	610486	610860	144	72	2.02023619	72	0	YMR174C
	chr13	610486	610860	144	72	2.02023619	72	0	YMR175W
	chr14	116838	117123	131	59	2.257923489	72	0	YNL277W
	chr15	1073894	1074366	138	66	2.100670091	72	0	YPL277C
	chr15	1073894	1074366	138	66	2.100670091	72	0	YOR389W
	chr2	169740	170092	125	57	2.203091804	68	0	YBL026W
	chr4	212722	212979	119	54	2.236783082	65	0	YDL138W
	chr4	212722	212979	119	54	2.236783082	65	0	YDL139C
	chr15	673831	674070	125	61	2.070568312	64	0	YOR179C
	chr15	673831	674070	125	61	2.070568312	64	0	YOR180C
	chr16	901641	901893	124	62	2.030437021	62	0	YPR184W
	chr5	132657	132958	123	61	2.048910574	62	0	YEL011W
	chr9	99573	99839	119	57	2.119220224	62	0	YIL133C
	chr15	168221	168520	119	58	2.068187974	61	0	YOL082W
	chr7	1069267	1069518	123	0	nan	123	9.4E-38	YGR288W
	chr7	1069267	1069518	123	0	nan	123	9.4E-38	YGR287C
	chr12	489461	489747	127	2	67.28715577	125	1.23E-35	YLR162W
	chr2	808567	808815	123	4	35.33583007	119	6.27E-32	YBR301W
	chr7	574726	575153	154	15	10.99943025	139	1.56E-30	YGR040W
	chr12	300408	300630	144	14	10.37007156	130	1.16E-28	YLR084C
	chr9	388487	388839	141	14	10.10681057	127	7.02E-28	YIR019C
	chr5	492029	492284	137	14	9.929757286	123	7.69E-27	YER159C
	chr1	168922	169216	142	16	9.17235786	126	1.01E-26	YAR014C
	chr1	168922	169216	142	16	9.17235786	126	1.01E-26	YAR015W
	chr12	833540	833910	142	16	9.002413734	126	1.01E-26	YLR353W
	chr12	640088	640360	121	9	14.24627445	112	1.75E-26	YLR250W
	chr2	333964	334180	115	8	15.92171793	107	1.04E-25	YBR049C
	chr2	333964	334180	115	8	15.92171793	107	1.04E-25	YBR048W
	chr5	94004	94249	127	12	11.37975513	115	1.05E-25	YEL030W
	chr11	516757	517110	140	18	8.031485783	122	6.74E-25	YKR041W
	chr9	386675	386955	145	21	6.912560588	124	2.73E-24	YIR018C-A
	chr3	39125	39589	143	22	6.782192687	121	3.15E-23	YCL050C
	chr13	590060	590352	145	25	5.879741385	120	4.68E-22	YMR164C
	chr6	31131	31403	126	17	7.838259419	109	4.72E-22	YFL051C
	chr12	373243	373458	109	11	9.9815495	98	9.69E-22	YLR114C
	chr12	262897	263190	131	20	6.747847971	111	1.73E-21	YLR061W
	chr5	364177	364393	103	11	9.70938463	92	3.46E-20	YER103W
	chr1	69896	70254	133	24	5.652959774	109	8.46E-20	YAL039C
	chr1	28586	28796	97	10	10.70084224	87	2.41E-19	YAL063C
	chr4	1159195	1159386	90	8	12.82406131	82	5.44E-19	YDR343C
	chr5	265891	266121	120	20	6.096446932	100	7.09E-19	YER055C
	chr16	942584	942762	65	1	114.3103294	64	9.08E-19	YPR202W
	chr6	167524	167730	89	8	12.12504082	81	0.000000000000000001	YFR012W
	chr6	167524	167730	89	8	12.12504082	81	0.000000000000000001	YFR011C
	chr5	138504	138789	104	14	7.571569359	90	1.81E-18	YEL009C
	chr3	305749	305933	89	9	10.65428931	80	5.51E-18	YCR102C
	chr10	417121	417498	127	25	5.164086329	102	6.09E-18	YJL010C
	chr7	1079837	1080027	80	6	14.97757917	74	6.56E-18	YGR294W
	chr9	325773	325906	82	7	12.46789011	75	0.0000000000000000121	YIL014W
	chr9	325773	325906	82	7	12.46789011	75	0.0000000000000000121	YIL014C-A
	chr5	287135	287397	107	17	6.391778473	90	0.0000000000000000192	YER065C
	chr14	759279	759530	116	21	5.779874681	95	0.0000000000000000202	YNR067C
	chr7	795658	795915	109	18	6.122085485	91	0.0000000000000000228	YGR153W
	chr7	795658	795915	109	18	6.122085485	91	0.0000000000000000228	YGR152C
	chr5	86388	86700	128	27	4.831998679	101	0.0000000000000000315	YEL032W
	chr10	709856	710081	109	19	6.040300545	90	0.0000000000000000778	YJR150C
	chr5	221535	221800	116	23	5.225766528	93	0.000000000000000195	YER034W
	chr5	221535	221800	116	23	5.225766528	93	0.000000000000000195	YER033C
	chr14	462005	462220	105	18	5.901863713	87	0.000000000000000198	YNL087W
	chr7	772095	772367	118	24	5.027818386	94	0.000000000000000208	YGR142W
	chr7	206392	206703	126	28	4.565745908	98	0.000000000000000239	YGL158W
	chr10	683979	684198	100	16	6.357322792	84	0.000000000000000248	YJR138W
	chr6	199377	199581	100	16	6.613418141	84	0.000000000000000248	YFR023W
	chr12	1007141	1007290	77	7	12.2827117	70	0.000000000000000257	YLR436C
	chr9	370350	370556	95	14	7.088010786	81	0.000000000000000289	YIR007W
	chr9	370350	370556	95	14	7.088010786	81	0.000000000000000289	YIR006C
	chr12	656891	657121	110	21	5.494430918	89	0.000000000000000472	YLR257W
	chr3	160490	160646	73	6	12.9696543	67	0.0000000000000005	YCR023C
	chr10	144945	145126	78	8	10.97602495	70	0.000000000000000762	YJL145W
	chr10	144945	145126	78	8	10.97602495	70	0.000000000000000762	YJL144W
	chr14	89473	89840	135	34	4.075096373	101	0.000000000000000954	YNL288W
	chr3	149127	149344	97	16	6.257751959	81	0.00000000000000127	YCR018C
	chr9	33020	33220	94	15	6.330888052	79	0.00000000000000185	YIL166C
	chr5	287605	287815	96	16	6.139480675	80	0.00000000000000219	YER065C
	chr14	499043	499251	107	21	5.15147204	86	0.00000000000000224	YNL067W-B
	chr7	64257	64456	84	11	7.984201818	73	0.00000000000000226	YGL230C
	chr11	645140	645316	89	14	6.673279008	75	0.00000000000000801	YKR102W
	chr12	589074	589190	61	4	15.60228917	57	0.0000000000000196	YLR225C
	chr12	589074	589190	61	4	15.60228917	57	0.0000000000000196	YLR226W
	chr12	797020	797301	128	34	3.828377672	94	0.000000000000025	YLR335W
	chr7	423165	423345	82	12	6.987815385	70	0.0000000000000281	YGL039W
	chr9	142532	142729	89	15	5.934396441	74	0.0000000000000281	YIL116W
	chr11	112551	112772	103	22	4.759042947	81	0.0000000000000502	YKL179C
	chr6	98781	98962	76	10	8.02633135	66	0.0000000000000525	YFL020C
	chr12	950424	950616	90	16	5.705755184	74	0.000000000000055	YLR412C-A
	chr12	950424	950616	90	16	5.705755184	74	0.000000000000055	YLR413W
	chr9	338017	338196	82	13	6.428755836	69	0.000000000000104	YIL009W
	chr7	289454	289633	77	11	7.611605734	66	0.00000000000012	YGL116W
	chr12	426799	426995	92	18	5.150251471	74	0.00000000000019	YLR143W
	chr2	63395	63632	114	29	4.03080388	85	0.000000000000205	YBL085W
	chr14	739109	739320	96	20	4.825488569	76	0.000000000000212	YNR060W
	chr9	249867	250032	78	12	7.020091684	66	0.00000000000026	YIL056W
	chr3	132017	132119	65	7	10.03509388	58	0.000000000000348	YCR009C
	chr7	328559	328740	84	15	5.76636798	69	0.000000000000411	YGL095C
	chr1	92687	92882	77	12	6.967824781	65	0.000000000000452	YAL028W
	chr1	92687	92882	77	12	6.967824781	65	0.000000000000452	YAL029C
	chr13	348354	348482	77	12	6.471770518	65	0.000000000000452	YMR038C
	chr15	600961	601136	79	13	6.458179253	66	0.000000000000537	YOR143C
	chr4	1447349	1447531	79	13	6.462165875	66	0.000000000000537	YDR499W
	chr4	1447349	1447531	79	13	6.462165875	66	0.000000000000537	YDR498C
	chr7	421061	421252	85	16	5.586716698	69	0.000000000000772	YGL040C
	chr5	77634	77760	71	10	7.876650908	61	0.0000000000009	YEL040W
	chr6	40270	40479	95	21	4.605857403	74	0.000000000000986	YFL048C
	chr6	40270	40479	95	21	4.605857403	74	0.000000000000986	YFL047W
	chr11	140970	141204	119	34	3.581646741	85	0.00000000000148	YKL165C
	chr9	131850	132065	98	23	4.33234733	75	0.00000000000162	YIL121W
	chr12	1041394	1041570	79	14	6.041041828	65	0.00000000000181	YLR452C
	chr7	914982	915121	75	13	6.137335835	62	0.00000000000466	YGR210C
	chr7	914982	915121	75	13	6.137335835	62	0.00000000000466	YGR211W
	chr9	174930	175082	75	13	5.9262585	62	0.00000000000466	YIL102C
	chr12	493515	493733	103	27	3.858588985	76	0.00000000000592	YLR164W
	chr5	152610	152829	103	27	3.861433427	76	0.00000000000592	YER001W
	chr8	298772	299054	128	41	3.175791656	87	0.00000000000644	YHR097C
	chr5	488520	488670	65	9	7.517870286	56	0.00000000000675	YER158C
	chr6	23235	23645	126	40	3.167119581	86	0.00000000000721	YFL053W
	chr6	23235	23645	126	40	3.167119581	86	0.00000000000721	YFL054C
	chr15	685596	685754	74	13	6.163573989	61	0.00000000000797	YOR188W
	chr4	1488963	1489238	109	31	3.540237187	78	0.0000000000113	YDR524W-A
	chr4	1488963	1489238	109	31	3.540237187	78	0.0000000000113	YDR524C
	chr12	86906	87145	114	34	3.375620432	80	0.0000000000135	YLL027W
	chr5	386278	386410	66	10	7.127998052	56	0.0000000000148	YER112W
	chr5	386278	386410	66	10	7.127998052	56	0.0000000000148	YER111C
	chr16	259431	259577	77	15	5.168464687	62	0.0000000000163	YPL141C
	chr7	426911	427174	111	33	3.41187018	78	0.0000000000229	YGL038C
	chr12	512914	513019	65	10	7.142760193	55	0.0000000000258	YLR177W
	chr7	73773	73942	76	15	5.428290254	61	0.0000000000274	YGL226W
	chr2	741629	741833	95	25	3.884968153	70	0.0000000000422	YBR268W
	chr8	245801	245953	73	14	5.254844818	59	0.0000000000429	YHR074W
	chr8	521918	522173	123	41	3.037959699	82	0.0000000000513	YHR210C
	chr3	236597	236709	66	11	6.395993902	55	0.0000000000527	YCR067C
	chr3	236597	236709	66	11	6.395993902	55	0.0000000000527	YCR068W
	chr5	487305	487418	66	11	6.368802993	55	0.0000000000527	YER157W
	chr5	288425	288695	98	27	3.640509256	71	0.0000000000589	YER065C
	chr14	781495	781628	68	12	6.061705855	56	0.0000000000601	YNR076W
	chr14	781495	781628	68	12	6.061705855	56	0.0000000000601	YNR075C-A
	chr9	336280	336448	70	13	5.734360606	57	0.0000000000667	YIL009C-A
	chr5	567680	567843	82	19	4.517755522	63	0.0000000000829	YER187W
	chr7	660012	660209	82	19	4.503258803	63	0.0000000000829	YGR089W
	chr7	882448	882569	60	9	7.060858751	51	0.000000000112	YGR192C
	chr7	882448	882569	60	9	7.060858751	51	0.000000000112	YGR191W
	chr2	101254	101451	89	23	3.918498428	66	0.000000000119	YBL063W
	chr2	101254	101451	89	23	3.918498428	66	0.000000000119	YBL064C
	chr15	566493	566629	73	15	5.035233903	58	0.000000000128	YOR128C
	chr2	347539	347718	85	21	4.086873566	64	0.000000000129	YBR055C
	chr2	347539	347718	85	21	4.086873566	64	0.000000000129	YBR056W
	chr7	94805	95031	112	36	3.116955665	76	0.000000000142	YGL209W
	chr2	625294	625536	105	32	3.379802015	73	0.000000000144	YBR202W
	chr3	178286	178474	94	26	3.698210886	68	0.000000000157	YCR031C
	chr15	904010	904195	86	22	4.017384562	64	0.000000000199	YOR315W
	chr15	1054052	1054219	84	21	4.16644874	63	0.000000000208	YOR381W
	chr14	302576	302736	80	19	4.226025868	61	0.00000000022	YNL178W
	chr4	568854	569055	102	31	3.362328513	71	0.000000000245	YDR058C
	chr3	131654	131761	63	11	5.975918032	52	0.000000000266	YCR009C
	chr5	61850	61975	65	12	5.856462488	53	0.000000000296	YEL050C
	chr6	74799	74988	87	23	3.873388233	64	0.000000000302	YFL031W
	chr6	74799	74988	87	23	3.873388233	64	0.000000000302	YFL033C
	chr4	509568	509752	79	19	4.255572649	60	0.000000000356	YDR034C
	chr5	194799	195005	94	27	3.483980866	67	0.000000000357	YER019C-A
	chr5	194799	195005	94	27	3.483980866	67	0.000000000357	YER020W
	chr4	629256	629391	75	17	4.601225702	58	0.000000000365	YDR091C
	chr4	629256	629391	75	17	4.601225702	58	0.000000000365	YDR092W
	chr6	28934	29134	92	26	3.612031718	66	0.000000000387	YFL052W
	chr16	418184	418311	62	11	6.057470445	51	0.000000000454	YPL054W
	chr16	418184	418311	62	11	6.057470445	51	0.000000000454	YPL055C
	chr7	84332	84495	86	23	3.878318402	63	0.00000000048	YGL216W
	chr7	84332	84495	86	23	3.878318402	63	0.00000000048	YGL219C
	chr12	88335	88485	64	12	5.78925404	52	0.000000000501	YLL026W
	chr9	41610	41810	95	28	3.466681639	67	0.000000000508	YIL159W
	chr9	41610	41810	95	28	3.466681639	67	0.000000000508	YIL160C
	chr12	566542	566698	72	16	4.603954183	56	0.000000000596	YLR212C
	chr12	444919	445180	113	39	2.920471904	74	0.000000000761	YLR152C
	chr10	355377	355516	77	19	4.229571466	58	0.000000000931	YJL045W
	chr7	801976	802142	75	18	4.310407958	57	0.000000000958	YGR157W
	chr2	379098	379229	73	17	4.485919038	56	0.000000000974	YBR069C
	chr10	156142	156332	86	24	3.663461318	62	0.00000000112	YJL136W-A
	chr10	156142	156332	86	24	3.663461318	62	0.00000000112	YJL136C
	chr11	155310	155538	105	35	3.042435716	70	0.00000000128	YKL157W
	chr5	100057	100260	96	30	3.241340729	66	0.00000000152	YEL027W
	chr12	795325	795467	66	14	4.970089287	52	0.00000000157	YLR333C
	chr7	739036	739265	109	38	2.927953928	71	0.00000000194	YGR123C
	chr7	739036	739265	109	38	2.927953928	71	0.00000000194	YGR124W
	chr16	286311	286513	97	31	3.194497825	66	0.00000000208	YPL128C
	chr12	232393	232647	117	43	2.72478921	74	0.0000000021	YLR043C
	chr10	73881	74075	79	21	3.849767106	58	0.00000000217	YJL191W
	chr5	75483	75586	59	11	5.405459197	48	0.00000000223	YEL041W
	chr10	173309	173433	69	16	4.342466769	53	0.00000000262	YJL129C
	chr13	838090	838217	69	16	4.492476516	53	0.00000000262	YMR284W
	chr11	270336	270547	98	32	3.079720468	66	0.00000000281	YKL091C
	chr13	503194	503382	87	26	3.422760092	61	0.00000000356	YMR118C
	chr2	624844	625077	117	44	2.667629448	73	0.00000000388	YBR202W
	chr10	59031	59187	72	18	4.213657312	54	0.00000000404	YJL200C
	chr10	59031	59187	72	18	4.213657312	54	0.00000000404	YJL198W
	chr5	303555	303718	72	18	4.163743543	54	0.00000000404	YER073W
	chr5	260042	260224	83	24	3.580856164	59	0.00000000429	YER053C
	chr10	115838	116024	86	26	3.355319712	60	0.0000000055	YJL162C
	chr6	233761	233864	57	11	5.392691376	46	0.00000000638	YFR039C
	chr6	233761	233864	57	11	5.392691376	46	0.00000000638	YFR040W
	chr10	436103	436221	59	12	4.992646136	47	0.00000000674	YJR001W
	chr2	595067	595199	69	17	4.087121406	52	0.00000000675	YBR182C
	chr2	515591	515695	67	16	4.349824288	51	0.00000000694	YBR138C
	chr2	515591	515695	67	16	4.349824288	51	0.00000000694	YBR139W
	chr9	324256	324394	65	15	4.626124248	50	0.00000000706	YIL015W
	chr14	568135	568248	63	14	4.824476512	49	0.00000000707	YNL035C
	chr4	870806	871010	94	31	3.064314445	63	0.00000000728	YDR210W
	chr5	212174	212329	80	23	3.497693414	57	0.00000000731	YER028C
	chr16	472792	472910	54	10	5.862068173	44	0.00000000998	YPL036W
	chr16	472792	472910	54	10	5.862068173	44	0.00000000998	YPL037C
	chr14	276035	276261	107	40	2.683294227	67	0.0000000152	YNL192W
	chr13	352181	352450	121	49	2.474981772	72	0.0000000163	YMR042W
	chr13	352181	352450	121	49	2.474981772	72	0.0000000163	YMR041C
	chr13	736576	736817	121	49	2.480469536	72	0.0000000163	YMR232W
	chr12	390687	390878	81	25	3.256455397	56	0.0000000224	YLR121C
	chr12	665187	665292	70	19	3.708740869	51	0.0000000248	YLR259C
	chr2	342357	342527	70	19	3.830442284	51	0.0000000248	YBR053C
	chr2	786409	786615	94	33	2.888194449	61	0.0000000284	YBR293W
	chr2	595610	595850	102	38	2.725849625	64	0.0000000301	YBR182C-A
	chr2	595610	595850	102	38	2.725849625	64	0.0000000301	YBR183W
	chr7	9	200	54	11	5.016925955	43	0.0000000301
	chr7	584199	584363	82	26	3.17627972	56	0.0000000307	YGR046W
	chr7	584199	584363	82	26	3.17627972	56	0.0000000307	YGR045C
	chr15	980669	980898	97	35	2.771532745	62	0.0000000318	YOR346W
	chr10	598378	598578	92	32	2.946806094	60	0.0000000326	YJR092W
	chr10	598378	598578	92	32	2.946806094	60	0.0000000326	YJR091C
	chr3	133417	133617	92	32	2.933774981	60	0.0000000326	YCR010C
	chr16	308346	308562	100	37	2.705569926	63	0.000000035	YPL117C
	chr16	308346	308562	100	37	2.705569926	63	0.000000035	YPL116W
	chr14	456217	456431	103	39	2.66498366	64	0.0000000379	YNL090W
	chr11	74607	74750	69	19	3.686236845	50	0.0000000392	YKL196C
	chr4	1150792	1150948	76	23	3.425565584	53	0.0000000427	YDR339C
	chr15	880716	880921	96	35	2.788074721	61	0.000000047	YOR301W
	chr4	621278	621491	102	39	2.665988288	63	0.0000000552	YDR089W
	chr9	150252	150470	100	38	2.683190123	62	0.0000000644	YIL114C
	chr9	150252	150470	100	38	2.683190123	62	0.0000000644	YIL113W
	chr12	822298	822453	75	23	3.371582608	52	0.0000000659	YLR346C
	chr13	183854	184027	73	22	3.374566056	51	0.0000000731	YML046W
	chr12	1018994	1019101	59	15	4.207994448	44	0.000000128	YLR441C
	chr16	874935	875162	98	38	2.595554281	60	0.000000136	YPR165W
	chr6	101347	101504	73	23	3.293131855	50	0.000000156	YFL018C
	chr4	437731	437882	78	26	3.062575827	52	0.000000164	YDL007W
	chr7	810866	811018	78	26	3.040401323	52	0.000000164	YGR161C
	chr10	705339	705496	76	25	3.120715962	51	0.000000186	YJR148W
	chr5	132059	132193	69	21	3.290209627	48	0.000000194	YEL012W
	chr11	589570	589786	92	35	2.630090949	57	0.000000218	YKR079C
	chr11	589570	589786	92	35	2.630090949	57	0.000000218	YKR080W
	chr11	7891	7990	65	19	3.494381842	46	0.000000237	YKL221W
	chr8	512252	512431	85	31	2.792899545	54	0.000000272	YHR205W
	chr10	517736	517893	73	24	3.152574451	49	0.00000032	YJR043C
	chr2	326773	326967	86	32	2.737546009	54	0.000000345	YBR044C
	chr16	215798	215970	84	31	2.745801449	53	0.000000401	YPL155C
	chr2	28613	28730	65	20	3.276036164	45	0.000000515	YBL101W-C
	chr14	479311	479413	59	17	3.524638329	42	0.000000698	YNL079C
	chr14	479311	479413	59	17	3.524638329	42	0.000000698	YNL078W
	chr4	229033	229304	113	51	2.223345052	62	0.000000723	YDL130W-A
	chr10	150570	150669	57	16	3.679710187	41	0.000000763	YJL140W
	chr10	150570	150669	57	16	3.679710187	41	0.000000763	YJL141C
	chr10	197303	197408	64	20	3.20612503	44	0.000000792	YJL115W
	chr5	354921	355084	74	26	2.922013729	48	0.000000834	YER098W
	chr4	1229765	1229947	82	31	2.653542031	51	0.000000865	YDR379W
	chr4	1229765	1229947	82	31	2.653542031	51	0.000000865	YDR378C
	chr3	68497	68712	99	42	2.403700528	57	0.000000881	YCL030C
	chr11	642487	642614	62	19	3.419118233	43	0.000000887	YKR101W
	chr2	452174	452354	85	33	2.604700753	52	0.000000922	YBR105C
	chr2	452174	452354	85	33	2.604700753	52	0.000000922	YBR106W
	chr7	712591	712774	80	30	2.700874932	50	0.00000101	YGR110W
	chr15	571922	572063	65	21	3.102047099	44	0.00000108	YOR131C
	chr1	62748	62876	70	24	2.949703428	46	0.0000011	YAL041W
	chr14	112693	112959	114	53	2.16434403	61	0.00000134649	YNL278W
	chr16	785624	785783	79	30	2.68206594	49	0.00000148	YPR124W
	chr4	521279	521446	79	30	2.643613312	49	0.00000148	YDR034W-B
	chr3	40428	40602	85	34	2.503694982	51	0.00000164	YCL049C
	chr15	511386	511643	109	50	2.197147164	59	0.00000165	YOR099W
	chr15	511386	511643	109	50	2.197147164	59	0.00000165	YOR098C
	chr1	71159	71365	103	46	2.262381994	57	0.00000173	YAL038W
	chr3	78362	78601	103	46	2.271680593	57	0.00000173	YCL025C
	chr3	78362	78601	103	46	2.271680593	57	0.00000173	YCL024W
	chr11	389604	389775	83	33	2.515840544	50	0.00000193	YKL026C
	chr15	363864	363986	60	19	3.191169861	41	0.0000021	YOR018W
	chr11	93675	93966	114	54	2.118366732	60	0.00000212676	YKL186C
	chr6	27961	28130	78	30	2.630306997	48	0.00000216	YFL052W
	chr6	21046	21307	102	46	2.248562168	56	0.0000024	YFL054C
	chr13	872702	872931	109	51	2.139590496	58	0.00000263	YMR302C
	chr15	73631	73822	82	33	2.505086744	49	0.00000279	YOL130W
	chr7	859584	859784	97	43	2.261473157	54	0.00000291	YGR183C
	chr6	204285	204557	107	50	2.159599447	57	0.00000314	YFR025C
	chr10	646686	646824	72	27	2.683698407	45	0.00000345	YJR120W
	chr12	962982	963119	70	26	2.718448805	44	0.00000402	YLR420W
	chr7	970248	970429	87	37	2.357490668	50	0.00000414	YGR239C
	chr10	180884	181025	76	30	2.607721557	46	0.00000455	YJL127C-B
	chr7	702890	703012	76	30	2.601369014	46	0.00000455	YGR108W
	chr2	544335	544567	97	44	2.242774053	53	0.00000474	YBR150C
	chr2	544335	544567	97	44	2.242774053	53	0.00000474	YBR151W
	chr9	258465	258665	88	38	2.32087131	50	0.00000492	YIL050W
	chr9	258465	258665	88	38	2.32087131	50	0.00000492	YIL051C
	chr12	426194	426330	74	29	2.632583447	45	0.00000535	YLR142W
	chr11	390037	390142	61	21	2.979517318	40	0.00000565	YKL025C
	chr10	268540	268717	83	35	2.434393091	48	0.00000582	YJL088W
	chr15	430145	430342	83	35	2.402619582	48	0.00000582	YOR054C
	chr12	329381	329647	113	56	2.05435156	57	0.00000691	YLR094C
	chr7	650242	650365	70	27	2.613157695	43	0.00000738	YGR086C
	chr7	576615	576854	107	52	2.065852814	55	0.00000769	YGR041W
	chr7	650740	650979	107	52	2.09200285	55	0.00000769	YGR086C
	chr14	444407	444638	104	50	2.11150901	54	0.00000807	YNL096C
	chr8	50677	50903	105	51	2.077517979	54	0.00000919	YHL027W
	chr10	524038	524155	61	22	2.819038671	39	0.0000109033	YJR047C
	chr10	524038	524155	61	22	2.819038671	39	0.0000109033	YJR046W
	chr15	349141	349279	81	35	2.337062633	46	0.0000116612	YOR011W
	chr13	886493	886693	91	42	2.19668451	49	0.0000129482	YMR307W
	chr16	558103	558253	73	30	2.440670969	43	0.0000135882	YPR005C
	chr11	608003	608117	63	24	2.71975314	39	0.0000173998	YKR089C
	chr11	552180	552296	69	28	2.478142417	41	0.000019019	YKR058W
	chr15	81277	81422	53	18	3.078499171	35	0.0000194238	YOL127W
	chr14	295701	295906	98	48	2.070752676	50	0.0000213317	YNL183C
	chr14	412164	412323	70	29	2.472813898	41	0.0000230312	YNL115C
	chr14	632584	632742	70	29	2.457596582	41	0.0000230312	YNR003C
	chr16	210161	210321	76	33	2.312372912	43	0.0000232779	YPL177C
	chr7	979502	979648	73	31	2.355155889	42	0.0000232849	YGR244C
	chr7	399436	399580	77	34	2.265358849	43	0.0000274741	YGL055W
	chr14	281739	281953	97	48	2.03081867	49	0.0000288871	YNL190W
	chr12	837603	837804	94	46	2.078221411	48	0.0000305302	YLR354C
	chr3	238671	238823	78	35	2.247241101	43	0.0000322269	YCR069W
	chr13	378823	378925	64	26	2.486154341	38	0.0000382854	YMR052W
	chr5	18892	19089	89	43	2.079386251	46	0.0000384618	YEL070W
	chr16	412334	412467	67	28	2.4445554	39	0.0000390212	YPL072W
	chr11	428609	428747	73	32	2.328317454	41	0.0000390421	YKL007W
	chr4	645035	645158	70	30	2.333602771	40	0.0000392507	YDR098C
	chr2	410615	410813	87	42	2.07847284	45	0.0000460331	YBR084W
	chr14	106465	106648	88	43	2.078889744	45	0.0000523471	YNL284C
	chr15	96527	96648	60	24	2.559102401	36	0.0000535738	YOL117W
	chr15	96527	96648	60	24	2.559102401	36	0.0000535738	YOL119C
	chr8	16632	16770	60	24	2.544556904	36	0.0000535738	YHL042W
	chr9	244189	244343	72	32	2.290109149	40	0.0000547993	YIL062C
	chr2	798999	799119	63	26	2.505029729	37	0.0000549631	YBR296C
	chr2	255938	256078	82	39	2.141565459	43	0.0000577373	YBR009C
	chr2	255938	256078	82	39	2.141565459	43	0.0000577373	YBR010W
	chr16	381526	381715	88	44	2.036297365	44	0.0000801177	YPL075W
	chr11	625118	625223	63	27	2.382792574	36	0.0000938779	YKR095W-A
	chr13	775243	775387	74	35	2.124716142	39	0.000118734	YMR252C
	chr16	689534	689712	79	39	2.049130025	40	0.00014637	YPR072W
	chr14	332246	332378	69	32	2.168894268	37	0.00014798	YNL161W
	chr15	891811	891982	73	35	2.106241633	38	0.000162919	YOR306C
	chr11	379304	379455	64	29	2.279412156	35	0.000182898	YKL032C
	chr5	106981	107129	75	37	2.059090346	38	0.000210484	YEL025C
	chr5	106981	107129	75	37	2.059090346	38	0.000210484	YEL024W
	chr11	164525	164671	70	34	2.077589204	36	0.000267142	YKL152C
	chr13	445153	445331	74	37	2.018166955	37	0.000285059	YMR088C
	chr16	183342	183450	70	35	2.004941883	35	0.000410726	YPL186C
	chr2	406695	406816	67	33	2.042225196	34	0.00043686	YBR082C
	chr11	219527	219627	54	24	2.251614446	30	0.000450502	YKL119C
	chr11	462508	462614	60	29	2.076387591	31	0.000667631	YKR013W
	chr11	462508	462614	60	29	2.076387591	31	0.000667631	YKR011C
	chr4	573917	574054	62	31	2.03617066	31	0.000856382	YDR061W
	chr16	819502	819609	55	27	2.084571656	28	0.001321246	YPR144C

## Sheet: Ste12_Rep3_Targets
Annotated target list for Ste12_Rep3.
Targets are ranked by p-value first and by excess in second. Targets that cover multiple genes are listed multiple times.
Ratio=Sample Read Counts / Input Read Counts
Excess in counts=Sample Read Counts - Input Read Counts
	Chr	Target Start	Target End	Sample Read Counts	Input Read Counts	Ratio	Excess	P-value	ORF
	chr2	408167	409388	12381	157	79.2080700096563	12224	0	YBR083W
	chr4	234050	234837	4750	74	64.681319730347	4676	0	YDL127W
	chr7	515911	516723	2942	182	16.2344547946682	2760	0	YGR014W
	chr8	272388	274197	2800	229	12.2795323446125	2571	0	YHR084W
	chr8	272388	274197	2800	229	12.2795323446125	2571	0	YHR083W
	chr13	539816	540987	3026	477	6.34725389070184	2549	0	YMR135C
	chr13	539816	540987	3026	477	6.34725389070184	2549	0	YMR136W
	chr15	587591	588579	2029	152	13.416900020241	1877	0	YOR140W
	chr15	587591	588579	2029	152	13.416900020241	1877	0	YOR138C
	chr4	892523	892735	1903	216	8.82126772747279	1687	0	YDR214W
	chr16	920785	921720	2013	357	5.64724490058846	1656	0	YPR192W
	chr9	138118	139566	1622	131	12.4237233446786	1491	0	YIL119C
	chr9	138118	139566	1622	131	12.4237233446786	1491	0	YIL118W
	chr7	323173	325193	1466	195	7.55465056537708	1271	0	YGL096W
	chr9	386675	387503	1201	87	13.9224150088125	1114	0	YIR018C-A
	chr4	1233629	1234161	1177	93	12.7590277849259	1084	0	YDR380W
	chr4	1233629	1234161	1177	93	12.7590277849259	1084	0	YDR379C-A
	chr11	354966	356151	1354	320	4.24220959947878	1034	0	YKL043W
	chr2	164851	165887	1308	291	4.506429758422	1017	0	YBL029C-A
	chr2	164851	165887	1308	291	4.506429758422	1017	0	YBL029W
	chr4	599399	600462	1250	300	4.17816709261772	950	0	YDR077W
	chr11	257734	259172	1411	540	2.61701778788489	871	0	YKL096W-A
	chr11	259381	260605	1052	209	5.04325097358558	843	0	YKL096W
	chr11	513645	514605	1115	320	3.48632841630659	795	0	YKR039W
	chr8	74325	75319	843	92	9.21461777877577	751	0	YHL016C
	chr8	74325	75319	843	92	9.21461777877577	751	0	YHL015W
	chr8	74325	75319	843	92	9.21461777877577	751	0	YHL015W-A
	chr13	510652	511388	1064	334	3.18830995170747	730	0	YMR122W-A
	chr8	375016	375779	801	137	5.87051844431506	664	0	YHR137W
	chr8	375016	375779	801	137	5.87051844431506	664	0	YHR136C
	chr11	516753	517811	773	112	6.92568300702126	661	0	YKR042W
	chr11	516753	517811	773	112	6.92568300702126	661	0	YKR041W
	chr1	68140	69532	940	306	3.07938583219449	634	0	YAL040C
	chr15	978413	979820	1013	456	2.22414206820079	557	0	YOR344C
	chr12	369723	371417	926	382	2.42746451758251	544	0	YLR113W
	chr12	369723	371417	926	382	2.42746451758251	544	0	YLR110C
	chr4	538895	539926	797	253	3.15634305549467	544	0	YDR041W
	chr4	538895	539926	797	253	3.15634305549467	544	0	YDR040C
	chr9	248598	249580	721	197	3.67133186994181	524	0	YIL057C
	chr9	248598	249580	721	197	3.67133186994181	524	0	YIL056W
	chr14	300931	302261	695	188	3.70387826664731	507	0	YNL180C
	chr14	300931	302261	695	188	3.70387826664731	507	0	YNL178W
	chr6	95311	96351	964	457	2.11395079943715	507	0	YFL021W
	chr6	95311	96351	964	457	2.11395079943715	507	0	YFL022C
	chr5	140542	141547	693	192	3.62371851484706	501	0	YEL007W
	chr5	140542	141547	693	192	3.62371851484706	501	0	YEL009C
	chr10	662848	663498	673	190	3.55104539290383	483	0	YJR127C
	chr7	592033	593255	820	350	2.34354314605428	470	0	YGR052W
	chr15	424143	424704	727	262	2.77873197527887	465	0	YOR049C
	chr16	502358	503575	830	379	2.19485843534373	451	0	YPL024W
	chr16	502358	503575	830	379	2.19485843534373	451	0	YPL026C
	chr5	311286	312178	632	181	3.4918088071406	451	0	YER075C
	chr2	372991	373824	560	117	4.79213638112744	443	0	YBR067C
	chr4	1080325	1080915	617	181	3.41111578001924	436	0	YDR309C
	chr9	127073	127968	464	40	11.6515644618749	424	0	YIL123W
	chr15	520251	521034	711	290	2.45347595403444	421	0	YOR107W
	chr4	76727	77204	505	92	5.5176247074321	413	0	YDL214C
	chr11	229720	231370	798	389	2.05639495646477	409	0	YKL109W
	chr11	229720	231370	798	389	2.05639495646477	409	0	YKL110C
	chr5	461493	462291	640	241	2.66269595413872	399	0	YER145C
	chr5	461493	462291	640	241	2.66269595413872	399	0	YER146W
	chr5	490835	491627	522	124	4.21854766304301	398	0	YER158C
	chr10	606072	607165	560	169	3.32557897208338	391	0	YJR094C
	chr16	214358	215443	750	362	2.07494591512513	388	0	YPL177C
	chr12	728042	728738	538	151	3.56680599267395	387	0	YLR300W
	chr13	675154	675749	540	164	3.30270732596088	376	0	YMR206W
	chr6	55048	55727	519	145	3.58108595716887	374	0	YFL037W
	chr6	55048	55727	519	145	3.58108595716887	374	0	YFL039C
	chr15	384688	385611	503	135	3.7451836075633	368	0	YOR030W
	chr15	384688	385611	503	135	3.7451836075633	368	0	YOR028C
	chr5	241921	243032	552	186	2.97108758762256	366	0	YER045C
	chr5	241921	243032	552	186	2.97108758762256	366	0	YER046W
	chr8	16916	18301	467	101	4.63762595484634	366	0	YHL042W
	chr8	16916	18301	467	101	4.63762595484634	366	0	YHL040C
	chr12	230481	231106	390	30	13.0889209012874	360	0	YLR042C
	chr7	701173	701980	412	54	7.63563536464852	358	0	YGR106C
	chr6	4525	4952	512	163	3.14988291334331	349	0	YFL064C
	chr12	83855	84491	429	92	4.68532182541893	337	0	YLL028W
	chr6	19181	20141	403	70	5.79495607572291	333	0	YFL055W
	chr14	87244	87814	450	118	3.83189783138442	332	0	YNL289W
	chr7	483242	484304	523	193	2.71418212837834	330	0	YGL007C-A
	chr12	232358	234003	566	237	2.38920476226856	329	0	YLR043C
	chr7	653371	654633	584	261	2.24307204187109	323	0	YGR088W
	chr7	653371	654633	584	261	2.24307204187109	323	0	YGR087C
	chr12	5519	5892	339	17	20.7914448512818	322	0	YLL066W-B
	chr9	176946	178345	567	248	2.28795396251837	319	0	YIL099W
	chr9	176946	178345	567	248	2.28795396251837	319	0	YIL101C
	chr7	733063	733984	451	137	3.31115380475172	314	0	YGR121C
	chr7	733063	733984	451	137	3.31115380475172	314	0	YGR121W-A
	chr7	733063	733984	451	137	3.31115380475172	314	0	YGR122W
	chr11	261357	261847	408	110	3.72020724669727	298	0	YKL095W
	chr14	392344	392748	369	75	4.95967795783697	294	0	YNL125C
	chr14	392344	392748	369	75	4.95967795783697	294	0	YNL124W
	chr13	661451	662302	497	204	2.43744352502819	293	0	YMR199W
	chr15	391471	392326	537	246	2.18704226007022	291	0	YOR032W-A
	chr15	391471	392326	537	246	2.18704226007022	291	0	YOR032C
	chr5	544621	545557	432	141	3.08058745906546	291	0	YER177W
	chr7	986794	987664	557	268	2.0795747700127	289	0	YGR249W
	chr5	85045	85623	506	218	2.3236508891408	288	0	YEL035C
	chr5	85045	85623	506	218	2.3236508891408	288	0	YEL036C
	chr5	85045	85623	506	218	2.3236508891408	288	0	YEL034W
	chr16	585775	586893	476	192	2.48226672418114	284	0	YPR013C
	chr6	106214	107041	445	161	2.77569270131693	284	0	YFL016C
	chr6	106214	107041	445	161	2.77569270131693	284	0	YFL014W
	chr5	117604	118213	468	187	2.51208851234895	281	0	YEL020W-A
	chr4	1493698	1494245	350	70	5.00429157913737	280	0	YDR528W
	chr5	260992	261890	350	76	4.64959787599814	274	0	YER053C-A
	chr8	122135	122734	497	226	2.20365688445367	271	0	YHR007C
	chr12	783492	784498	412	142	2.90378907301738	270	0	YLR327C
	chr12	783492	784498	412	142	2.90378907301738	270	0	YLR328W
	chr8	382833	383429	425	159	2.68200437811239	266	0	YHR142W
	chr8	382833	383429	425	159	2.68200437811239	266	0	YHR141C
	chr7	196967	197651	462	198	2.34438629933941	264	0	YGL162W
	chr7	196967	197651	462	198	2.34438629933941	264	0	YGL163C
	chr5	284642	285301	362	104	3.50361259921907	258	0	YER064C
	chr8	296677	297401	406	148	2.752540393612	258	0	YHR096C
	chr12	659739	660533	362	107	3.41055953765828	255	0	YLR258W
	chr12	874746	875439	322	69	4.70209667236461	253	0	YLR377C
	chr5	399190	399568	285	32	8.97574546497032	253	0	YER118C
	chr4	1161499	1162558	457	205	2.23193256935244	252	0	YDR343C
	chr9	241024	241232	281	36	7.88366798781933	245	0	YIL066C
	chr9	241024	241232	281	36	7.88366798781933	245	0	YIL065C
	chr9	241024	241232	281	36	7.88366798781933	245	0	YIL064W
	chr12	489381	489826	245	3	116.11205122766	242	0	YLR162W
	chr4	512077	512799	369	129	2.87059363110957	240	0	YDR034C
	chr12	645297	646202	426	190	2.25235365340404	236	0	YLR254C
	chr12	645297	646202	426	190	2.25235365340404	236	0	YLR256W
	chr5	23464	23953	282	51	5.56831038601602	231	0	YEL069C
	chr14	107065	107523	294	67	4.42928087791819	227	0	YNL283C
	chr14	107065	107523	294	67	4.42928087791819	227	0	YNL282W
	chr12	263900	264109	248	26	9.81928212086972	222	0	YLR063W
	chr4	616383	616950	291	74	3.98219864557664	217	0	YDR085C
	chr13	797775	798482	415	200	2.08448461717983	215	0	YMR265C
	chr13	797775	798482	415	200	2.08448461717983	215	0	YMR266W
	chr12	658071	658654	309	96	3.23902879676218	213	0	YLR257W
	chr12	808946	809666	292	80	3.68881911453539	212	0	YLR342W
	chr5	467870	468579	337	125	2.70599000773959	212	0	YER149C
	chr5	467870	468579	337	125	2.70599000773959	212	0	YER150W
	chr10	195144	195837	321	111	2.90692104116128	210	0	YJL116C
	chr14	335509	336318	297	88	3.37556446477022	209	0	YNL160W
	chr12	368184	368857	269	68	3.99150632671624	201	0	YLR108C
	chr12	368184	368857	269	68	3.99150632671624	201	0	YLR109W
	chr4	722373	722834	277	78	3.56694536426003	199	0	YDR132C
	chr14	355179	356067	340	143	2.38887422353173	197	0	YNL142W
	chr14	355179	356067	340	143	2.38887422353173	197	0	YNL144C
	chr14	405662	406069	305	108	2.83488275721479	197	0	YNL118C
	chr14	405662	406069	305	108	2.83488275721479	197	0	YNL117W
	chr14	529478	529899	233	37	6.46958012258672	196	0	YNL053W
	chr2	381162	381939	262	70	3.77561009828703	192	0	YBR072W
	chr3	27583	28080	220	29	7.77582089056926	191	0	YCL055W
	chr3	27583	28080	220	29	7.77582089056926	191	0	YCL056C
	chr13	880453	881063	259	69	3.75703808753088	190	0	YMR305C
	chr13	880453	881063	259	69	3.75703808753088	190	0	YMR306W
	chr4	94046	94623	325	135	2.41719144821882	190	0	YDL205C
	chr4	94046	94623	325	135	2.41719144821882	190	0	YDL204W
	chr8	293399	294136	247	58	4.31028083978539	189	0	YHR094C
	chr15	383011	383509	227	39	5.84861459638902	188	0	YOR028C
	chr15	383011	383509	227	39	5.84861459638902	188	0	YOR027W
	chr3	163494	164013	350	163	2.15928687199725	187	0	YCR024C-A
	chr5	174626	175049	244	57	4.31635677372866	187	0	YER011W
	chr12	954257	954779	282	97	2.93242170192304	185	0	YLR414C
	chr12	954257	954779	282	97	2.93242170192304	185	0	YLR415C
	chr8	115111	115530	216	32	6.75652325178041	184	0	YHR005C
	chr12	29378	29908	307	126	2.43723441621759	181	0	YLL055W
	chr11	245331	245671	213	34	6.42584165885321	179	0	YKL104C
	chr12	822810	823359	217	39	5.59108629822998	178	0	YLR346C
	chr5	68971	69592	349	171	2.04740860606186	178	0	YEL046C
	chr5	68971	69592	349	171	2.04740860606186	178	0	YEL044W
	chr11	143124	143533	235	61	3.87804095137243	174	0	YKL163W
	chr11	143124	143533	235	61	3.87804095137243	174	0	YKL164C
	chr14	675704	676103	230	56	4.14898177474166	174	0	YNR028W
	chr3	298969	299558	214	42	5.10841709130882	172	0	YCR098C
	chr9	254135	254776	306	135	2.27797235491138	171	0	YIL053W
	chr9	254135	254776	306	135	2.27797235491138	171	0	YIL055C
	chr11	630069	630503	258	88	2.94756500461106	170	0	YKR097W
	chr10	609032	609477	266	97	2.75181911592829	169	0	YJR095W
	chr13	608275	608610	224	55	4.13551121182761	169	0	YMR173W
	chr15	796987	797337	273	104	2.63365892934976	169	0	YOR246C
	chr15	796987	797337	273	104	2.63365892934976	169	0	YOR247W
	chr9	129800	130241	225	56	4.04160892877456	169	0	YIL122W
	chr10	525712	526228	300	133	2.26091832844508	167	0	YJR048W
	chr10	525712	526228	300	133	2.26091832844508	167	0	YJR047C
	chr10	181738	182198	231	67	3.48819897071827	164	0	YJL127C-B
	chr10	181738	182198	231	67	3.48819897071827	164	0	YJL127C
	chr4	232214	232667	209	45	4.69702071407691	164	0	YDL128W
	chr15	31704	32357	263	100	2.64907819537052	163	0	YOL155C
	chr16	566800	567221	227	64	3.58780404085945	163	0	YPR005C
	chr6	255431	255748	214	52	4.16591471075923	162	0	YFR053C
	chr5	59184	59390	177	16	11.225886263562	161	0	YEL051W
	chr8	150749	151397	228	67	3.4276514157424	161	0	YHR023W
	chr8	150749	151397	228	67	3.4276514157424	161	0	YHR022C
	chr12	737639	738186	236	77	3.08091940636099	159	0	YLR304C
	chr12	108200	108758	273	115	2.38658803689209	158	0	YLL019C
	chr12	758943	759579	286	129	2.23422605860803	157	0	YLR312C
	chr12	758943	759579	286	129	2.23422605860803	157	0	YLR312W-A
	chr16	844139	844484	180	23	8.15763266963005	157	0	YPR158W
	chr16	453418	453910	309	153	2.02614902557838	156	0	YPL057C
	chr16	453418	453910	309	153	2.02614902557838	156	0	YPL056C
	chr2	620535	620836	177	23	8.03980143616308	154	0	YBR200W
	chr4	1156293	1156778	224	71	3.16455372091277	153	0	YDR342C
	chr7	741730	742096	185	32	5.83707234696294	153	0	YGR125W
	chr2	86351	86856	219	68	3.26792080469445	151	0	YBL075C
	chr8	211877	212276	163	12	14.6218132707358	151	0	YHR052W
	chr4	230609	231089	268	118	2.28885415054028	150	0	YDL129W
	chr7	993954	994440	240	90	2.66876575851793	150	0	YGR250C
	chr16	591163	591646	211	63	3.36736002254476	148	0	YPR015C
	chr10	337570	338151	295	148	2.00103480943591	147	0	YJL052W
	chr10	337570	338151	295	148	2.00103480943591	147	0	YJL052C-A
	chr15	231965	232371	281	134	2.10522350626419	147	0	YOL052C-A
	chr16	575229	575785	212	65	3.31243048464597	147	0	YPR009W
	chr12	818588	819317	207	61	3.433079065666	146	0	YLR344W
	chr15	32634	33326	219	73	3.00444593288958	146	0	YOL155C
	chr3	71388	71877	187	41	4.66726379194761	146	0	YCL027W
	chr14	772002	772365	182	37	4.97787842638852	145	0	YNR072W
	chr14	772002	772365	182	37	4.97787842638852	145	0	YNR071C
	chr2	341586	342371	279	134	2.08435976127109	145	0	YBR053C
	chr1	141527	142017	167	23	7.51595721369309	144	0	YAL003W
	chr1	141527	142017	167	23	7.51595721369309	144	0	YAL005C
	chr3	123480	124024	252	109	2.3163786148996	143	0	YCR005C
	chr6	256149	256688	188	45	4.2416645383314	143	0	YFR053C
	chr11	610596	611132	190	48	4.00924777811925	142	0	YKR091W
	chr7	415978	416255	163	21	7.76202078010302	142	0	YGL044C
	chr7	774277	774838	241	99	2.43506305958419	142	0	YGR143W
	chr4	1362324	1362660	262	122	2.15547661101393	140	0	YDR452W
	chr4	1362324	1362660	262	122	2.15547661101393	140	0	YDR451C
	chr2	392462	392862	247	108	2.30282921285738	139	0	YBR077C
	chr2	392462	392862	247	108	2.30282921285738	139	0	YBR078W
	chr9	407791	408333	178	39	4.66707747241451	139	0	YIR028W
	chr9	407791	408333	178	39	4.66707747241451	139	0	YIR027C
	chr5	264170	264588	187	49	3.81846500938055	138	0	YER054C
	chr9	26660	27137	159	22	7.34308693557908	137	0	YIL169C
	chr15	486894	487608	229	95	2.42208674700188	134	0	YOR087W
	chr15	486894	487608	229	95	2.42208674700188	134	0	YOR086C
	chr2	419379	419923	191	58	3.31134272287736	133	0	YBR085C-A
	chr4	155809	156311	204	71	2.91176680424654	133	0	YDL171C
	chr4	155809	156311	204	71	2.91176680424654	133	0	YDL170W
	chr9	141572	142062	174	41	4.27584159460388	133	0	YIL116W
	chr9	141572	142062	174	41	4.27584159460388	133	0	YIL117C
	chr9	394789	395075	154	21	7.38952715883628	133	0	YIR019C
	chr1	69856	70257	155	25	6.45594643694878	130	0	YAL039C
	chr7	989770	990284	184	54	3.4599629197117	130	0	YGR249W
	chr12	300353	300792	161	32	5.05617021697038	129	0	YLR084C
	chr8	379390	380109	214	86	2.49228016030197	128	0	YHR139C
	chr8	379390	380109	214	86	2.49228016030197	128	0	YHR140W
	chr16	789628	789946	186	61	3.05761368799561	125	0	YPR127W
	chr2	624827	625483	199	74	2.70307978164189	125	0	YBR202W
	chr3	157426	157900	219	94	2.35480631751605	125	0	YCR021C
	chr2	251170	251574	248	124	2.00156477114874	124	0	YBR007C
	chr10	79520	79797	148	25	6.05337175240154	123	0	YJL186W
	chr10	79520	79797	148	25	6.05337175240154	123	0	YJL187C
	chr16	16881	17316	149	26	5.84803815702427	123	0	YPL277C
	chr2	477057	477535	218	95	2.30926500058441	123	0	YBR118W
	chr2	477057	477535	218	95	2.30926500058441	123	0	YBR117C
	chr12	449353	449865	171	49	3.51890604230765	122	0	YLR154C
	chr2	405900	406444	170	48	3.57492740151633	122	0	YBR081C
	chr14	273686	274135	204	85	2.41361337406669	119	0	YNL194C
	chr14	273686	274135	204	85	2.41361337406669	119	0	YNL193W
	chr4	1345283	1345651	234	115	2.04265399434744	119	0	YDR441C
	chr10	220224	220563	201	84	2.4081302075804	117	0	YJL107C
	chr10	220224	220563	201	84	2.4081302075804	117	0	YJL106W
	chr14	776725	777080	158	42	3.83385711051157	116	0	YNR073C
	chr12	234572	234987	170	56	3.04202403860819	114	0	YLR044C
	chr12	234572	234987	170	56	3.04202403860819	114	0	YLR045C
	chr4	132705	133335	224	110	2.04580730636101	114	0	YDL182W
	chr4	132705	133335	224	110	2.04580730636101	114	0	YDL183C
	chr15	1073823	1074388	186	74	2.51900682887511	112	0	YOR389W
	chr2	642507	643059	214	102	2.10947002920357	112	0	YBR208C
	chr10	123063	123448	208	97	2.15179840644017	111	0	YJL157C
	chr5	377880	378392	198	87	2.30155094861908	111	0	YER109C
	chr10	607547	607990	146	36	4.12680541942743	110	0	YJR094W-A
	chr2	554628	555129	170	61	2.80182989378638	109	0	YBR157C
	chr4	543616	544015	173	64	2.7378986753034	109	0	YDR043C
	chr5	483039	483424	148	39	3.8431996934288	109	0	YER155C
	chr10	579600	579905	155	47	3.33551101480737	108	0	YJR079W
	chr10	579600	579905	155	47	3.33551101480737	108	0	YJR078W
	chr7	206362	206745	139	35	4.01611139280715	104	0	YGL158W
	chr7	779590	780006	147	44	3.39018520192895	103	0	YGR144W
	chr15	312640	312965	173	71	2.46127787906598	102	0	YOL007C
	chr2	370825	371254	158	56	2.84792535851889	102	0	YBR066C
	chr16	696855	697192	153	52	2.96002779769477	101	0	YPR075C
	chr15	904002	904447	143	43	3.38507902403819	100	0	YOR315W
	chr5	559030	559332	150	50	3.02701093393427	100	0	YER184C
	chr5	559030	559332	150	50	3.02701093393427	100	0	YER185W
	chr14	374603	374973	135	39	3.55070820634757	96	0	YNL133C
	chr14	374603	374973	135	39	3.55070820634757	96	0	YNL132W
	chr4	1502216	1502553	137	42	3.27411287672504	95	0	YDR533C
	chr7	205521	205911	137	42	3.32349981081156	95	0	YGL158W
	chr2	126337	126881	151	59	2.5669212779116	92	0	YBL049W
	chr3	137108	137562	181	89	2.04031663940255	92	0	YCR011C
	chr3	137108	137562	181	89	2.04031663940255	92	0	YCR012W
	chr4	1166176	1166615	147	55	2.72108354615595	92	0	YDR345C
	chr5	342416	342930	177	85	2.08563126643231	92	0	YER091C
	chr5	342416	342930	177	85	2.08563126643231	92	0	YER092W
	chr7	472432	472737	139	48	2.92978617999866	91	0	YGL013C
	chr7	472432	472737	139	48	2.92978617999866	91	0	YGL012W
	chr9	332628	333005	177	86	2.06155758214103	91	0	YIL013C
	chr9	332628	333005	177	86	2.06155758214103	91	0	YIL011W
	chr14	434522	434860	143	53	2.72289456086307	90	0	YNL101W
	chr15	167999	168466	161	71	2.28286698109357	90	0	YOL082W
	chr5	268441	268982	148	59	2.52403449506476	89	0	YER056C
	chr1	71030	71374	137	50	2.78394546548933	87	0	YAL038W
	chr13	334824	335141	163	77	2.13252163853995	86	0	YMR032W
	chr13	334824	335141	163	77	2.13252163853995	86	0	YMR031C
	chr15	925131	925516	153	67	2.31302652553873	86	0	YOR327C
	chr15	925131	925516	153	67	2.31302652553873	86	0	YOR326W
	chr15	673791	674084	151	66	2.3159348539696	85	0	YOR180C
	chr15	673791	674084	151	66	2.3159348539696	85	0	YOR179C
	chr13	610480	610887	158	75	2.11669263621011	83	0	YMR174C
	chr13	610480	610887	158	75	2.11669263621011	83	0	YMR175W
	chr16	22460	22845	140	57	2.45912933438527	83	0	YPL274W
	chr12	796395	796848	148	66	2.26040839523234	82	0	YLR333C
	chr7	797955	798242	127	45	2.87100052639097	82	0	YGR154C
	chr7	797955	798242	127	45	2.87100052639097	82	0	YGR155W
	chr6	76534	76850	154	73	2.11302453843627	81	0	YFL030W
	chr7	976908	977221	148	67	2.2419859618379	81	0	YGR243W
	chr7	976908	977221	148	67	2.2419859618379	81	0	YGR241C
	chr11	146985	147335	128	48	2.70096692420665	80	0	YKL162C
	chr15	267667	268014	139	59	2.36352065413244	80	0	YOL031C
	chr15	267667	268014	139	59	2.36352065413244	80	0	YOL030W
	chr7	857615	858032	147	67	2.20733226286177	80	0	YGR181W
	chr16	901615	901897	148	69	2.1679232535124	79	0	YPR184W
	chr7	229904	230210	127	48	2.68787086318496	79	0	YGL145W
	chr7	229904	230210	127	48	2.68787086318496	79	0	YGL146C
	chr1	45258	45522	128	52	2.50247614356514	76	0	YAL053W
	chr1	45258	45522	128	52	2.50247614356514	76	0	YAL054C
	chr10	348855	349131	123	50	2.49067952054395	73	0	YJL047C-A
	chr12	198175	198628	135	65	2.08219292444239	70	0	YLR027C
	chr2	36420	36691	132	62	2.16298128495106	70	0	YBL099W
	chr8	461923	462280	138	68	2.05189543654716	70	0	YHR179W
	chr12	903326	903784	132	63	2.12608123393802	69	0	YLR390W-A
	chr13	483459	483747	132	63	2.11760660026002	69	0	YMR108W
	chr2	287982	288357	128	59	2.1824676028335	69	0	YBR023C
	chr2	169654	169985	127	59	2.16217057232551	68	0	YBL026W
	chr8	289441	289859	121	53	2.29207987341239	68	0	YHR092C
	chr16	411315	411672	127	60	2.13478486084684	67	0	YPL075W
	chr14	480763	481149	120	55	2.18263544801465	65	0	YNL077W
	chr14	547347	547719	126	62	2.04731205023774	64	0	YNL042W
	chr7	1069232	1069633	162	0	nan	162	1.71056941445901E-49	YGR287C
	chr7	1069232	1069633	162	0	nan	162	1.71056941445901E-49	YGR288W
	chr4	524696	524981	98	2	50.7935595282444	96	3.98453643227133E-27	YDR037W
	chr4	524696	524981	98	2	50.7935595282444	96	3.98453643227133E-27	YDR036C
	chr2	192069	192365	142	16	9.05900307826412	126	1.01164790350065E-26	YBL016W
	chr2	192069	192365	142	16	9.05900307826412	126	1.01164790350065E-26	YBL017C
	chr2	333935	334198	110	9	12.24629109862	101	1.58231261023871E-23	YBR048W
	chr2	333935	334198	110	9	12.24629109862	101	1.58231261023871E-23	YBR049C
	chr7	939132	939422	136	19	7.2480728070284	117	2.73105970848362E-23	YGR221C
	chr7	939132	939422	136	19	7.2480728070284	117	2.73105970848362E-23	YGR222W
	chr12	833533	833846	121	15	8.44816728411161	106	4.51822323763642E-22	YLR353W
	chr5	77569	77940	124	17	7.32441375281698	107	1.46878046266161E-21	YEL040W
	chr7	1084245	1084478	113	13	9.01010145055189	100	2.26223569245219E-21	YGR296W
	chr11	644994	645320	129	20	6.59786073879826	109	5.20246524793796E-21	YKR102W
	chr12	36849	37175	130	22	5.99747998033424	108	3.7899523171181E-20	YLL051C
	chr14	703308	703652	126	21	6.00841579961076	105	9.55082176999771E-20	YNR044W
	chr10	549810	550110	132	26	5.14348221369543	106	1.39436319411135E-18	YJR061W
	chr1	28639	28875	93	11	8.90920608298932	82	1.2433122542128E-17	YAL063C
	chr12	282516	282718	116	21	5.53107182801744	95	2.01758582687767E-17	YLR075W
	chr12	282516	282718	116	21	5.53107182801744	95	2.01758582687767E-17	YLR074C
	chr12	125025	125354	137	31	4.5587718940534	106	2.10576544556489E-17	YLL012W
	chr14	462040	462296	113	20	5.73775450587462	93	3.04374439692551E-17	YNL087W
	chr7	574885	575106	98	14	7.25190695472573	84	5.37797983612417E-17	YGR040W
	chr4	509512	509789	120	24	5.15616127176849	96	7.45827991589038E-17	YDR034C
	chr12	402995	403311	122	25	5.00795027310041	97	7.90925557742646E-17	YLR130C
	chr10	374898	375163	129	29	4.52678241573363	100	1.47940330473385E-16	YJL038C
	chr14	524953	525155	86	10	9.06947989288011	76	1.60573982464007E-16	YNL054W
	chr15	116171	116384	99	16	6.43565615635189	83	4.28249089150655E-16	YOL105C
	chr12	722781	723072	130	31	4.21814463347159	99	6.37406724952264E-16	YLR297W
	chr12	86886	87146	133	33	4.11079932917801	100	9.8508756468315E-16	YLL027W
	chr5	364142	364380	91	14	6.84380155125059	77	2.66100799350782E-15	YER103W
	chr16	576012	576339	123	30	4.22160335016211	93	7.16571435623914E-15	YPR009W
	chr9	388639	388908	93	16	6.02270635807213	77	1.10445935781694E-14	YIR019C
	chr12	493441	493809	124	31	4.02346103500367	93	1.12121994788884E-14	YLR164W
	chr15	1028800	1029055	122	30	4.14058280149856	92	1.15502689946766E-14	YOR369C
	chr1	168900	169182	99	19	5.44163565618861	80	1.52798506872134E-14	YAR015W
	chr1	168900	169182	99	19	5.44163565618861	80	1.52798506872134E-14	YAR014C
	chr5	33775	34036	99	19	5.38544727898219	80	1.52798506872134E-14	YEL063C
	chr5	33775	34036	99	19	5.38544727898219	80	1.52798506872134E-14	YEL062W
	chr5	212160	212476	127	33	3.85844775617046	94	1.65426338269762E-14	YER028C
	chr12	426768	427149	109	24	4.61982244639004	85	1.94281084566605E-14	YLR143W
	chr5	94028	94233	85	13	6.60925890170131	72	1.99233715961752E-14	YEL030W
	chr1	139086	139260	71	8	9.39701914950273	63	4.84556150853601E-14	YAL007C
	chr5	221527	221782	113	27	4.33202645560963	86	5.18746282386533E-14	YER033C
	chr5	221527	221782	113	27	4.33202645560963	86	5.18746282386533E-14	YER034W
	chr12	789878	790187	109	25	4.37106277619981	84	5.26654641216931E-14	YLR332W
	chr12	65403	65665	125	34	3.78133036998458	91	9.88790534664872E-14	YLL039C
	chr12	656888	657110	95	19	5.07085436510013	76	1.21067612230102E-13	YLR257W
	chr15	1031206	1031407	99	21	4.83604219841471	78	1.33089174802647E-13	YOR370C
	chr12	262930	263142	87	16	5.57640848234545	71	2.69701602595106E-13	YLR061W
	chr12	1024865	1025193	89	17	5.54550930084782	72	2.95603950435226E-13	YLR446W
	chr12	122009	122209	97	21	4.71130277576041	76	3.63585678506755E-13	YLL013C
	chr13	502951	503264	116	31	3.82485736486639	85	4.69711398947751E-13	YMR118C
	chr5	522674	522962	112	29	3.98303536912378	83	5.22128148077612E-13	YER169W
	chr5	522674	522962	112	29	3.98303536912378	83	5.22128148077612E-13	YER168C
	chr12	602699	603094	130	39	3.39990921962091	91	6.12362122176598E-13	YLR228C
	chr10	144946	145102	64	7	9.52454975825602	57	6.29837165495167E-13	YJL145W
	chr10	144946	145102	64	7	9.52454975825602	57	6.29837165495167E-13	YJL144W
	chr11	581352	581584	115	31	3.73173903098273	84	7.43531874546697E-13	YKR076W
	chr8	93268	93393	58	5	11.8782133966922	53	8.31175406279527E-13	YHL008C
	chr6	31209	31494	105	26	4.1940335535629	79	9.40955158519805E-13	YFL051C
	chr9	338020	338220	84	16	5.52291516312746	68	1.30296790932805E-12	YIL009W
	chr12	725669	725868	81	15	5.65538471085157	66	2.01325811157409E-12	YLR299W
	chr6	22943	23131	74	12	6.65053892064974	62	2.34488024595736E-12	YFL053W
	chr6	22943	23131	74	12	6.65053892064974	62	2.34488024595736E-12	YFL054C
	chr16	942650	942756	43	1	117.575657532835	42	2.55795384873636E-12	YPR202W
	chr5	567677	567952	99	24	4.12884291388634	75	2.58297496595677E-12	YER187W
	chr11	642413	642647	97	23	4.23242089261937	74	2.63180489611675E-12	YKR101W
	chr12	950126	950309	72	12	6.29078175161143	60	6.96614255075452E-12	YLR412C-A
	chr12	950126	950309	72	12	6.29078175161143	60	6.96614255075452E-12	YLR413W
	chr12	426130	426478	126	40	3.22518393402992	86	7.21253958292511E-12	YLR142W
	chr12	48857	49057	82	17	5.02919904957258	65	1.0903205400072E-11	YLL045C
	chr7	810774	811025	119	37	3.23814363832519	82	1.53103182994943E-11	YGR161C
	chr4	386834	387117	99	26	3.87259329479876	73	1.58026226984707E-11	YDL036C
	chr5	423160	423510	127	42	3.03450839157156	85	1.99188669270984E-11	YER130C
	chr5	423160	423510	127	42	3.03450839157156	85	1.99188669270984E-11	YER131W
	chr13	279916	280177	123	40	3.13129901127545	83	2.53563408005776E-11	YMR006C
	chr1	62639	62921	103	29	3.66096978561227	74	3.23266906549517E-11	YAL041W
	chr12	444902	445183	117	37	3.18231502956518	80	3.58229328183354E-11	YLR152C
	chr9	174917	175103	77	16	5.10161586542735	61	4.81488847863643E-11	YIL102C
	chr15	869945	870204	98	27	3.64838959782508	71	5.89222649236318E-11	YOR296W
	chr4	1447378	1447542	72	14	5.1472713385413	58	7.22507883374337E-11	YDR499W
	chr4	1447378	1447542	72	14	5.1472713385413	58	7.22507883374337E-11	YDR498C
	chr14	68489	68711	86	21	4.13695574061198	65	8.00503040218084E-11	YNL298W
	chr13	590084	590314	87	22	4.04897010108902	65	1.24464030261164E-10	YMR164C
	chr12	797062	797275	98	28	3.53151860876753	70	1.34381638817664E-10	YLR335W
	chr10	233802	234036	115	38	3.02877889933881	77	1.69492200382834E-10	YJL101C
	chr2	63379	63661	101	30	3.47551765559181	71	1.75096245825611E-10	YBL085W
	chr2	145899	146099	84	21	4.07638780625392	63	2.07852348041722E-10	YBL039C
	chr2	145899	146099	84	21	4.07638780625392	63	2.07852348041722E-10	YBL038W
	chr12	377299	377534	95	27	3.56297441001041	68	2.28177343717537E-10	YLR114C
	chr11	557071	557315	89	24	3.81863266445779	65	2.84197068620574E-10	YKR061W
	chr8	168589	168779	79	19	4.18284941059296	60	3.56369295053714E-10	YHR029C
	chr6	74790	74998	99	30	3.40025832231533	69	4.18692486713478E-10	YFL031W
	chr6	74790	74998	99	30	3.40025832231533	69	4.18692486713478E-10	YFL033C
	chr12	448448	448668	98	30	3.32468346248397	68	6.45293641027773E-10	YLR154C
	chr5	287279	287476	77	19	4.23894539158998	58	9.31076088497448E-10	YER065C
	chr7	951501	951693	75	18	4.40822915469479	57	9.57684853540796E-10	YGR230W
	chr7	951501	951693	75	18	4.40822915469479	57	9.57684853540796E-10	YGR229C
	chr4	159197	159518	97	30	3.32398399341522	67	9.92276658571538E-10	YDL169C
	chr4	159197	159518	97	30	3.32398399341522	67	9.92276658571538E-10	YDL168W
	chr11	141004	141292	114	41	2.7950184510317	73	1.897171121608E-09	YKL165C
	chr3	39143	39526	114	41	2.83238002754811	73	1.897171121608E-09	YCL050C
	chr4	621273	621491	114	41	2.78053579170221	73	1.897171121608E-09	YDR089W
	chr13	348254	348451	75	19	4.06166279733068	56	2.4090720377234E-09	YMR038C
	chr5	288478	288709	96	31	3.11610785953686	65	3.16371876836155E-09	YER065C
	chr12	665226	665397	80	22	3.73482565021044	58	3.21199633079433E-09	YLR259C
	chr12	280898	281120	97	32	3.09599896692827	65	4.24943982325655E-09	YLR073C
	chr12	280898	281120	97	32	3.09599896692827	65	4.24943982325655E-09	YLR072W
	chr14	169653	169837	83	24	3.47451404381951	59	4.28885431256817E-09	YNL253W
	chr14	169653	169837	83	24	3.47451404381951	59	4.28885431256817E-09	YNL254C
	chr4	1229825	1230067	100	34	2.97233908438267	66	4.9600536092813E-09	YDR378C
	chr4	1229825	1230067	100	34	2.97233908438267	66	4.9600536092813E-09	YDR379W
	chr14	632562	632777	96	32	3.08769307953744	64	6.42088193304656E-09	YNR003C
	chr9	410412	410569	65	15	4.44327500132562	50	7.05733420490698E-09	YIR029W
	chr8	105413	105517	63	14	4.78193326881545	49	7.07036204397304E-09	YHR001W
	chr16	462241	462443	120	47	2.58360719720567	73	7.51338039428096E-09	YPL050C
	chr9	131849	132057	87	27	3.33040550868591	60	7.63082573188514E-09	YIL121W
	chr3	305749	305929	70	18	4.10149035793274	52	1.03917725208874E-08	YCR102C
	chr12	710688	710816	68	17	4.10614518879313	51	1.08753190254243E-08	YLR286C
	chr10	180719	181134	114	44	2.64192336458192	70	1.20160807690761E-08	YJL127C-B
	chr7	94698	95015	117	46	2.55508823616068	71	1.27160126244562E-08	YGL209W
	chr11	112537	112736	80	24	3.35785969517539	56	1.61075262327007E-08	YKL179C
	chr10	709863	710029	67	17	4.09700040266567	50	1.74794675739865E-08	YJR150C
	chr10	633220	633334	57	12	4.82241490863755	45	1.87112474375181E-08	YJR110W
	chr12	603741	604031	103	38	2.72107599367633	65	2.04902396564819E-08	YLR229C
	chr10	355355	355540	72	20	3.72114993170358	52	2.30312551041631E-08	YJL045W
	chr10	59047	59192	68	18	3.92498239161777	50	2.64684475428628E-08	YJL200C
	chr10	59047	59192	68	18	3.92498239161777	50	2.64684475428628E-08	YJL198W
	chr14	110639	110805	68	18	3.94606630998204	50	2.64684475428628E-08	YNL280C
	chr14	110639	110805	68	18	3.94606630998204	50	2.64684475428628E-08	YNL279W
	chr12	566564	566725	64	16	4.20560199267394	48	2.9356652072981E-08	YLR212C
	chr12	248572	248733	62	15	4.17954357515468	47	3.04162496503539E-08	YLR053C
	chr5	491853	492054	82	26	3.27116056945585	56	3.0706514673866E-08	YER159C
	chr12	795342	795495	60	14	4.4472746190302	46	3.11088070817394E-08	YLR333C
	chr12	782751	782985	95	34	2.85174727250353	61	3.67049515711874E-08	YLR326W
	chr15	685637	685744	53	11	4.97661850923283	42	5.0292899224163E-08	YOR188W
	chr6	233752	233866	59	14	4.35818359479824	45	5.06822449108575E-08	YFR040W
	chr6	233752	233866	59	14	4.35818359479824	45	5.06822449108575E-08	YFR039C
	chr7	958582	958848	110	44	2.54830063747372	66	5.2431306511015E-08	YGR233C
	chr3	40928	41123	82	27	3.08749401809232	55	6.30385766085887E-08	YCL049C
	chr7	878351	878560	90	32	2.88388823204332	58	7.24485002594921E-08	YGR189C
	chr5	265920	266078	73	22	3.42895941653815	51	7.31491179192572E-08	YER055C
	chr11	155332	155546	93	35	2.68002309252991	58	1.49162097107386E-07	YKL157W
	chr16	744188	744364	71	22	3.25368520910664	49	1.74123883580034E-07	YPR108W-A
	chr4	974358	974529	62	17	3.808557146789	45	1.79417944079314E-07	YDR258C
	chr2	407347	407609	100	40	2.5123123331843	60	2.07169821594026E-07	YBR082C
	chr13	751320	751578	109	46	2.41684054292779	63	2.23581807530699E-07	YMR240C
	chr13	751320	751578	109	46	2.41684054292779	63	2.23581807530699E-07	YMR241W
	chr3	149853	150056	87	32	2.77913980146638	55	2.3467024730329E-07	YCR018C
	chr12	329376	329619	110	47	2.36312371583542	63	2.67107697093501E-07	YLR094C
	chr16	215755	215966	91	35	2.61003045263164	56	3.17844465045647E-07	YPL177C
	chr9	222540	222712	66	20	3.34391628154062	46	3.33488941141482E-07	YIL074C
	chr7	914990	915297	106	45	2.38057207626167	61	3.74700007237873E-07	YGR211W
	chr7	914990	915297	106	45	2.38057207626167	61	3.74700007237873E-07	YGR210C
	chr7	882453	882581	49	11	4.71035077900409	38	3.78064049119838E-07	YGR191W
	chr7	882453	882581	49	11	4.71035077900409	38	3.78064049119838E-07	YGR192C
	chr10	68986	69206	92	36	2.59451562336055	56	3.94079976100274E-07	YJL194W
	chr10	68986	69206	92	36	2.59451562336055	56	3.94079976100274E-07	YJL196C
	chr4	1017003	1017299	107	46	2.35992656079989	61	4.46573979984142E-07	YDR277C
	chr16	785558	785781	88	34	2.65389651065906	54	5.41182875325687E-07	YPR124W
	chr5	354904	355087	83	31	2.73936020665521	52	5.90168972145817E-07	YER098W
	chr13	413506	413698	76	27	2.88982987112209	49	7.22899089586528E-07	YMR074C
	chr13	413506	413698	76	27	2.88982987112209	49	7.22899089586528E-07	YMR075W
	chr9	370347	370496	55	15	3.68654842971404	40	8.26259923898995E-07	YIR006C
	chr9	370347	370496	55	15	3.68654842971404	40	8.26259923898995E-07	YIR007W
	chr10	646628	646826	80	30	2.74492232616406	50	1.00918938411214E-06	YJR120W
	chr9	415641	415749	65	21	3.1016767322273	44	1.07658944617328E-06	YIR032C
	chr9	415641	415749	65	21	3.1016767322273	44	1.07658944617328E-06	YIR033W
	chr7	655571	655705	58	17	3.57233739881454	41	1.09116398268793E-06	YGR088W
	chr12	490694	490829	56	16	3.51733580310983	40	1.19865990476721E-06	YLR162W-A
	chr6	29418	29523	56	16	3.72802982538925	40	1.19865990476721E-06	YFL052W
	chr8	455541	455779	95	40	2.3869254650521	55	1.23613255148977E-06	YHR177W
	chr6	180954	181089	54	15	3.78163322269308	39	1.30642400179501E-06	YFR016C
	chr14	631800	632006	87	35	2.51103592627843	52	1.39394190564356E-06	YNR001C
	chr9	324285	324415	57	17	3.38584626626213	40	1.69858340849576E-06	YIL015W
	chr5	551287	551478	75	28	2.75992173388125	47	2.01388150039852E-06	YER180C-A
	chr10	115901	116092	81	32	2.55888539101483	49	2.27352242690948E-06	YJL162C
	chr16	930763	930869	61	20	3.1470448045208	41	2.82810744748297E-06	YPR196W
	chr15	93028	93219	74	28	2.73084611283601	46	2.95391723642668E-06	YOL121C
	chr13	650863	651015	69	25	2.7772991560126	44	3.16963235368824E-06	YMR194W
	chr10	137074	137224	62	21	2.96834623643323	41	3.75266616231036E-06	YJL149W
	chr7	426932	427127	84	35	2.45458214295505	49	4.09109128415199E-06	YGL038C
	chr12	49472	49621	65	23	2.88799107007572	42	4.25055380684516E-06	YLL043W
	chr13	287452	287608	68	25	2.76193070218486	43	4.68781765385851E-06	YMR011W
	chr8	521922	522159	91	40	2.30779178263965	51	4.89786457540769E-06	YHR210C
	chr2	254619	254807	71	27	2.71465075409262	44	5.05637606879915E-06	YBR008C
	chr5	100057	100257	83	35	2.37487153050982	48	5.81994728329528E-06	YEL027W
	chr8	512339	512504	78	32	2.45399970924166	46	6.77860224127577E-06	YHR205W
	chr3	236578	236713	62	22	2.84235978540778	40	7.32797673794401E-06	YCR068W
	chr3	236578	236713	62	22	2.84235978540778	40	7.32797673794401E-06	YCR067C
	chr5	152653	152790	70	27	2.63223136586561	43	7.38347572879541E-06	YER001W
	chr11	55725	55917	79	33	2.44049242645347	46	8.17842907087014E-06	YKL203C
	chr11	55725	55917	79	33	2.44049242645347	46	8.17842907087014E-06	YKL204W
	chr7	795778	795905	55	18	3.19617368089924	37	8.45680855149281E-06	YGR153W
	chr7	795778	795905	55	18	3.19617368089924	37	8.45680855149281E-06	YGR152C
	chr10	197287	197415	60	21	2.92936374728971	39	8.46791560793005E-06	YJL115W
	chr4	217183	217391	95	44	2.17629412794372	51	9.08397811352184E-06	YDL136W
	chr12	962927	963095	66	25	2.70212680386626	41	0.0000101416446040728	YLR420W
	chr7	660042	660189	61	22	2.83908574518051	39	0.0000109032873135777	YGR089W
	chr14	295692	295929	104	51	2.07390051842265	53	0.0000124744451955759	YNL183C
	chr10	268524	268725	82	36	2.32311086778564	46	0.000013791894390456	YJL088W
	chr13	625538	625690	62	23	2.7157392429211	39	0.0000138568047456228	YMR182C
	chr13	625538	625690	62	23	2.7157392429211	39	0.0000138568047456228	YMR182W-A
	chr2	28608	28756	60	22	2.82713321477005	38	0.0000161585630994488	YBL101W-C
	chr16	286364	286560	80	35	2.31069094397972	45	0.000016422210436828	YPL141C
	chr16	195760	195960	84	38	2.23716895939855	46	0.0000189594031645667	YPL186C
	chr8	298774	298949	75	32	2.35961510504006	43	0.0000195935768934574	YHR097C
	chr13	736576	736819	102	51	2.02092490403771	51	0.0000227700313293056	YMR232W
	chr5	86436	86611	72	31	2.38202475801135	41	0.0000329816631346151	YEL032W
	chr2	410630	410841	88	42	2.10378390241556	46	0.0000336920349662026	YBR084W
	chr3	149073	149244	73	32	2.31840351453995	41	0.0000390421183132914	YCR018C
	chr8	204271	204476	87	42	2.10785260052909	45	0.000046033069013413	YHR048W
	chr15	1054076	1054175	54	20	2.73261393682878	34	0.000048064932911827	YOR381W
	chr12	837593	837807	88	43	2.04804055372403	45	0.0000523470864329159	YLR354C
	chr16	695390	695653	88	43	2.05658077179277	45	0.0000523470864329159	YPR074C
	chr11	608030	608183	63	26	2.43276934915457	37	0.000054963124685564	YKR089C
	chr14	334928	335118	69	30	2.34295441397176	39	0.000055470181634063	YNL161W
	chr5	138923	139121	79	37	2.15726580818136	42	0.0000601721146597391	YEL009C
	chr12	500385	500611	86	42	2.07562359148462	44	0.0000626791149375571	YLR168C
	chr1	166253	166401	61	25	2.46915752413607	36	0.0000651897149559977	YAR014C
	chr2	326849	326984	70	31	2.30404528179569	39	0.0000654111553345726	YBR044C
	chr7	84327	84427	53	20	2.76726398712651	33	0.0000708185362677636	YGL219C
	chr7	84327	84427	53	20	2.76726398712651	33	0.0000708185362677636	YGL216W
	chr2	595694	595889	78	37	2.14985639851325	41	0.0000827619344872553	YBR183W
	chr2	595694	595889	78	37	2.14985639851325	41	0.0000827619344872553	YBR182C-A
	chr3	227977	228137	68	31	2.23743249212667	37	0.000127673043248291	YCR063W
	chr10	26438	26633	75	36	2.10548019336448	39	0.000135908876101421	YJL216C
	chr10	26438	26633	75	36	2.10548019336448	39	0.000135908876101421	YJL214W
	chr6	28957	29092	66	30	2.25964256763389	36	0.000152798663796631	YFL052W
	chr4	462486	462671	78	39	2.03408940736905	39	0.000198088909396154	YDR009W
	chr1	139512	139695	75	37	2.05002331415208	38	0.000210483964258439	YAL005C
	chr2	297857	298026	75	37	2.05222621915537	38	0.000210483964258439	YBR029C
	chr2	297857	298026	75	37	2.05222621915537	38	0.000210483964258439	YBR030W
	chr2	786415	786560	66	31	2.1536580897573	35	0.00024507897448165	YBR293W
	chr14	541953	542148	73	36	2.03726526264116	37	0.000252517195765121	YNL047C
	chr14	541953	542148	73	36	2.03726526264116	37	0.000252517195765121	YNL046W
	chr9	333361	333478	60	27	2.28666841456921	33	0.000262177336897512	YIL011W
	chr6	101387	101496	54	23	2.40649386898651	31	0.000269390084998024	YFL018C
	chr15	349083	349243	71	35	2.07616323522869	36	0.000303038138604529	YOR011W
	chr11	428505	428683	69	35	2.01853156675884	34	0.000554310443905669	YKL007W
	chr2	393417	393538	59	28	2.12020080067592	31	0.000584318748719162	YBR078W
	chr15	980691	980842	67	34	2.0007340229798	33	0.000665912557099806	YOR346W
	chr11	270429	270550	60	29	2.1354130780378	31	0.000667631182810968	YKL091C
	chr7	894289	894392	57	27	2.15549440284709	30	0.000702247315556978	YGR198W
	chr7	894289	894392	57	27	2.15549440284709	30	0.000702247315556978	YGR197C
	chr13	192281	192459	61	30	2.03386249030514	31	0.00075825659722861	YML042W
	chr13	192281	192459	61	30	2.03386249030514	31	0.00075825659722861	YML043C
	chr1	34662	34810	59	29	2.04644166422391	30	0.000912014322813599	YAL061W
	chr1	34662	34810	59	29	2.04644166422391	30	0.000912014322813599	YAL060W
