# Supplementary material for: Efficient yeast ChIP-Seq using multiplex short-read DNA sequencing
Source: BMC Genomics. 2009 Jan 21;10:37. doi: 10.1186/1471-2164-10-37 (PMC2656530; doi:10.1186/1471-2164-10-37)
Supplement: Additional file 3 — PolII target lists. This data correspond to the annotated filtered target lists and the raw 'hits' returned from PeakSeq for four biological replicates of PolII ChIP DNA processed by ChIP-Seq. [file 1471-2164-10-37-S3.xls]

## Sheet: PolII_Rep1_RawHits
'Hits' returned from PeakSeq algorithm for PolII_Rep1.
'Hits' higlighted in green have ratio>2.0, p-value<0.05 and excess≥10 and will be analyzed. 'Hits' highlighted in red fail to meet these standards and are discarded.
Ratio=Sample Read Counts / Input Read Counts
Excess in counts=Sample Read Counts - Input Read Counts
	Chr	Hit Start	Hit End	Sample Read Counts	Input Read Counts	Ratio	Excess	P-value
	chr12	231785	234332	4718	220	21.4776634889823	4498	0
	chr7	479139	483089	4653	223	20.9249213634997	4430	0
	chr12	368646	372981	4592	496	9.25958235163746	4096	0
	chr15	159076	160843	3452	275	12.5708783680963	3177	0
	chr12	836726	839539	3369	234	14.4200495967135	3135	0
	chr10	120247	123069	2896	389	7.45567422593384	2507	0
	chr8	450012	453267	2358	337	7.00100536608875	2021	0
	chr1	71651	73640	2093	146	14.3972826404794	1947	0
	chr7	882262	884113	2081	170	12.277980617682	1911	0
	chr13	23578	26296	1934	168	11.5487276763059	1766	0
	chr15	619240	624669	1948	289	6.75260431881755	1659	0
	chr11	518883	521400	2171	537	4.04779728139989	1634	0
	chr5	66547	69412	2052	428	4.79682626944291	1624	0
	chr4	1488646	1490035	1630	113	14.519280163103	1517	0
	chr16	432295	434438	1671	215	7.78666387039621	1456	0
	chr12	636735	640307	1593	150	10.6413144272767	1443	0
	chr8	34304	36096	1502	105	14.4131688056428	1397	0
	chr11	325771	328247	1818	426	4.27474502214034	1392	0
	chr14	24107	27262	1540	162	9.51498964931948	1378	0
	chr2	373203	378532	1724	355	4.8601078408796	1369	0
	chr12	198587	200050	1407	89	15.8423222827333	1318	0
	chr2	680122	683119	1542	321	4.8101064868414	1221	0
	chr15	444531	446326	1277	132	9.69556557770228	1145	0
	chr13	296911	298939	1189	57	21.0236387238112	1132	0
	chr3	137553	139067	1273	158	8.07975689486544	1115	0
	chr10	73613	75411	1150	118	9.82404658925275	1032	0
	chr7	310825	312501	1105	74	15.1028658042095	1031	0
	chr15	28791	33800	1729	751	2.30397521009496	978	0
	chr14	86607	89878	1261	324	3.89278984225752	937	0
	chr16	193455	194643	951	46	20.7799848653358	905	0
	chr12	793929	796518	1005	112	9.02217195638288	893	0
	chr12	950951	954228	994	110	9.10155095827293	884	0
	chr7	345826	346784	910	56	16.4154625142733	854	0
	chr12	646403	651321	1083	232	4.67703897970909	851	0
	chr7	440706	443184	900	77	11.7019031338369	823	0
	chr4	465382	470771	1051	229	4.60908556222529	822	0
	chr5	298886	302006	979	165	5.96897030325034	814	0
	chr15	779859	781073	864	59	14.6902271562955	805	0
	chr12	707601	710522	866	81	10.7567444286834	785	0
	chr12	282802	284190	868	91	9.56102979895785	777	0
	chr14	575036	577627	1025	249	4.11755282150519	776	0
	chr13	499115	501605	902	148	6.12740239728172	754	0
	chr15	722001	725234	1006	278	3.6199539049637	728	0
	chr13	886929	889553	836	123	6.81486705648894	713	0
	chr9	255038	257296	732	48	15.2927693847898	684	0
	chr12	809670	816054	844	201	4.20913150517864	643	0
	chr7	344067	345485	704	68	10.3649798215528	636	0
	chr13	218807	221166	910	276	3.29730772403339	634	0
	chr11	141329	143085	803	172	4.69360019673513	631	0
	chr12	805717	807172	703	76	9.29545235793138	627	0
	chr4	355118	356839	704	78	9.13157434930363	626	0
	chr9	23492	25503	650	35	18.6176245205728	615	0
	chr11	163138	164650	808	202	4.01903198346764	606	0
	chr1	142027	143886	673	68	9.93186212823176	605	0
	chr10	227648	228628	661	59	11.2098962283166	602	0
	chr7	362390	367012	762	165	4.62180126702677	597	0
	chr2	556217	558601	656	70	9.40675633805724	586	0
	chr11	258721	259718	718	135	5.35255335080309	583	0
	chr10	138721	140532	645	68	9.6197197491525	577	0
	chr10	442409	445232	661	116	5.72420232935316	545	0
	chr4	555380	556651	628	86	7.3519110606477	542	0
	chr4	767701	770114	825	290	2.84500923581741	535	0
	chr10	703647	707435	932	397	2.35331266048118	535	0
	chr13	161843	164225	624	90	7.00003902909623	534	0
	chr16	302978	304390	632	100	6.37367165003263	532	0
	chr5	303919	307474	763	231	3.30850695966889	532	0
	chr7	277417	278758	636	110	5.81829405693519	526	0
	chr8	385114	386998	617	96	6.48233441076267	521	0
	chr14	755431	759048	671	158	4.26631110493713	513	0
	chr16	404811	407856	659	148	4.47477296721837	511	0
	chr16	280453	281679	570	61	9.45479980978231	509	0
	chr14	413474	416625	677	169	4.02675284473009	508	0
	chr13	650892	652905	568	70	8.22302702583117	498	0
	chr14	501027	503434	776	280	2.77216961493388	496	0
	chr4	321992	324237	593	98	6.06797150929184	495	0
	chr13	759382	762887	719	224	3.21495580607888	495	0
	chr4	579269	580837	542	48	11.4600649241547	494	0
	chr4	1236238	1238456	584	90	6.50599567253126	494	0
	chr2	392872	396085	633	146	4.34367927726495	487	0
	chr7	597497	601524	713	228	3.12825677689901	485	0
	chr5	138557	141033	740	255	2.90444521344446	485	0
	chr5	85075	86640	803	318	2.53067307542733	485	0
	chr9	96797	99747	541	62	8.86102807702476	479	0
	chr12	280599	282483	604	128	4.74753727694136	476	0
	chr9	25750	28703	505	31	16.5374538077517	474	0
	chr4	126722	130596	591	117	5.0682669446929	474	0
	chr4	915402	917405	574	101	5.73547459669653	473	0
	chr15	91825	94520	575	108	5.33429309663008	467	0
	chr14	499497	500824	530	69	7.69484981668959	461	0
	chr12	855833	857605	508	48	10.7310848797089	460	0
	chr9	316586	318565	496	40	12.5614726983951	456	0
	chr5	78030	79530	573	117	4.93693377766674	456	0
	chr5	406523	409236	534	79	6.83246561194189	455	0
	chr8	410908	411719	488	36	13.8652798090709	452	0
	chr7	475996	478658	565	117	4.83209392738991	448	0
	chr16	641920	644088	643	201	3.20321046879424	442	0
	chr9	52334	56395	667	229	2.92411504149466	438	0
	chr15	80326	83008	621	192	3.24222950087118	429	0
	chr10	651838	653448	534	115	4.64671806763553	419	0
	chr14	302562	303783	488	82	5.95896554091158	406	0
	chr10	663062	664766	710	308	2.3082762032985	402	0
	chr15	830791	833919	692	291	2.38484542517795	401	0
	chr4	229785	231736	536	136	3.97016504810237	400	0
	chr2	604375	607447	599	200	3.00567061902859	399	0
	chr13	67150	68125	480	84	5.72826016645262	396	0
	chr7	959887	961750	491	95	5.21560685860267	396	0
	chr4	1328711	1331221	516	120	4.30916421563687	396	0
	chr9	127058	130148	475	80	5.94245714196569	395	0
	chr4	1401642	1403419	487	93	5.25241397143721	394	0
	chr4	600702	602389	558	169	3.31538409613922	389	0
	chr3	177001	178807	490	104	4.75063031071498	386	0
	chr1	129235	132478	699	314	2.23137454342685	385	0
	chr12	728742	730396	461	81	5.75958653521066	380	0
	chr15	797191	798787	509	130	3.9329591000118	379	0
	chr12	498862	500020	424	46	9.34607323997929	378	0
	chr4	720524	721576	434	56	7.78612931669058	378	0
	chr4	1239304	1240691	459	84	5.48184906386131	375	0
	chr14	585532	586706	419	45	9.48779312501993	374	0
	chr16	692816	695061	588	220	2.68315667398303	368	0
	chr4	308341	310212	432	74	5.90373425198739	358	0
	chr13	632352	634763	394	44	9.0636660680043	350	0
	chr5	423394	425449	453	106	4.29723724349803	347	0
	chr11	282389	285046	535	188	2.85633969119092	347	0
	chr13	671915	674693	556	209	2.66449581272829	347	0
	chr15	1027871	1029012	405	62	6.58435530571226	343	0
	chr14	657553	661308	565	224	2.53122778396909	341	0
	chr15	757913	759538	455	116	3.92655750692285	339	0
	chr5	321942	323629	417	81	5.18516993860854	336	0
	chr13	388721	390955	508	173	2.94605193602636	335	0
	chr12	920199	923549	613	278	2.20988045630339	335	0
	chr16	107322	111052	598	266	2.24865424918346	332	0
	chr4	45129	48092	435	105	4.1657772438491	330	0
	chr2	611889	614875	597	268	2.22983356466852	329	0
	chr2	256232	257975	424	98	4.35245561461185	326	0
	chr7	806226	807770	403	79	5.15203342940275	324	0
	chr14	65485	66484	399	80	4.9950549445085	319	0
	chr8	290555	292613	420	105	4.01557206026195	315	0
	chr16	821675	824628	609	298	2.0452224851687	311	0
	chr15	407551	408347	377	68	5.61274361499675	309	0
	chr16	718329	720347	527	218	2.42263935644842	309	0
	chr12	897961	899803	393	85	4.63073095697675	308	0
	chr12	515228	516966	445	137	3.24859354353166	308	0
	chr4	508081	509819	378	72	5.32376885446314	306	0
	chr12	262975	265233	399	93	4.31602282039587	306	0
	chr7	438905	439997	348	46	7.62582024926082	302	0
	chr2	45563	46899	402	107	3.7857623462833	295	0
	chr13	221388	223876	425	130	3.27472943955892	295	0
	chr10	453264	454857	427	133	3.23389523402231	294	0
	chr3	107106	108507	419	129	3.25023010038805	290	0
	chr4	1466638	1468478	380	91	4.21071509536398	289	0
	chr4	427206	428732	372	84	4.46209436962297	288	0
	chr4	205291	209775	516	229	2.25989193343175	287	0
	chr4	216474	218766	377	92	4.11421923714445	285	0
	chr7	147815	149067	352	69	5.14466151726707	283	0
	chr14	505503	507348	388	105	3.7261342331682	283	0
	chr12	201612	202676	320	42	7.67731197795239	278	0
	chr15	570273	572130	390	113	3.45397830475996	277	0
	chr16	701164	702342	306	30	10.2764873639018	276	0
	chr16	64793	66855	365	92	4.00701131018022	273	0
	chr2	254996	255804	302	31	9.79168515006001	271	0
	chr5	61117	62065	305	35	8.89652766936329	270	0
	chr5	281710	284295	399	133	3.00559577984386	266	0
	chr14	172533	174737	450	184	2.45277016602393	266	0
	chr15	841259	842965	335	70	4.82765909631696	265	0
	chr7	876327	878284	387	123	3.16285724703134	264	0
	chr12	253823	255579	371	108	3.45619415390433	263	0
	chr9	83226	84965	306	46	6.77334139595156	260	0
	chr16	654113	655303	326	68	4.81055216569261	258	0
	chr7	555726	557993	357	102	3.53002595606082	255	0
	chr12	95142	96534	278	25	11.3469085148717	253	0
	chr5	302539	303427	336	84	4.00139142822076	252	0
	chr7	24010	25577	324	73	4.47802250036181	251	0
	chr4	1300443	1302565	381	131	2.91319497377546	250	0
	chr11	112810	114720	367	120	3.06247645398661	247	0
	chr7	798459	800255	328	82	4.04472863636212	246	0
	chr5	396478	398168	371	125	2.97760107592953	246	0
	chr7	1048819	1050156	369	124	2.98830399947608	245	0
	chr12	440402	441360	311	68	4.64097151478985	243	0
	chr9	266437	268400	365	122	3.00316119143603	243	0
	chr13	878780	880482	371	128	2.9209445507019	243	0
	chr7	970279	973965	425	182	2.3427072267634	243	0
	chr7	533763	535853	289	51	5.77949674989091	238	0
	chr5	51761	53615	385	149	2.59067051733975	236	0
	chr6	52861	54670	334	99	3.40475066953821	235	0
	chr11	615311	618590	457	222	2.06701782818391	235	0
	chr13	19012	21677	393	160	2.46045582159475	233	0
	chr4	541251	541931	257	26	10.1677054022408	231	0
	chr7	516866	518960	387	156	2.4836539279573	231	0
	chr12	663190	664921	312	82	3.84319659868183	230	0
	chr2	371812	372888	340	112	3.05108992947608	228	0
	chr5	100725	102652	347	121	2.88101377455399	226	0
	chr10	123699	126174	339	114	2.98279643404197	225	0
	chr15	234176	235118	354	130	2.74100710796424	224	0
	chr8	381016	383096	414	190	2.18004376332501	224	0
	chr4	490715	492589	329	108	3.05706661331223	221	0
	chr11	333302	334686	377	156	2.4273108994488	221	0
	chr10	348746	349492	291	72	4.08874212490264	219	0
	chr13	549830	551458	353	135	2.62576530301957	218	0
	chr9	257563	258780	250	33	7.73451824344942	217	0
	chr7	370626	372527	372	155	2.41154234176446	217	0
	chr4	1162867	1164631	297	81	3.69343239517385	216	0
	chr13	272132	273208	340	124	2.74345861271475	216	0
	chr12	568505	570922	271	61	4.4968854744244	210	0
	chr2	300075	301725	289	79	3.68789998356398	210	0
	chr5	339162	342247	377	170	2.22283970458649	207	0
	chr14	229559	230714	245	41	5.97773215509532	204	0
	chr5	141737	143852	319	115	2.79392947402899	204	0
	chr10	701021	703204	351	147	2.39262020582366	204	0
	chr6	219806	221516	351	148	2.37709812782448	203	0
	chr2	87888	88662	228	26	9.11304243641689	202	0
	chr12	930222	932124	382	181	2.11840164434818	201	0
	chr4	525353	527415	241	42	5.83217202313541	199	0
	chr8	75378	76424	251	52	4.86721435142327	199	0
	chr9	381323	383349	295	96	3.07837944407418	199	0
	chr15	866841	869210	361	162	2.2326722410243	199	0
	chr5	449388	450527	236	38	6.3781168324273	198	0
	chr2	413767	415512	382	185	2.07230240805128	197	0
	chr9	231151	232949	238	42	5.71772346662284	196	0
	chr15	505676	507085	261	66	3.98568759554969	195	0
	chr2	332737	334165	274	79	3.49648648960737	195	0
	chr5	483203	484273	295	100	2.97305674266493	195	0
	chr5	266383	268192	278	84	3.31067505073027	194	0
	chr7	519198	521073	284	90	3.15922491025611	194	0
	chr4	1269969	1271360	294	100	2.94122789458337	194	0
	chr13	752807	755772	355	161	2.21209419697242	194	0
	chr13	409084	411174	372	179	2.08581409870513	193	0
	chr11	94258	96439	374	181	2.07668899021291	193	0
	chr12	242119	243336	255	63	4.08026574741856	192	0
	chr16	241581	242768	276	84	3.32145575702595	192	0
	chr13	484006	486159	353	162	2.17997686579364	191	0
	chr12	1028460	1030322	333	143	2.33880052131846	190	0
	chr15	877245	877957	286	98	2.9419054759323	188	0
	chr14	493611	495238	303	115	2.64245105886311	188	0
	chr16	297397	298773	313	129	2.44427124038871	184	0
	chr15	254130	254936	244	62	3.95387891574783	182	0
	chr16	514316	516964	260	79	3.29772307686116	181	0
	chr2	236456	237385	215	35	6.29582488543594	180	0
	chr4	221132	222120	242	62	3.94068247183541	180	0
	chr9	68510	69688	201	22	9.16096265094525	179	0
	chr12	817142	818812	236	57	4.15594160854034	179	0
	chr1	66719	67833	236	57	4.14779190944605	179	0
	chr12	522468	523952	279	100	2.79948233008548	179	0
	chr16	480599	481974	295	116	2.56195597929837	179	0
	chr2	168287	169938	335	157	2.14631160197314	178	0
	chr12	96988	97601	197	22	9.16728305483293	175	0
	chr15	87406	88413	229	54	4.280987823032	175	0
	chr2	218958	221068	230	55	4.25419884174837	175	0
	chr4	330727	331749	285	111	2.58306306014127	174	0
	chr12	348055	348801	197	25	8.04079488284075	172	0
	chr4	1359674	1361619	316	144	2.19819843554342	172	0
	chr7	640730	641601	284	113	2.53300883673096	171	0
	chr13	625871	627822	290	119	2.45072693724229	171	0
	chr9	132273	133625	200	30	6.81672323583207	170	0
	chr3	15439	17128	229	59	3.91318215676757	170	0
	chr13	122925	124404	277	108	2.57344849996959	169	0
	chr16	191787	192831	207	40	5.21701853887764	167	0
	chr9	218424	219757	194	28	6.97619703630337	166	0
	chr13	732339	733578	218	52	4.26762436908315	166	0
	chr16	577232	579774	306	140	2.18901042483953	166	0
	chr12	673077	674276	203	39	5.32812903701482	164	0
	chr14	728156	730184	306	143	2.14299980040063	163	0
	chr4	913910	914922	195	33	5.95303774168644	162	0
	chr16	282044	283308	212	50	4.31430016771905	162	0
	chr4	549016	550383	251	90	2.81516037933337	161	0
	chr8	126502	127401	204	44	4.66939600242319	160	0
	chr8	120076	121707	256	96	2.66814284505352	160	0
	chr14	655049	657272	270	110	2.45761343574527	160	0
	chr2	234985	236235	237	78	3.06653320271693	159	0
	chr15	252827	253745	238	79	3.02456642524826	159	0
	chr6	75103	75931	277	118	2.35366828837378	159	0
	chr10	75662	76874	277	120	2.31001026294686	157	0
	chr2	290437	291974	227	71	3.22186672174717	156	0
	chr8	517429	518658	230	74	3.12803134499519	156	0
	chr13	551693	553227	249	94	2.67077231343765	155	0
	chr12	712079	713194	180	26	6.97735584314159	154	0
	chr5	269136	270389	262	108	2.43993491783778	154	0
	chr7	545138	545988	178	25	7.23683178126874	153	0
	chr3	229384	230979	217	64	3.41147461038025	153	0
	chr16	172985	174067	179	27	6.81740828389566	152	0
	chr12	47586	48564	189	37	5.12114366630582	152	0
	chr3	162170	163281	180	29	6.3280957396708	151	0
	chr14	61991	62863	201	50	4.07270228634947	151	0
	chr7	850978	851672	217	67	3.25776693888627	150	0
	chr15	904737	906426	200	55	3.68776406356279	145	0
	chr7	786929	788476	282	137	2.06172827951222	145	0
	chr12	1040166	1041582	178	34	5.25147832243801	144	0
	chr8	104220	105419	205	61	3.40012036592793	144	0
	chr15	899740	901195	218	74	2.97958432557382	144	0
	chr4	306339	307934	228	85	2.6938972698494	143	0
	chr9	159163	160217	185	43	4.30245374018771	142	0
	chr13	701665	703648	222	80	2.80962951874454	142	0
	chr3	120640	122210	222	80	2.78008824815821	142	0
	chr12	1038511	1039836	174	33	5.40670052511827	141	0
	chr2	59507	60874	205	64	3.22559164589774	141	0
	chr16	810549	812395	254	113	2.26060274687924	141	0
	chr12	540715	541586	256	115	2.24279454963011	141	0
	chr14	716005	716638	153	13	12.1899649140073	140	8.40923855510641E-32
	chr14	618246	619484	236	96	2.47244895696634	140	0
	chr12	780610	781482	163	24	6.96283042878472	139	0
	chr6	63978	65071	172	34	5.20572683314006	138	0
	chr4	339741	341339	194	57	3.45798126156456	137	0
	chr12	819134	820498	194	57	3.43832513382411	137	0
	chr10	608268	609417	272	135	2.02117671580517	137	0
	chr6	222705	223786	214	78	2.74629971375263	136	0
	chr8	504171	505733	226	90	2.53759381329048	136	0
	chr8	487479	488257	236	100	2.37814688384409	136	0
	chr15	1003905	1005359	170	36	4.83400873657632	134	0
	chr7	95939	97280	237	103	2.30364649718867	134	0
	chr15	315688	316548	244	110	2.22329839584102	134	0
	chr4	1241182	1242007	200	68	2.95488778622034	132	0
	chr14	282089	283821	205	73	2.81482919478642	132	0
	chr8	147480	148887	213	81	2.64122646688021	132	0
	chr12	764871	766245	251	119	2.11160652441626	132	0
	chr11	558321	559073	173	42	4.14019232091059	131	0
	chr4	1354388	1355679	184	53	3.53027010237046	131	0
	chr15	965272	967636	211	80	2.64520762253572	131	0
	chr15	889866	891495	201	71	2.83602026760826	130	0
	chr9	268691	270476	229	99	2.32444151733395	130	0
	chr13	159205	160578	258	129	2.01135255820096	129	0
	chr15	135788	137714	231	103	2.26173537744003	128	0
	chr7	726745	728265	214	87	2.4768652516296	127	0
	chr9	339288	340917	152	26	5.93044482431271	126	0
	chr13	662411	664287	207	81	2.57469158537914	126	0
	chr16	134142	135490	221	96	2.32149034012472	125	0
	chr11	216806	218329	239	114	2.11354992114099	125	0
	chr7	938983	939696	150	26	5.78985729352893	124	0
	chr12	228584	229709	165	41	4.04423286624842	124	0
	chr12	257591	259361	189	65	2.94828594878011	124	0
	chr4	1491888	1493167	176	53	3.36121889931165	123	0
	chr8	462590	463622	213	90	2.38547788868187	123	0
	chr11	430151	430849	175	53	3.3271278537847	122	0
	chr7	1057009	1058683	200	78	2.57326990823508	122	0
	chr7	801298	801905	166	47	3.59336278334422	119	0
	chr16	252398	254253	206	88	2.36428637454967	118	0
	chr15	962358	964831	210	92	2.29534799317117	118	0
	chr16	40875	42542	207	91	2.29837705988013	116	0
	chr5	510359	512283	231	115	2.01652191619959	116	0
	chr16	350791	352769	229	115	2.00152115001552	114	0
	chr9	378507	379685	145	32	4.63227328980407	113	0
	chr12	824692	826306	193	80	2.42701969041915	113	0
	chr2	563242	564620	211	98	2.16117768655279	113	0
	chr7	279654	280556	220	107	2.06087318089353	113	0
	chr8	115323	116181	162	50	3.24241411446529	112	0
	chr2	452532	453669	208	96	2.18846532273536	112	0
	chr15	408939	410081	197	86	2.30608858052092	111	0
	chr4	1449907	1450873	144	34	4.35597910441649	110	0
	chr12	626481	627020	149	39	3.90016706108216	110	0
	chr11	158573	159460	171	61	2.81158147110778	110	0
	chr16	121801	124043	191	81	2.37397444343495	110	0
	chr12	445696	447476	211	101	2.1083862817045	110	0
	chr4	118154	118981	123	16	8.05913525346094	107	6.22438732688044E-22
	chr1	65252	66469	135	28	4.9874651073026	107	2.62441263205727E-18
	chr14	185845	187063	203	97	2.10114306315311	106	0
	chr15	380969	382963	204	99	2.07398840588452	105	0
	chr2	478897	479489	120	16	7.72743364491491	104	3.45288211350689E-21
	chr12	939673	940833	126	27	4.66811941890185	99	8.61247329606257E-17
	chr4	992596	993019	137	38	3.62785639912997	99	0
	chr11	431448	432716	172	73	2.37501193270298	99	0
	chr13	384576	386277	176	78	2.26166715060264	98	0
	chr12	1002166	1002848	129	32	4.10779811911237	97	2.62135919696836E-15
	chr9	365384	366383	132	35	3.82815072099915	97	9.39887775678117E-15
	chr7	254477	255753	137	40	3.45054859982796	97	0
	chr12	506217	507306	143	46	3.15570610365226	97	0
	chr7	316592	317347	122	26	4.86136774081874	96	2.27384160692235E-16
	chr7	647994	648555	122	26	4.86136774081874	96	2.27384160692235E-16
	chr5	166734	167442	123	27	4.70766510103842	96	3.85624898787761E-16
	chr2	138356	140049	191	95	2.02955820253762	96	0
	chr4	563411	565205	184	89	2.07493426425039	95	0
	chr15	258792	259986	145	51	2.86587390359099	94	0
	chr2	547435	548909	178	85	2.11251684285899	93	0
	chr1	75304	76667	171	80	2.14101672156713	91	0
	chr13	288026	288979	128	39	3.30841953028288	89	1.45597371343216E-12
	chr7	616314	617297	149	60	2.48363389348152	89	0
	chr16	648654	650010	165	76	2.18846763977195	89	0
	chr4	416179	416821	111	23	4.8678258554425	88	2.51836120422533E-15
	chr13	893470	894677	124	37	3.43396223567308	87	1.76902765256127E-12
	chr15	977286	978202	124	38	3.31036518727372	86	3.81292080986314E-12
	chr1	78306	79796	143	57	2.51124893609049	86	0
	chr9	172296	173138	95	10	9.52898737764813	85	7.92726245675525E-19
	chr15	7043	7795	85	1	1261.67628024642	84	1.12444864518927E-24
	chr4	551781	552934	137	54	2.55172820882625	83	0
	chr15	310832	312258	148	65	2.30031523839199	83	0
	chr7	823981	824549	135	53	2.56830368068059	82	0
	chr10	410992	412353	157	76	2.08740398546317	81	0
	chr4	1205179	1205731	108	28	3.85842114636892	80	1.39247788080582E-12
	chr12	1018182	1019023	111	31	3.60614380549552	80	4.58518994521978E-12
	chr10	90682	91574	129	49	2.67706674598126	80	0
	chr13	251774	252894	142	62	2.30563934483213	80	0
	chr7	784315	785119	105	26	4.18396403922924	79	9.40955158519805E-13
	chr9	95374	96513	118	39	3.07240200826044	79	9.91941827607129E-11
	chr15	819407	820475	125	46	2.77340253285505	79	0
	chr16	745381	746735	134	55	2.45903825044958	79	0
	chr4	1357528	1358203	101	23	4.51285436266928	78	3.73630716813035E-13
	chr9	243972	244905	110	32	3.4407923147102	78	1.61534666877333E-11
	chr1	139145	139760	119	41	2.95435266445018	78	2.60610274213987E-10
	chr15	199773	201207	131	53	2.50898812466461	78	0
	chr12	790463	791853	133	55	2.42640045553189	78	0
	chr9	273731	274810	111	34	3.26936744904669	77	4.94406159419266E-11
	chr4	743107	744051	127	50	2.54259529112126	77	0
	chr12	720425	721454	108	32	3.47353507917333	76	3.89699310050772E-11
	chr16	795589	796242	121	45	2.69577255670384	76	1.55999886812274E-09
	chr7	866578	867612	126	50	2.55486614243568	76	0
	chr12	625069	625930	99	24	4.15525102336112	75	2.58297496595677E-12
	chr16	829886	830452	134	59	2.27813643402	75	0
	chr9	136137	137062	83	9	10.2156171825872	74	1.96164904398708E-16
	chr5	154486	155990	134	61	2.21262073215888	73	0
	chr9	385068	385860	91	19	4.92763609255459	72	9.33783295486777E-13
	chr7	635689	636580	115	43	2.68925488402597	72	4.51440084076526E-09
	chr15	1015572	1016929	125	53	2.36658966132657	72	0
	chr12	489461	490044	77	6	13.0124966257888	71	4.22290728444148E-17
	chr15	897123	898170	109	38	2.89430105328548	71	1.94080632306363E-09
	chr4	589686	590862	138	67	2.07587570447918	71	0
	chr2	81935	83331	130	60	2.16812886440059	70	0
	chr8	80377	81745	140	70	2.02856134751592	70	0
	chr15	743240	744291	141	71	2.00085879557693	70	0
	chr12	260877	262095	121	52	2.33109582410559	69	0
	chr2	714669	715531	139	70	2.0097753617024	69	0
	chr15	19630	20266	68	0	nan	68	3.3881317890172E-21
	chr7	804293	805591	110	42	2.6657285471467	68	1.63744925231958E-08
	chr12	925832	926940	113	45	2.54022612152648	68	3.10203365874635E-08
	chr8	282686	283406	130	62	2.12383128222962	68	0
	chr9	116232	117021	75	8	9.90058410385585	67	4.54986147744233E-15
	chr6	43223	44298	116	49	2.40075528018858	67	9.53608794756381E-08
	chr4	194293	195516	115	49	2.3740297076962	66	1.34864295228826E-07
	chr5	177849	178851	124	58	2.17208310206642	66	0
	chr13	289282	289945	89	25	3.65565130390087	64	6.57592183130545E-10
	chr8	362026	363329	117	53	2.22261413256588	64	5.10267465166856E-07
	chr5	363576	364081	77	14	5.66493286458291	63	5.2383071670525E-12
	chr16	730820	731348	79	16	5.22888596531803	63	1.73377182889813E-11
	chr8	145936	146420	89	26	3.46192278605194	63	1.47618916494087E-09
	chr7	76859	77584	112	50	2.27675606601713	62	6.18030141800854E-07
	chr13	596782	597814	92	31	3.0340763910692	61	1.65867645871999E-08
	chr9	369185	369973	93	32	2.95990979104907	61	2.18216742944012E-08
	chr4	471792	472420	65	5	13.4687478905656	60	1.10767642006924E-14
	chr2	478240	478623	70	10	7.32072661097202	60	1.58064526132475E-12
	chr4	44074	44617	82	22	3.77585410949188	60	1.28415098489981E-09
	chr15	815694	816451	92	32	2.9116823725742	60	3.26404876892839E-08
	chr12	700306	700966	92	32	2.88195680733339	60	3.26404876892839E-08
	chr7	252378	253281	97	38	2.58967450390008	59	1.97881531939997E-07
	chr15	306802	307834	101	42	2.41023840183258	59	4.37153173867435E-07
	chr13	454000	454777	111	52	2.16762572207809	59	2.20825040125775E-06
	chr15	648453	649099	93	35	2.73350947147157	58	1.49162097107386E-07
	chr16	96180	96992	95	37	2.61678297765692	58	2.31927055707722E-07
	chr8	383591	384199	100	42	2.42032054954942	58	6.21504470176914E-07
	chr4	629870	630628	109	51	2.15618655417169	58	2.63451937150824E-06
	chr2	578849	579563	78	21	3.7934674256855	57	3.44115911915091E-09
	chr7	425588	426633	105	48	2.22186729692227	57	2.34825225250803E-06
	chr16	772493	773514	81	25	3.28696470830684	56	2.23968725878391E-08
	chr12	298635	299290	84	28	3.08832327968061	56	5.55349977277089E-08
	chr4	160677	161488	90	34	2.66414793439758	56	2.54416519848198E-07
	chr13	532890	533613	97	41	2.37581576318164	56	1.04378798491967E-06
	chr7	954389	955011	89	34	2.6747764745027	55	3.71600113614746E-07
	chr2	443643	444707	104	49	2.13359229841898	55	5.15313950047927E-06
	chr4	1344084	1345098	110	55	2.01265038948849	55	0.0000111391075583629
	chr9	60309	60884	69	15	4.84951093373971	54	9.69096202580988E-10
	chr12	592653	593046	70	16	4.46545639777218	54	1.60319017554077E-09
	chr12	919511	919984	77	23	3.4180290676035	54	2.75679038792503E-08
	chr13	411808	412509	78	24	3.35103219737478	54	3.8397150765135E-08
	chr12	936183	937131	89	35	2.59396016985781	54	6.69581252049684E-07
	chr11	25760	26532	93	39	2.43574361260385	54	1.46352713352699E-06
	chr9	264096	264764	63	10	6.61889771099839	53	7.7679786212841E-11
	chr4	1495075	1495781	71	18	3.97622079097778	53	6.48437493459389E-09
	chr15	960989	961719	81	28	2.99826254070588	53	1.88902674854473E-07
	chr7	373551	374380	93	40	2.32770356503905	53	2.47543012979541E-06
	chr16	623941	624906	97	44	2.23786329454443	53	4.73966968744076E-06
	chr4	1324136	1324964	102	49	2.12151303517064	53	9.64366074301732E-06
	chr9	190958	191536	59	7	8.714044536472	52	1.19174666337631E-11
	chr9	260398	261043	63	11	6.02282437117114	52	2.66065068333385E-10
	chr9	311100	311688	76	24	3.28463144213418	52	9.05001310651463E-08
	chr7	187529	188557	86	34	2.59435036793531	52	0.0000011376289522822
	chr7	997699	998372	89	37	2.42046835468581	52	2.04964554860008E-06
	chr15	947419	948415	101	49	2.09089021748935	52	0.0000131345347061018
	chr4	808242	809071	105	53	2.00758552534382	52	0.0000214070395392301
	chr9	81416	81712	58	7	8.37221064842775	51	2.13526081039618E-11
	chr4	332066	332711	60	9	7.10439449172689	51	1.12222482256388E-10
	chr4	812934	813264	61	10	6.60909901517948	51	2.32230268804886E-10
	chr9	46375	46976	61	10	6.13068121786692	51	2.32230268804886E-10
	chr15	976241	976782	65	14	4.82405636564807	51	2.59747063129218E-09
	chr9	290546	291156	71	20	3.59622807091151	51	3.62268684039462E-08
	chr12	590501	591175	69	19	3.7339960038835	50	3.9183123156734E-08
	chr15	913322	913962	74	24	3.08539473688814	50	2.1079603684958E-07
	chr2	530587	531259	78	28	2.79621567975787	50	6.25612137575576E-07
	chr7	360334	361275	89	39	2.28470490530439	50	5.82686718095815E-06
	chr2	80757	81614	91	41	2.23631383575453	50	8.02855632882943E-06
	chr13	300917	302035	95	45	2.11796996687387	50	0.0000143878727381349
	chr7	1048264	1048571	65	16	4.13178308182389	49	1.8206993138944E-08
	chr7	474046	474626	80	31	2.664217077549	49	1.84081646262221E-06
	chr9	157709	158292	59	11	5.36847386621936	48	2.23308736453165E-09
	chr9	368255	368762	62	14	4.55874514234686	48	1.16182622270343E-08
	chr12	669047	669658	70	22	3.25741022252947	48	2.67407158552093E-07
	chr12	657418	657861	70	22	3.21087579077905	48	2.67407158552093E-07
	chr16	353036	353615	85	37	2.34607167664426	48	8.24482357488646E-06
	chr15	185611	186692	87	39	2.28559784240372	48	0.0000114097850082971
	chr15	805656	806762	88	40	2.2366541632088	48	0.0000133149787487158
	chr9	214023	214506	59	12	5.14785165253911	47	6.73883425948888E-09
	chr14	252042	252511	63	16	4.19145549196006	47	4.71961063674402E-08
	chr4	138517	139404	80	33	2.49746447920092	47	5.73079937389163E-06
	chr12	367386	368242	84	37	2.32511695194345	47	0.0000115821516438033
	chr4	655928	656986	87	40	2.2256050645379	47	0.0000184630554515492
	chr9	140637	141199	54	8	6.79400082504597	46	8.54663093118394E-10
	chr15	548195	548664	63	17	3.81683580578749	46	1.13307025223377E-07
	chr15	179896	180587	69	23	3.09421230982772	46	8.35218397512455E-07
	chr3	191498	192131	75	29	2.61868806235428	46	0.000003683255307483
	chr13	293926	294725	78	32	2.45521170896766	46	6.77860224127577E-06
	chr9	217580	218057	49	4	12.5467100663537	45	3.52698981131994E-11
	chr3	203708	204273	70	25	2.89208568395856	45	2.13550613473168E-06
	chr9	275158	275682	71	26	2.82862035913759	45	2.72927640880289E-06
	chr16	153730	154272	74	29	2.5871190410681	45	5.35262911456748E-06
	chr7	824914	825579	75	30	2.52393989161188	45	0.0000065768365730961
	chr3	194097	194708	77	32	2.43855406533779	45	9.69024204683205E-06
	chr13	56779	57394	83	38	2.19163043660831	45	0.0000263366546853302
	chr15	416903	417746	85	40	2.17530393145934	45	0.0000351445998332088
	chr3	168905	169142	48	4	14.1489730384434	44	6.53264109473639E-11
	chr9	265115	265498	53	9	5.97481267246852	44	5.25361635857029E-09
	chr13	426012	426509	58	14	4.17178042439163	44	8.23215005798428E-08
	chr9	298595	299075	59	15	4.14668326218323	44	1.27671100372055E-07
	chr10	483825	484259	69	25	2.86383884453809	44	3.16963235368824E-06
	chr12	1004137	1004893	69	25	2.82830335613303	44	3.16963235368824E-06
	chr10	412704	413303	71	27	2.70647128247778	44	5.05637606879915E-06
	chr7	751180	751919	73	29	2.54208299576028	44	7.75134099270828E-06
	chr12	721691	722450	74	30	2.50549885958857	44	9.47041783870919E-06
	chr12	106183	106922	87	43	2.03902331239253	44	0.0000710021378996292
	chr9	115090	115666	49	6	9.60305885847843	43	9.11417247229096E-10
	chr9	220016	220499	49	6	8.76068527440138	43	9.11417247229096E-10
	chr12	547667	548058	56	13	4.63027581846249	43	8.41881671506108E-08
	chr7	899613	900203	60	17	3.72525701831707	43	4.45492398416744E-07
	chr13	618855	619480	62	19	3.41019779113555	43	8.86534146345448E-07
	chr2	307024	307353	65	22	3.06477876764422	43	2.17435155587934E-06
	chr12	127819	128530	70	27	2.64944564268605	43	7.38347572879541E-06
	chr9	389664	390157	72	29	2.49067240022052	43	0.0000111847913280863
	chr5	177026	177412	76	33	2.34602614317483	43	0.0000232778944727614
	chr4	840213	840978	76	33	2.33304806765352	43	0.0000232778944727614
	chr15	60451	61021	76	33	2.31640046620915	43	0.0000232778944727614
	chr13	555566	556394	82	39	2.14738978727561	43	0.000057737263722426
	chr9	210605	210927	47	5	10.6914521911996	42	6.42411457363323E-10
	chr12	297089	297715	57	15	3.81291500155012	42	3.26998411086663E-07
	chr12	97918	98337	62	20	3.20226754469117	42	1.85732079691421E-06
	chr14	402274	402840	66	24	2.84904157344889	42	5.45102459554462E-06
	chr12	210382	211228	67	25	2.72890500611665	42	6.90795959819352E-06
	chr12	964776	965052	54	13	4.48415412160522	41	2.23291734009117E-07
	chr3	148145	148628	58	17	3.50010684743647	41	1.09116398268793E-06
	chr15	473181	473644	59	18	3.43432067056695	41	1.52752851272229E-06
	chr16	911299	911935	62	21	2.9557993958149	41	3.75266616231036E-06
	chr4	1205999	1206662	64	23	2.86735921828257	41	6.32675605781097E-06
	chr4	1202319	1202953	69	28	2.54745548589762	41	0.0000190189740287767
	chr4	871029	871597	74	33	2.2971762463886	41	0.000045910131031343
	chr15	76235	77063	81	40	2.04126193348567	41	0.000122108512248472
	chr9	214838	215174	47	7	6.96187584543228	40	1.14593210476244E-08
	chr9	277942	278491	49	9	5.76627090809329	40	4.47970121449093E-08
	chr4	446466	446787	54	14	3.87512426821467	40	5.54862836392553E-07
	chr15	680489	680901	55	15	3.81485406341688	40	8.26259923898995E-07
	chr16	97846	98491	66	26	2.60086096379835	40	0.000018350229618997
	chr14	255970	256743	70	30	2.40931071241556	40	0.0000392506982279683
	chr2	230124	231091	81	41	2.00117198122308	40	0.000185694745548591
	chr7	675529	675801	54	15	3.60418616522176	39	1.30642400179501E-06
	chr3	142085	142469	57	18	3.30946623152986	39	3.62207825688723E-06
	chr4	1114129	1114637	57	18	3.28084884513777	39	3.62207825688723E-06
	chr4	440561	440984	59	20	3.00934864111098	39	6.48353866258756E-06
	chr3	217807	218479	62	23	2.81165489866504	39	0.0000138568047456228
	chr12	399632	400184	67	28	2.42171119679771	39	0.0000390212352815796
	chr5	543536	544113	68	29	2.37599898099903	39	0.000046703435501146
	chr5	28992	29725	71	32	2.26561858893349	39	0.0000766169404210845
	chr8	113502	114184	78	39	2.0226964592663	39	0.000198088909396154
	chr9	166645	167158	55	17	3.25875039573426	38	4.07001541336195E-06
	chr9	276666	277305	57	19	3.15356715820538	38	7.41844966818618E-06
	chr15	100815	101315	62	24	2.68303650746966	38	0.0000254182710092208
	chr9	312011	312461	48	11	4.74000057561347	37	6.2081411308923E-07
	chr15	896384	896819	49	12	4.27834863197748	37	9.84939209043318E-07
	chr7	77879	78319	52	15	3.57496767938067	37	3.22953639561894E-06
	chr12	396188	396703	55	18	3.21087579077905	37	8.45680855149281E-06
	chr16	349877	350509	61	24	2.57499631775626	37	0.0000369797372728187
	chr12	1026808	1027635	65	28	2.38522201600729	37	0.0000787853938955426
	chr2	114797	115327	66	29	2.32409903041998	37	0.00009320096314589
	chr5	413231	413783	69	32	2.17041879810346	37	0.000147980098077292
	chr15	21861	22253	37	1	183.066754388696	36	1.41881173476577E-10
	chr9	174516	174985	47	11	4.68666397422447	36	1.01579726802248E-06
	chr9	149363	149690	49	13	4.02708919871676	36	2.40876169963302E-06
	chr12	949130	949500	53	17	3.19080781708668	36	9.59984620016071E-06
	chr13	144796	145233	62	26	2.40377356497115	36	0.0000785743355150091
	chr15	650537	651173	63	27	2.3916234588694	36	0.0000938778980896495
	chr3	281783	282398	64	28	2.3357034857113	36	0.000111250564787902
	chr10	440615	441085	65	29	2.31677129157752	36	0.000130841616188463
	chr4	488707	489225	69	33	2.14196163514612	36	0.000234302174581044
	chr4	1245734	1246136	45	10	4.52097831291711	35	1.02863225776018E-06
	chr9	416025	416399	47	12	4.13624402561089	35	2.56281462484437E-06
	chr9	377664	378179	47	12	4.06601916948846	35	2.56281462484437E-06
	chr15	503021	503437	51	16	3.24895179462597	35	0.0000108446193803585
	chr4	472623	473001	53	18	3.05061383846143	35	0.00001942379139682
	chr15	117302	117672	53	18	3.01414662398288	35	0.00001942379139682
	chr12	587168	587688	56	21	2.6971356642544	35	0.0000410796095150369
	chr12	415728	416052	58	23	2.59856924463049	35	0.0000633055759822376
	chr13	229050	229575	60	25	2.42069877592478	35	0.0000933996926391766
	chr9	93140	93750	66	31	2.19232751525277	35	0.00024507897448165
	chr12	846869	847708	68	33	2.06305090179189	35	0.000320624251084797
	chr13	564100	564713	70	35	2.04919804297131	35	0.000410726269447875
	chr12	286732	287287	71	36	2.01151924539981	35	0.000461578997901677
	chr9	335487	335911	41	7	6.27373950060551	34	3.12020421944226E-07
	chr9	350600	351063	42	8	5.32365736290915	34	5.81777902297631E-07
	chr15	250942	251319	46	12	4.11318985764247	34	4.10983198166626E-06
	chr7	648768	649199	53	19	2.81121216713397	34	0.000037779057422157
	chr4	1415657	1416260	55	21	2.63505961398348	34	0.0000603145579989516
	chr4	734324	735001	63	29	2.20326158287733	34	0.000254545112174867
	chr12	183886	184605	68	34	2.00005698112649	34	0.000493268404092301
	chr15	6315	6691	33	0	nan	33	1.16415321826935E-10
	chr4	524786	525093	35	2	26.3723734920165	33	5.12227416038513E-09
	chr7	1021434	1021752	51	18	2.92813212945137	33	0.0000438433123142301
	chr12	402490	403057	52	19	2.78275901867517	33	0.000056134323447494
	chr7	800561	801008	53	20	2.7037773072435	33	0.0000708185362677636
	chr13	367857	368359	60	27	2.28171128639799	33	0.000262177336897512
	chr12	823890	824458	61	28	2.25562483574881	33	0.000305129525140399
	chr14	201447	201919	63	30	2.10114306315311	33	0.00040500438693118
	chr15	614880	615299	65	32	2.07486295296691	33	0.000524803666245614
	chr12	381972	382449	66	33	2.02147347082433	33	0.000592615712733848
	chr9	212719	213022	37	5	7.60215818125103	32	2.21685240830993E-07
	chr13	892750	893116	41	9	4.58966760871934	32	2.80705004662707E-06
	chr4	1204191	1204494	42	10	4.29772012462491	32	4.53163595848238E-06
	chr9	154625	154938	43	11	4.23803726513989	32	7.00652872809293E-06
	chr16	415192	415621	46	14	3.37205140923871	32	0.0000211185228113399
	chr9	56606	57109	50	18	2.82455688402687	32	0.0000654193807709923
	chr13	254712	255157	54	22	2.50256497359453	32	0.000156489300418525
	chr13	728076	728748	55	23	2.42854363306898	32	0.000188896007103381
	chr7	884501	885023	61	29	2.16659626586378	32	0.000486380353975683
	chr15	503781	504348	62	30	2.13028130106966	32	0.000555463661687493
	chr9	82161	82569	40	9	4.63227328980407	31	4.63177320497721E-06
	chr3	280951	281406	46	15	3.16184076120672	31	0.0000441877816377938
	chr16	219867	220283	53	22	2.45797713637055	31	0.000224823985821906
	chr4	236101	236674	55	24	2.3867293885819	31	0.000319698883682176
	chr7	695429	695961	54	23	2.3763864825638	31	0.000269390084998024
	chr10	213037	213573	59	28	2.17670198811913	31	0.000584318748719162
	chr12	896365	896828	59	28	2.17332701708563	31	0.000584318748719162
	chr3	172580	173250	62	31	2.05701159252984	31	0.000856382211200119
	chr15	370295	370848	63	32	2.01970793178819	31	0.000962173888763151
	chr3	56623	56886	37	7	5.72866669317449	30	2.64979087205575E-06
	chr9	102864	103264	39	9	4.51646645755897	30	7.61091305534478E-06
	chr9	187934	188315	41	11	3.99456071453467	30	0.0000179439580647589
	chr7	541555	541876	42	12	3.77967088487675	30	0.0000260472360039676
	chr7	896876	897337	42	12	3.67640118856864	30	0.0000260472360039676
	chr9	85681	86062	43	13	3.37606358409449	30	0.0000366660919847439
	chr4	1466073	1466347	44	14	3.17123696152447	30	0.000050248349634574
	chr7	1019160	1019637	49	19	2.66071747037087	30	0.000178977635806583
	chr4	87441	87898	52	22	2.44192596316203	30	0.000321403674525351
	chr12	165194	165596	53	23	2.38565070436387	30	0.000382290869577524
	chr16	413036	413586	54	24	2.29370746000228	30	0.000450501760260971
	chr13	731137	731803	56	26	2.18715388173646	30	0.000610191034338775
	chr9	249835	250067	34	5	6.90227175452877	29	1.21495395433158E-06
	chr4	547511	547855	38	9	4.59797794355074	29	0.0000124520153121921
	chr9	121983	122381	42	13	3.37556823326416	29	0.0000568053016034575
	chr13	302318	302557	43	14	3.23945329081497	29	0.0000769445112221712
	chr5	308074	308457	44	15	3.01906118615818	29	0.000101860928703929
	chr9	399679	400104	46	17	2.82741891995279	29	0.000168354674733119
	chr2	397948	398364	47	18	2.6149635454392	29	0.000211065161737603
	chr11	50932	51389	48	19	2.55195544809026	29	0.000260806378405758
	chr4	1356911	1357212	50	21	2.4522071717006	29	0.000383382494870645
	chr7	37228	37586	50	21	2.38372100874455	29	0.000383382494870645
	chr1	166062	166447	55	26	2.16837563447155	29	0.000844319036360512
	chr4	88172	88578	55	26	2.13021174401468	29	0.000844319036360512
	chr4	168529	169071	56	27	2.09550236324826	29	0.000965718741112523
	chr9	250914	251154	35	7	5.40431883810475	28	0.0000075486004789127
	chr9	289341	289623	35	7	5.29206295719456	28	0.0000075486004789127
	chr9	313105	313367	35	7	5.0237330044354	28	0.0000075486004789127
	chr12	919022	919289	37	9	4.56932324072403	28	0.0000202801806636899
	chr7	802397	802680	39	11	3.88028324206069	28	0.000045107450535653
	chr10	141106	141336	39	11	3.75635284222188	28	0.000045107450535653
	chr9	76281	76667	39	11	3.66650413528772	28	0.000045107450535653
	chr7	697292	697598	41	13	3.38537532128504	28	0.0000875633672029474
	chr12	229993	230399	40	12	3.33597484756265	28	0.0000637693919278703
	chr1	153774	154238	42	14	3.16796394778665	28	0.000117222930459598
	chr13	699232	699653	43	15	2.88407022937535	28	0.000153473507773283
	chr15	115422	115953	51	23	2.29395687317531	28	0.00075811183214093
	chr13	129712	130051	51	23	2.26450284932181	28	0.00075811183214093
	chr5	367473	367830	53	25	2.15295432746877	28	0.00101557018708136
	chr16	38522	39104	54	26	2.09766408735251	28	0.00116227064404435
	chr9	167415	167650	31	4	9.29179524601875	27	0.0000017327256500721
	chr4	1120276	1120526	34	7	5.26743267610903	27	0.0000126604018078069
	chr7	935598	935887	38	11	3.75745059748771	27	0.0000709853425995277
	chr9	193495	193862	38	11	3.64649761796252	27	0.0000709853425995277
	chr9	250271	250712	40	13	3.29273060987688	27	0.00013427005940958
	chr12	546520	547036	45	18	2.58787004032938	27	0.000449023589334011
	chr8	491820	492104	47	20	2.42797373705788	27	0.0006535843428818
	chr16	376732	377130	48	21	2.36271189622377	27	0.000775158474743432
	chr15	410758	411269	49	22	2.33115149819286	27	0.000910202467805643
	chr14	291442	291789	50	23	2.26438976730786	27	0.00105908637320032
	chr16	255694	256209	55	28	2.03228973232662	27	0.00201960444333471
	chr13	554309	554559	37	11	3.38016731373864	26	0.000111122481310844
	chr12	867870	868171	38	12	3.25368746798943	26	0.000152932000801798
	chr12	580439	580784	42	16	2.70615618487064	26	0.000430891120271063
	chr14	697505	697785	43	17	2.58140433473096	26	0.000532882889571718
	chr7	702152	702487	44	18	2.5353188052719	26	0.000649501385477505
	chr16	398223	398707	45	19	2.44448902609805	26	0.000781394672414014
	chr7	278989	279379	46	20	2.37695431684876	26	0.000929115153782904
	chr15	569724	569966	48	22	2.24049061974947	26	0.00127378244912698
	chr4	201024	201567	52	26	2.07710810842457	26	0.00216744044175371
	chr2	768587	769182	53	27	2.00325317860022	26	0.00243407707477971
	chr4	1254660	1254926	33	8	4.55865313219142	25	0.0000561107131034078
	chr9	140092	140393	33	8	4.15188939308365	25	0.0000561107131034078
	chr13	665461	665872	38	13	3.00519917687776	25	0.000310521728113855
	chr4	1021480	1021800	39	14	2.9655958658126	25	0.000401165443447482
	chr15	685175	685406	40	15	2.8272857820648	25	0.000507923597062643
	chr7	748755	749162	40	15	2.78584437891537	25	0.000507923597062643
	chr12	401058	401375	40	15	2.68505292608701	25	0.000507923597062643
	chr13	292723	293075	42	17	2.57771707490368	25	0.000773583465121262
	chr10	541454	541723	47	22	2.22940663674187	25	0.00177240642351053
	chr13	891841	892325	46	21	2.20910093730416	25	0.00153265883480437
	chr7	175081	175564	48	23	2.17816727643241	25	0.00203255806231933
	chr3	110866	111454	47	22	2.14410280914904	25	0.00177240642351053
	chr16	312324	312796	47	22	2.14326548055583	25	0.00177240642351053
	chr4	1229224	1229596	49	24	2.12080705888801	25	0.00231314696094776
	chr14	279357	279784	49	24	2.07358708855438	25	0.00231314696094776
	chr16	803278	803713	50	25	2.04726975492362	25	0.00261412150200714
	chr7	704994	705203	30	6	5.05850689855686	24	0.0000348008470609784
	chr9	186643	186905	33	9	3.79574538193877	24	0.000135769617145343
	chr5	157384	157664	34	10	3.54528981810486	24	0.00019406545146694
	chr16	306073	306280	34	10	3.40870414194783	24	0.00019406545146694
	chr12	342859	343103	35	11	3.40547432355354	24	0.000267792536050138
	chr2	142069	142317	35	11	3.38075221965027	24	0.000267792536050138
	chr13	725677	725996	35	11	3.33148065069887	24	0.000267792536050138
	chr12	1026091	1026431	35	11	3.3215956456335	24	0.000267792536050138
	chr16	250251	250520	35	11	3.24638489709317	24	0.000267792536050138
	chr4	1441111	1441343	36	12	3.22577912056789	24	0.000358634836697291
	chr13	729375	729757	37	13	3.00076077852308	24	0.000468111455425912
	chr2	218298	218584	38	14	2.90415638083615	24	0.000597560160003674
	chr15	876693	877021	39	15	2.74353916529748	24	0.000748129442696754
	chr1	100661	101107	40	16	2.54072296564343	24	0.000920777394246272
	chr16	327821	328108	41	17	2.52953610533685	24	0.00111627580997146
	chr14	67930	68306	42	18	2.40931071241556	24	0.00133521814140353
	chr2	707847	708289	42	18	2.39423763752282	24	0.00133521814140353
	chr13	623583	623949	43	19	2.36513717772304	24	0.00157803012551053
	chr4	1442768	1443236	42	18	2.36010393284487	24	0.00133521814140353
	chr15	618597	618945	43	19	2.34654325478356	24	0.00157803012551053
	chr7	596502	596964	46	22	2.17361604195609	24	0.00245169125817797
	chr7	1020680	1021135	46	22	2.14826774992162	24	0.00245169125817797
	chr12	962872	963187	46	22	2.10499220488128	24	0.00245169125817797
	chr4	1361823	1362186	46	22	2.0948855552528	24	0.00245169125817797
	chr16	855767	855963	24	1	36.3595108474435	23	7.74860382080078E-07
	chr7	783904	784111	28	5	6.69434246276679	23	0.0000330938491970301
	chr9	287267	287528	28	5	6.42675753720564	23	0.0000330938491970301
	chr2	477648	477848	28	5	6.08535399537049	23	0.0000330938491970301
	chr13	671474	671686	30	7	4.72156097878397	23	0.0000955382129177451
	chr13	398560	398764	31	8	4.36082814884148	23	0.000147038437717129
	chr4	443866	444072	31	8	4.01472292891858	23	0.000147038437717129
	chr9	211735	211965	31	8	3.89065318183051	23	0.000147038437717129
	chr4	50711	50945	32	9	3.68376010682135	23	0.000215428521187277
	chr15	589599	589835	32	9	3.57130835629238	23	0.000215428521187277
	chr10	70940	71262	36	13	2.83893589806384	23	0.000701344251847758
	chr3	179183	179440	36	13	2.82979460768869	23	0.000701344251847758
	chr15	729478	729819	37	14	2.70542001559649	23	0.000884598591893493
	chr3	26729	27101	37	14	2.67517925766167	23	0.000884598591893493
	chr5	492242	492517	39	16	2.59530305484383	23	0.0013336311914299
	chr7	956543	956872	39	16	2.5089381605292	23	0.0013336311914299
	chr9	131095	131440	39	16	2.44433609019181	23	0.0013336311914299
	chr13	534425	534701	40	17	2.37252566595612	23	0.00160077188372519
	chr1	77685	78069	42	19	2.32748371674121	23	0.00222200973553343
	chr16	400510	400953	41	18	2.30052460608825	23	0.0018968528176858
	chr8	139643	140072	42	19	2.25896584624613	23	0.00222200973553343
	chr12	735320	735647	42	19	2.23519530186829	23	0.00222200973553343
	chr13	729971	730410	43	20	2.17683007758586	23	0.00257619852104603
	chr15	812077	812566	44	21	2.16977746065438	23	0.00295921662630965
	chr6	265582	265854	45	22	2.10104936475254	23	0.00337072368155156
	chr4	1078536	1078741	30	8	4.14423012017402	22	0.000235993371461518
	chr4	54019	54272	32	10	3.48987799593602	22	0.000470337014121469
	chr9	299788	300019	33	11	3.23368308499784	22	0.000630016908132802
	chr15	958939	959176	32	10	3.20935142828978	22	0.000470337014121469
	chr7	454813	455073	34	12	3.00901975733677	22	0.000820745670424117
	chr12	935733	935949	34	12	2.8855447635195	22	0.000820745670424117
	chr4	1104830	1105177	35	13	2.74972614608703	22	0.00104405366699822
	chr12	490555	490801	37	15	2.51877888887968	22	0.00159262672388838
	chr13	555097	555330	37	15	2.51345774611335	22	0.00159262672388838
	chr10	214271	214620	38	16	2.42153903763021	22	0.00191913294016305
	chr4	745737	746093	39	17	2.34239093748966	22	0.00228076637320411
	chr5	526948	527204	39	17	2.3056486960443	22	0.00228076637320411
	chr4	1431475	1431935	43	21	2.07815621186569	22	0.00407345111434928
	chr3	124601	125023	44	22	2.068817121163	22	0.00460524484727729
	chr16	50859	51300	43	21	2.05718285057904	22	0.00407345111434928
	chr12	889672	890120	44	22	2.05247266044956	22	0.00460524484727729
	chr7	133239	133693	44	22	2.03117760191812	22	0.00460524484727729
	chr9	416989	417178	25	4	7.72045548300678	21	0.0000518579035997391
	chr16	700494	700690	25	4	6.81740828389566	21	0.0000518579035997391
	chr12	386076	386276	28	7	4.05584310414195	21	0.000254130223765969
	chr9	187507	187728	29	8	3.96164927465817	21	0.000376448530005291
	chr12	1041919	1042184	30	9	3.6812588684091	21	0.00053250981727615
	chr10	215435	215667	31	10	3.34309640417775	21	0.000725245507055661
	chr4	333046	333348	31	10	3.23197820692817	21	0.000725245507055661
	chr12	166509	166736	32	11	3.0979304112039	21	0.000956980500632199
	chr15	738314	738516	32	11	3.08431176225251	21	0.000956980500632199
	chr1	87951	88226	32	11	2.95805022723422	21	0.000956980500632199
	chr16	715814	716062	33	12	2.84777814390578	21	0.00122945016104836
	chr1	184503	184766	33	12	2.84470232046148	21	0.00122945016104836
	chr9	173999	174238	34	13	2.78532188165068	21	0.00154383823075932
	chr13	127465	127735	34	13	2.67555122131091	21	0.00154383823075932
	chr2	286790	287098	34	13	2.65684797229659	21	0.00154383823075932
	chr12	121339	121684	35	14	2.62367282515019	21	0.00190082720487439
	chr4	1061495	1061843	35	14	2.56722219833789	21	0.00190082720487439
	chr9	40438	40741	38	17	2.34986679021614	21	0.00322790155497832
	chr16	883655	884061	39	18	2.28222251563889	21	0.0037540877670751
	chr13	890375	890672	39	18	2.23805399463659	21	0.0037540877670751
	chr7	1056389	1056790	40	19	2.20946278327771	21	0.00432074984164087
	chr4	116489	116806	41	20	2.11730136980853	21	0.00492672409762963
	chr9	259633	259827	24	4	7.1100008634202	20	0.0000899955630302429
	chr9	63019	63219	25	5	5.95268763876691	20	0.0001624571159482
	chr13	578548	578748	27	7	4.37948870379044	20	0.000410697655752301
	chr12	1003212	1003412	27	7	4.33468231755171	20	0.000410697655752301
	chr8	119548	119785	28	8	3.8931113520412	20	0.00059662148123607
	chr7	706006	706224	28	8	3.67640118856864	20	0.00059662148123607
	chr9	375745	375973	29	9	3.30580577057606	20	0.000829026263090782
	chr14	140400	140641	30	10	3.25387101016508	20	0.00111071688661468
	chr7	705538	705791	30	10	3.1205075023565	20	0.00111071688661468
	chr12	129405	129633	30	10	3.04188232810647	20	0.00111071688661468
	chr9	314529	314872	32	12	2.90135266550006	20	0.00182888341396392
	chr7	301381	301600	31	11	2.83758148880951	20	0.00144362398714293
	chr1	168000	168276	32	12	2.71539766953142	20	0.00182888341396392
	chr4	1494504	1494861	33	13	2.66847988225839	20	0.00226693079109452
	chr2	562654	562881	33	13	2.56429920954159	20	0.00226693079109452
	chr13	196135	196404	34	14	2.56142818343509	20	0.00275760074275055
	chr6	236933	237196	35	15	2.46807116100083	20	0.00330022398340546
	chr5	556336	556582	35	15	2.36476789337877	20	0.00330022398340546
	chr4	847297	847618	37	17	2.30581224731487	20	0.00453667016979359
	chr14	672940	673218	37	17	2.28497512882884	20	0.00453667016979359
	chr12	964134	964522	37	17	2.20685580666548	20	0.00453667016979359
	chr15	21093	21202	19	0	nan	19	0.0000019073486328125
	chr9	349951	350078	22	3	9.26454657960814	19	0.0000782608985900879
	chr9	288209	288381	23	4	7.37084995170081	19	0.00015537440776825
	chr9	402040	402240	26	7	4.31540769017578	19	0.000659363577142358
	chr12	231331	231545	27	8	3.7692889717841	19	0.000939112738706172
	chr12	1017638	1017838	27	8	3.58732329728418	19	0.000939112738706172
	chr4	520106	520306	27	8	3.58061482383035	19	0.000939112738706172
	chr16	89641	89841	27	8	3.50609568886063	19	0.000939112738706172
	chr12	799372	799572	27	8	3.49101931614903	19	0.000939112738706172
	chr13	49590	49790	27	8	3.46120881428599	19	0.000939112738706172
	chr9	384597	384827	28	9	3.3026392899529	19	0.00128160399617627
	chr4	571371	571571	28	9	3.17913543465404	19	0.00128160399617627
	chr12	122785	123009	30	11	2.99459918310999	19	0.0021620024672302
	chr7	102047	102304	30	11	2.96640836643766	19	0.0021620024672302
	chr15	888069	888292	29	10	2.90847473188761	19	0.00168892395595321
	chr2	233721	233927	30	11	2.80054642164701	19	0.0021620024672302
	chr16	399603	399867	32	13	2.66045201322758	19	0.00330441142114068
	chr9	101808	102132	33	14	2.51723832963904	19	0.00397136325474179
	chr16	532453	532709	33	14	2.51368126668779	19	0.00397136325474179
	chr12	211437	211722	33	14	2.49315061401667	19	0.00397136325474179
	chr7	251775	252052	33	14	2.48175573192109	19	0.00397136325474179
	chr8	394375	394593	33	14	2.43672950242772	19	0.00397136325474179
	chr4	144272	144602	34	15	2.41894976971531	19	0.00469962076193653
	chr16	100731	101027	36	17	2.22105609249089	19	0.00633016790120711
	chr4	1060626	1060969	36	17	2.17798955220824	19	0.00633016790120711
	chr16	731551	731822	36	17	2.15286577386179	19	0.00633016790120711
	chr9	34126	34388	38	19	2.08427366538009	19	0.00817405194868808
	chr15	237146	237489	38	19	2.03625817155931	19	0.00817405194868808
	chr13	54944	55307	38	19	2.00679413472568	19	0.00817405194868808
	chr16	749279	749566	39	20	2.00663338167495	19	0.009168543889551
	chr9	105582	105726	20	2	10.8414906782648	18	0.0000605583190917969
	chr9	297738	297875	20	2	10.6156262891343	18	0.0000605583190917969
	chr9	345162	345274	22	4	7.00631335082865	18	0.000266760587692261
	chr13	669661	669845	22	4	6.02948764072297	18	0.000266760587692261
	chr9	233200	233380	22	4	5.69040678239891	18	0.000266760587692261
	chr5	420707	420901	23	5	4.83463658201881	18	0.00045611709356308
	chr9	107309	107506	23	5	4.65065532666837	18	0.00045611709356308
	chr9	147600	147790	24	6	4.14549202884161	18	0.000715453177690506
	chr4	337924	338121	25	7	3.90965105676794	18	0.00105120078660548
	chr12	668137	668327	25	7	3.64872248952164	18	0.00105120078660548
	chr7	703475	703675	28	10	3.09324789658879	18	0.00254882164881565
	chr14	379282	379482	28	10	3.08885988771226	18	0.00254882164881565
	chr15	549406	549606	28	10	3.03365700703304	18	0.00254882164881565
	chr9	106551	106767	29	11	2.72135392163443	18	0.00321328804784571
	chr4	1295332	1295539	31	13	2.51904183775284	18	0.00477993942831745
	chr12	1052735	1052936	31	13	2.50933990371808	18	0.00477993942831745
	chr5	64881	65152	31	13	2.4730343752443	18	0.00477993942831745
	chr13	690036	690342	31	13	2.46386790409543	18	0.00477993942831745
	chr9	415096	415348	32	14	2.4556629488118	18	0.00567579571838905
	chr15	41970	42172	32	14	2.4233878131984	18	0.00567579571838905
	chr9	117894	118158	32	14	2.40850841655987	18	0.00567579571838905
	chr15	742782	742998	32	14	2.39890914841862	18	0.00567579571838905
	chr4	512562	512794	32	14	2.35760646836567	18	0.00567579571838905
	chr4	1122206	1122493	32	14	2.35760646836567	18	0.00567579571838905
	chr4	690074	690449	34	16	2.21895785962074	18	0.00767333891631505
	chr5	479980	480196	34	16	2.19635027755764	18	0.00767333891631505
	chr7	256790	257121	34	16	2.16985090070898	18	0.00767333891631505
	chr16	445910	446213	36	18	2.0452224851687	18	0.00991716336403414
	chr12	742357	742603	36	18	2.03985050237728	18	0.00991716336403414
	chr9	80116	80241	19	2	11.257501367082	17	0.000110626220703125
	chr9	402748	402879	20	3	8.42231507237103	17	0.000244140625
	chr9	299403	299516	20	3	6.74900744209864	17	0.000244140625
	chr9	265798	265910	21	4	5.32365736290915	17	0.000455260276794434
	chr9	288832	289032	23	6	4.59594173458992	17	0.00115785002708435
	chr9	417781	417937	22	5	4.55695177289669	17	0.00075685977935791
	chr7	44459	44642	24	7	3.49496840263928	17	0.0016634464263916
	chr12	956576	956771	25	8	3.36805152878921	17	0.00227569206617773
	chr16	771582	771782	25	8	3.2776001364883	17	0.00227569206617773
	chr4	1323267	1323461	25	8	3.23767978138595	17	0.00227569206617773
	chr6	131178	131371	25	8	3.19630043547504	17	0.00227569206617773
	chr12	695941	696140	25	8	3.18961171269442	17	0.00227569206617773
	chr12	579668	579868	26	9	2.99938097821276	17	0.00299406028352678
	chr16	42749	42956	26	9	2.97903555262668	17	0.00299406028352678
	chr1	157304	157505	27	10	2.97728881532379	17	0.00381603930145502
	chr4	653056	653256	27	10	2.94458455907101	17	0.00381603930145502
	chr4	885945	886145	27	10	2.83276489227085	17	0.00381603930145502
	chr14	683352	683552	27	10	2.81039988055387	17	0.00381603930145502
	chr7	50236	50460	27	10	2.79033767630072	17	0.00381603930145502
	chr16	125492	125692	27	10	2.76797028067944	17	0.00381603930145502
	chr4	250369	250606	27	10	2.76282008011601	17	0.00381603930145502
	chr12	317751	317951	27	10	2.70917644846982	17	0.00381603930145502
	chr15	892569	892784	29	12	2.62472109950833	17	0.00575389486766653
	chr2	77524	77727	29	12	2.53693104568905	17	0.00575389486766653
	chr14	626118	626335	30	13	2.40503509446984	17	0.00685909252933925
	chr7	39342	39544	30	13	2.31037574693703	17	0.00685909252933925
	chr14	156262	156535	31	14	2.29952684990402	17	0.00804718001563742
	chr12	892351	892582	31	14	2.26220794350342	17	0.00804718001563742
	chr7	215330	215544	31	14	2.2571670933712	17	0.00804718001563742
	chr4	459091	459398	32	15	2.24771803128082	17	0.00931191830750322
	chr16	691360	691688	33	16	2.19487291091275	17	0.0106470570706936
	chr4	161725	161944	34	17	2.09522414997646	17	0.0120464538492246
	chr8	27551	27832	33	16	2.06364173172109	17	0.0106470570706936
	chr13	224349	224582	35	18	2.05297885116867	17	0.0135041588268612
	chr13	870949	871258	34	17	2.03180957407821	17	0.0120464538492246
	chr7	199182	199463	34	17	2.00232564734542	17	0.0120464538492246
	chr9	58630	58760	18	2	11.0504832696531	16	0.000201225280761719
	chr9	286651	286777	21	5	5.07135132675232	16	0.00124695897102356
	chr4	791854	792031	21	5	4.97307614420882	16	0.00124695897102356
	chr2	226833	226996	22	6	4.2500885047032	16	0.00185958296060562
	chr4	108928	109049	22	6	4.09766573680128	16	0.00185958296060562
	chr9	135446	135627	22	6	4.00360762904494	16	0.00185958296060562
	chr7	802882	803075	23	7	3.79822597022224	16	0.0026114396750927
	chr9	375395	375522	22	6	3.78719640585333	16	0.00185958296060562
	chr1	97713	97885	23	7	3.67377331760133	16	0.0026114396750927
	chr15	927757	927938	23	7	3.59362903351921	16	0.0026114396750927
	chr12	853605	853793	23	7	3.38244930631686	16	0.0026114396750927
	chr13	425350	425546	24	8	3.1529101412045	16	0.00350018334574997
	chr3	285726	285880	24	8	3.09137226050025	16	0.00350018334574997
	chr8	94237	94423	24	8	3.045374206035	16	0.00350018334574997
	chr1	156733	156928	25	9	3.00043941384687	16	0.00452059274539351
	chr12	285630	285830	26	10	2.8787162262157	16	0.00566549209179357
	chr7	643070	643261	26	10	2.87230161826102	16	0.00566549209179357
	chr5	165921	166119	26	10	2.8692517106329	16	0.00566549209179357
	chr9	281129	281353	26	10	2.70373502221217	16	0.00566549209179357
	chr5	480605	480805	27	11	2.4830062880477	16	0.00692648263066076
	chr13	269132	269317	28	12	2.39293448888908	16	0.00829450168748735
	chr4	994090	994298	28	12	2.38027576133072	16	0.00829450168748735
	chr15	830207	830407	29	13	2.35220907278342	16	0.00976023639123014
	chr10	209668	209874	29	13	2.31586894638119	16	0.00976023639123014
	chr4	473669	473920	30	14	2.30235006676334	16	0.0113144206029574
	chr15	516170	516379	29	13	2.25368722680297	16	0.00976023639123014
	chr10	54677	54893	30	14	2.23979163555333	16	0.0113144206029574
	chr7	698987	699215	30	14	2.18435525164955	16	0.0113144206029574
	chr16	208726	209011	30	14	2.1757686012433	16	0.0113144206029574
	chr4	655435	655637	30	14	2.15284681567482	16	0.0113144206029574
	chr7	836024	836253	32	16	2.10080067918208	16	0.0146524733602647
	chr16	897364	897629	32	16	2.09766408735251	16	0.0146524733602647
	chr16	890933	891210	33	17	2.05456140062609	16	0.0164195687821342
	chr13	368788	369095	32	16	2.01852977294045	16	0.0146524733602647
	chr7	90308	90556	33	17	2.00993905284864	16	0.0164195687821342
	chr5	434599	434718	17	2	8.65868859421763	15	0.000364303588867188
	chr9	221704	221890	21	6	3.99274302218186	15	0.00296230614185333
	chr12	266057	266173	22	7	3.65375521019685	15	0.00406502932310104
	chr12	867470	867639	22	7	3.4180290676035	15	0.00406502932310104
	chr12	776333	776503	22	7	3.39068483506267	15	0.00406502932310104
	chr13	212080	212267	22	7	3.36259887655704	15	0.00406502932310104
	chr3	139295	139476	23	8	3.20495677158681	15	0.00533692026510835
	chr8	518911	519059	22	7	3.15971517897221	15	0.00406502932310104
	chr12	355960	356116	23	8	3.03493739128431	15	0.00533692026510835
	chr12	816692	816888	23	8	2.95400572751672	15	0.00533692026510835
	chr8	268178	268367	25	10	2.76901079821332	15	0.00833692390006036
	chr9	147084	147272	25	10	2.73363767102171	15	0.00833692390006036
	chr7	672252	672423	24	9	2.70736988936846	15	0.0067654934246093
	chr4	558619	558819	25	10	2.67369685172517	15	0.00833692390006036
	chr15	176737	176932	25	10	2.65058042068575	15	0.00833692390006036
	chr13	248733	248932	25	10	2.63177515925596	15	0.00833692390006036
	chr13	206625	206823	25	10	2.58050681199773	15	0.00833692390006036
	chr15	547686	547886	25	10	2.55918109583452	15	0.00833692390006036
	chr4	801177	801375	25	10	2.52696958547196	15	0.00833692390006036
	chr7	498187	498366	26	11	2.49391457872963	15	0.0100369259598665
	chr4	780248	780444	26	11	2.47701110631091	15	0.0100369259598665
	chr5	129028	129215	26	11	2.40776367325838	15	0.0100369259598665
	chr13	106895	107083	26	11	2.38898249138472	15	0.0100369259598665
	chr16	770184	770384	28	13	2.31378705392822	15	0.0137665779147937
	chr2	551024	551224	27	12	2.26236912736665	15	0.0118513512352365
	chr14	476722	476928	28	13	2.21715709731494	15	0.0137665779147937
	chr3	201150	201356	29	14	2.21151029663896	15	0.0157697486765755
	chr15	788491	788694	29	14	2.15227130159683	15	0.0157697486765755
	chr15	774355	774561	29	14	2.13096168474934	15	0.0157697486765755
	chr7	261622	261844	29	14	2.12118516065816	15	0.0157697486765755
	chr15	804158	804490	29	14	2.08958378795809	15	0.0157697486765755
	chr12	68672	69028	31	16	2.05938930029277	15	0.0199930284130261
	chr16	399063	399278	31	16	2.01275863619777	15	0.0199930284130261
	chr12	441657	441938	31	16	2.01085150533637	15	0.0199930284130261
	chr4	210262	210486	31	16	2.00736146445929	15	0.0199930284130261
	chr9	304297	304397	17	3	6.01552156384278	14	0.00128841400146484
	chr9	372733	372860	19	5	4.67702955347367	14	0.00330537557601929
	chr9	58000	58109	19	5	4.20932659812631	14	0.00330537557601929
	chr12	195193	195316	20	6	3.53490912746317	14	0.00467765331268311
	chr7	260330	260482	20	6	3.33720941224237	14	0.00467765331268311
	chr13	271132	271257	22	8	2.91425235968277	14	0.008062400855124
	chr1	151630	151756	22	8	2.89642418083351	14	0.008062400855124
	chr16	781337	781516	23	9	2.85091619144728	14	0.0100308035034686
	chr1	117548	117740	23	9	2.82278627793096	14	0.0100308035034686
	chr7	1020209	1020341	23	9	2.81242686344701	14	0.0100308035034686
	chr16	675069	675218	22	8	2.75198132560926	14	0.008062400855124
	chr4	1252460	1252635	24	10	2.65230727691137	14	0.0121532550547272
	chr7	749870	750063	23	9	2.63162799365398	14	0.0100308035034686
	chr7	308614	308797	24	10	2.61528247816545	14	0.0121532550547272
	chr12	910689	910859	24	10	2.61223793148126	14	0.0121532550547272
	chr7	730231	730371	24	10	2.59761165061028	14	0.0121532550547272
	chr16	533590	533762	24	10	2.53671005912397	14	0.0121532550547272
	chr12	299949	300142	25	11	2.40815684308429	14	0.0144083598279394
	chr4	1422200	1422400	26	12	2.34239093748966	14	0.0167762198398123
	chr13	229800	229981	26	12	2.29607761671976	14	0.0167762198398123
	chr8	300044	300244	27	13	2.24766073964526	14	0.0192386541421001
	chr4	298438	298638	27	13	2.22675051233231	14	0.0192386541421001
	chr4	1108251	1108451	28	14	2.12914574981418	14	0.021779260961921
	chr4	1268024	1268224	27	13	2.12121731269571	14	0.0192386541421001
	chr16	452162	452371	27	13	2.11574739845038	14	0.0192386541421001
	chr13	591288	591488	28	14	2.07984025669798	14	0.021779260961921
	chr4	993390	993623	28	14	2.03576216429601	14	0.021779260961921
	chr13	459210	459430	28	14	2.02311734060622	14	0.021779260961921
	chr4	445872	446075	28	14	2.01805988460648	14	0.021779260961921
	chr3	283255	283506	29	15	2.0113736182101	14	0.0243833829522373
	chr16	402415	402621	28	14	2.00934138893767	14	0.021779260961921
	chr9	404683	404794	17	4	5.24990972844461	13	0.00359869003295898
	chr9	263647	263782	17	4	5.06570236955182	13	0.00359869003295898
	chr15	647020	647152	17	4	4.58791374635061	13	0.00359869003295898
	chr9	400414	400550	18	5	4.3468725657877	13	0.00531101226806641
	chr12	842422	842525	18	5	3.89634365622626	13	0.00531101226806641
	chr12	244022	244140	18	5	3.85305094893486	13	0.00531101226806641
	chr2	229793	229919	19	6	3.775403295087	13	0.00731664896011353
	chr8	212076	212186	19	6	3.65183659387898	13	0.00731664896011353
	chr1	37351	37514	18	5	3.62053022604189	13	0.00531101226806641
	chr12	366730	366856	19	6	3.48609371570297	13	0.00731664896011353
	chr9	162230	162352	19	6	3.45766113417518	13	0.00731664896011353
	chr4	578476	578582	19	6	3.42349444710028	13	0.00731664896011353
	chr4	869802	869909	19	6	3.35065413971517	13	0.00731664896011353
	chr12	711235	711368	19	6	3.23929062078594	13	0.00731664896011353
	chr7	312836	313011	20	7	3.14090297622811	13	0.0095786452293396
	chr9	77020	77130	20	7	3.07885233763412	13	0.0095786452293396
	chr12	365756	365885	21	8	2.99681740472711	13	0.0120597723871469
	chr7	922634	922748	20	7	2.99413180911465	13	0.0095786452293396
	chr9	398865	399017	21	8	2.96414163419595	13	0.0120597723871469
	chr7	958086	958275	20	7	2.93919361078227	13	0.0095786452293396
	chr12	696733	696849	20	7	2.89703078867282	13	0.0095786452293396
	chr12	642073	642269	20	7	2.87541115592154	13	0.0095786452293396
	chr5	169255	169376	21	8	2.78096704261343	13	0.0120597723871469
	chr16	71280	71436	21	8	2.77991405751085	13	0.0120597723871469
	chr7	171814	171979	22	9	2.69014743460148	13	0.0147246867418289
	chr15	711449	711632	21	8	2.64159540231055	13	0.0120597723871469
	chr12	154736	154872	22	9	2.53793775079542	13	0.0147246867418289
	chr4	1042055	1042246	23	10	2.52496139772192	13	0.0175410166848451
	chr7	579006	579177	23	10	2.52347889802437	13	0.0175410166848451
	chr6	166534	166729	23	10	2.49717313387431	13	0.0175410166848451
	chr4	187770	187954	22	9	2.48089966377764	13	0.0147246867418289
	chr13	538601	538792	22	9	2.4802147741981	13	0.0147246867418289
	chr4	191804	191998	24	11	2.39666320202835	13	0.0204797957558185
	chr4	971334	971529	24	11	2.39666320202835	13	0.0204797957558185
	chr13	565903	566077	23	10	2.38958304002509	13	0.0175410166848451
	chr4	922484	922635	24	11	2.35411888483258	13	0.0204797957558185
	chr8	211110	211271	24	11	2.34084733747466	13	0.0204797957558185
	chr15	334395	334563	24	11	2.2983097325172	13	0.0204797957558185
	chr13	685643	685833	24	11	2.29820558485388	13	0.0204797957558185
	chr12	741035	741229	25	12	2.25061387204139	13	0.023515513719758
	chr8	354237	354426	24	11	2.24052530872575	13	0.0204797957558185
	chr3	186238	186431	25	12	2.22791484374715	13	0.023515513719758
	chr2	232510	232690	25	12	2.21486951605841	13	0.023515513719758
	chr2	241409	241601	24	11	2.21076247324718	13	0.0204797957558185
	chr7	996318	996515	25	12	2.18833404081467	13	0.023515513719758
	chr4	1265551	1265738	25	12	2.15845318759064	13	0.023515513719758
	chr16	294773	294973	26	13	2.14851655007621	13	0.0266259570489638
	chr13	136662	136860	25	12	2.14809756241973	13	0.023515513719758
	chr15	756229	756423	25	12	2.14497837512142	13	0.023515513719758
	chr13	38741	38960	26	13	2.09793893913481	13	0.0266259570489638
	chr7	674527	674706	25	12	2.09667607051877	13	0.023515513719758
	chr7	262315	262496	26	13	2.09288308868265	13	0.0266259570489638
	chr9	75468	75668	27	14	2.07509074973123	13	0.0297919440090482
	chr7	831872	832068	26	13	2.07205838133258	13	0.0266259570489638
	chr2	231924	232124	27	14	2.05220368930527	13	0.0297919440090482
	chr7	72343	72544	26	13	2.05164401304359	13	0.0266259570489638
	chr16	766983	767182	26	13	2.03738638369296	13	0.0266259570489638
	chr10	287529	287779	27	14	2.02781135575989	13	0.0297919440090482
	chr9	213231	213342	15	3	6.9484099347061	12	0.0037689208984375
	chr3	196665	196816	17	5	3.72252743035238	12	0.00845026969909668
	chr1	160101	160212	18	6	3.52267805777049	12	0.0113279223442078
	chr4	171785	171900	19	7	3.08785773660025	12	0.0144796371459961
	chr13	727554	727657	18	6	3.04389995015222	12	0.0113279223442078
	chr14	512527	512692	19	7	2.95461941927038	12	0.0144796371459961
	chr9	216232	216340	19	7	2.88138427847932	12	0.0144796371459961
	chr4	261609	261783	19	7	2.83749089309212	12	0.0144796371459961
	chr8	127645	127766	19	7	2.82187373163376	12	0.0144796371459961
	chr10	586234	586336	19	7	2.78758563634176	12	0.0144796371459961
	chr8	493678	493811	20	8	2.78079382288657	12	0.0178490690886974
	chr12	429331	429493	20	8	2.77197909995313	12	0.0178490690886974
	chr4	1153070	1153190	19	7	2.76282008011601	12	0.0144796371459961
	chr12	42700	42809	20	8	2.69444122303137	12	0.0178490690886974
	chr15	549053	549190	20	8	2.65058042068575	12	0.0178490690886974
	chr4	785438	785590	21	9	2.57863207477495	12	0.0213869726285338
	chr4	1133112	1133228	21	9	2.55967154481337	12	0.0213869726285338
	chr4	288727	288862	21	9	2.50442683521308	12	0.0213869726285338
	chr7	889659	889780	21	9	2.47346109377964	12	0.0213869726285338
	chr12	381408	381582	21	9	2.45194151295855	12	0.0213869726285338
	chr4	623057	623240	22	10	2.43128167050209	12	0.0250512298662215
	chr7	457102	457249	22	10	2.41376242419722	12	0.0250512298662215
	chr16	77268	77432	22	10	2.39972771593127	12	0.0250512298662215
	chr12	927513	927635	21	9	2.39390739430864	12	0.0213869726285338
	chr10	70590	70730	21	9	2.38709324762125	12	0.0213869726285338
	chr4	1204778	1204948	22	10	2.3836094808844	12	0.0250512298662215
	chr12	366356	366525	21	9	2.37982558610682	12	0.0213869726285338
	chr16	687866	688056	22	10	2.34348409758913	12	0.0250512298662215
	chr4	243820	243997	23	11	2.29680223527717	12	0.0288063364569098
	chr10	418562	418695	22	10	2.256787344441	12	0.0250512298662215
	chr9	344616	344790	22	10	2.22864838197333	12	0.0250512298662215
	chr3	176363	176532	23	11	2.20340778046593	12	0.0288063364569098
	chr12	88452	88632	24	12	2.15054006452178	12	0.0326226676115766
	chr12	296688	296878	24	12	2.14058386051937	12	0.0326226676115766
	chr8	492618	492765	23	11	2.1319419308797	12	0.0288063364569098
	chr7	934296	934481	23	11	2.10530239492319	12	0.0288063364569098
	chr14	568112	568273	24	12	2.0789833568303	12	0.0326226676115766
	chr1	110896	111068	24	12	2.07711694243041	12	0.0326226676115766
	chr2	122085	122320	25	13	2.05760067468148	12	0.0364756942581152
	chr12	238776	238970	25	13	2.03219986758168	12	0.0364756942581152
	chr7	139679	139843	24	12	2.01280902769802	12	0.0326226676115766
	chr9	41777	41958	25	13	2.00926680551438	12	0.0364756942581152
	chr13	356869	357059	24	12	2.00790593203023	12	0.0326226676115766
	chr7	1031535	1031635	16	5	3.2858677289771	11	0.0133018493652344
	chr4	1418326	1418439	16	5	3.27445342828565	11	0.0133018493652344
	chr9	309071	309216	17	6	3.2688117177108	11	0.0173448324203491
	chr9	334404	334537	17	6	3.07175569217504	11	0.0173448324203491
	chr9	353281	353390	17	6	2.9767529388088	11	0.0173448324203491
	chr13	277253	277383	18	7	2.9497587145805	11	0.0216426253318787
	chr4	456766	456890	17	6	2.93549633512326	11	0.0173448324203491
	chr9	169839	169949	18	7	2.84841649497269	11	0.0216426253318787
	chr7	803704	803829	18	7	2.77245089632443	11	0.0216426253318787
	chr16	550445	550555	18	7	2.69699668373894	11	0.0216426253318787
	chr13	636146	636285	19	8	2.67276563961252	11	0.0261194929480553
	chr13	565339	565468	19	8	2.64932032698434	11	0.0261194929480553
	chr3	129037	129196	19	8	2.60029489620203	11	0.0261194929480553
	chr12	1006630	1006766	18	7	2.58787004032938	11	0.0216426253318787
	chr12	1008256	1008368	19	8	2.5597191618798	11	0.0261194929480553
	chr13	265533	265649	20	9	2.46448402510171	11	0.0307141728699207
	chr2	208900	209037	20	9	2.44024220365734	11	0.0307141728699207
	chr5	433333	433517	19	8	2.41933946014904	11	0.0261194929480553
	chr15	793800	793911	20	9	2.41353664322605	11	0.0307141728699207
	chr15	416320	416470	20	9	2.37492005693444	11	0.0307141728699207
	chr7	89139	89320	21	10	2.30404595037008	11	0.0353777729906142
	chr2	174893	175024	20	9	2.29907116708212	11	0.0307141728699207
	chr4	540594	540747	20	9	2.28647179044084	11	0.0307141728699207
	chr10	371390	371554	21	10	2.2646782092817	11	0.0353777729906142
	chr9	286045	286191	21	10	2.24330215921329	11	0.0353777729906142
	chr2	105119	105239	21	10	2.22974802883804	11	0.0353777729906142
	chr8	310137	310283	21	10	2.19571480255123	11	0.0353777729906142
	chr15	1005682	1005831	21	10	2.13498806488113	11	0.0353777729906142
	chr4	192252	192436	22	11	2.10804769118678	11	0.0400716562289745
	chr7	149900	150072	23	12	2.08151366729694	11	0.0447655394673347
	chr5	208287	208443	22	11	2.08099574617331	11	0.0400716562289745
	chr4	487767	487943	23	12	2.0498342529893	11	0.0447655394673347
	chr4	938699	938891	22	11	2.04883286840064	11	0.0400716562289745
	chr12	91068	91266	23	12	2.02329159418954	11	0.0447655394673347
	chr5	274422	274529	22	11	2.02319030877961	11	0.0400716562289745
	chr12	185185	185296	15	5	3.65795976164702	10	0.0206947326660156
	chr9	405203	405303	16	6	3.03078103719523	10	0.0262393951416016
	chr7	13365	13479	16	6	2.94595037770361	10	0.0262393951416016
	chr9	169452	169554	16	6	2.84069720907845	10	0.0262393951416016
	chr12	694748	694861	16	6	2.75217924923918	10	0.0262393951416016
	chr9	47769	47884	17	7	2.53285118477591	10	0.0319573283195496
	chr15	60029	60192	17	7	2.52335256049284	10	0.0319573283195496
	chr12	718279	718423	17	7	2.50007122640811	10	0.0319573283195496
	chr12	356993	357092	17	7	2.48113129287472	10	0.0319573283195496
	chr7	827270	827426	17	7	2.45329989224304	10	0.0319573283195496
	chr13	63837	63951	17	7	2.43451057074236	10	0.0319573283195496
	chr4	1181152	1181277	18	8	2.42589080205309	10	0.0377593487501144
	chr12	151199	151306	18	8	2.40815684308429	10	0.0377593487501144
	chr12	675318	675436	18	8	2.39154886485612	10	0.0377593487501144
	chr7	866093	866259	18	8	2.38293300179951	10	0.0377593487501144
	chr4	1482063	1482191	18	8	2.3494847925396	10	0.0377593487501144
	chr14	261181	261351	18	8	2.34673121339178	10	0.0377593487501144
	chr4	1104439	1104582	19	9	2.26590999376421	10	0.043579276651144
	chr4	1315946	1316067	19	9	2.23376942647678	10	0.043579276651144
	chr13	728956	729111	20	10	2.20776693915361	10	0.0493685733526945
	chr4	415334	415483	19	9	2.20252789603654	10	0.043579276651144
	chr4	1125007	1125131	19	9	2.18723256342518	10	0.043579276651144
	chr16	882508	882623	20	10	2.16425659806212	10	0.0493685733526945
	chr13	629304	629408	20	10	2.16271047100762	10	0.0493685733526945
	chr2	78972	79125	20	10	2.10748190315861	10	0.0493685733526945
	chr10	586948	587110	20	10	2.10291548004729	10	0.0493685733526945
	chr4	196815	196945	20	10	2.09834436464507	10	0.0493685733526945
	chr6	147967	148110	20	10	2.07275240361109	10	0.0493685733526945
	chr2	308523	308652	20	10	2.01585225519519	10	0.0493685733526945
	chr4	333873	333974	16	7	2.6003012518739	9	0.04656982421875
	chr5	479398	479524	16	7	2.58394150300899	9	0.04656982421875
	chr15	773544	773847	33	17	1.99929494588868	16	0.0164195687821342
	chr16	786102	787468	302	152	1.99792071978311	150	0
	chr15	1030517	1030909	44	23	1.99725692861459	21	0.0069669375121439
	chr15	929020	929167	23	12	1.99646057417734	11	0.0447655394673347
	chr14	359797	361061	118	60	1.99610557993613	58	0
	chr16	174514	174976	48	25	1.99533900992068	23	0.00477110571293274
	chr14	300299	300739	51	26	1.99472153138301	25	0.0029353539448686
	chr7	958778	958997	32	17	1.99453449696665	15	0.0221920804935749
	chr13	62652	63117	44	23	1.99265118610788	21	0.0069669375121439
	chr14	246168	246378	31	16	1.990635183499	15	0.0199930284130261
	chr4	263038	263599	51	26	1.98923045768353	25	0.0029353539448686
	chr15	829212	829687	58	30	1.98824138715643	28	0.00187325467349061
	chr13	664644	665074	52	27	1.98699024523825	25	0.00327664883514189
	chr13	622226	622523	34	18	1.98699024523825	16	0.0182417000041799
	chr12	910044	910485	37	19	1.985555502933	18	0.0111206947364301
	chr7	142706	142967	39	20	1.98325587927547	19	0.009168543889551
	chr7	13963	14162	26	14	1.98325587927547	12	0.0403452338759962
	chr13	39594	39945	44	23	1.981361377688	21	0.0069669375121439
	chr12	46148	46347	23	12	1.97812883539066	11	0.0447655394673347
	chr12	414984	415512	47	24	1.97700212445347	23	0.00427726925134671
	chr15	343082	343505	53	27	1.97661374085309	26	0.00243407707477971
	chr2	580617	581344	108	55	1.97659618496244	53	0.0000200699647154681
	chr2	425060	425674	63	32	1.97362832282286	31	0.000962173888763151
	chr15	827629	828694	92	47	1.97338010511171	45	0.000084260919314559
	chr1	107093	107716	69	35	1.97223620208071	34	0.000554310443905669
	chr16	74171	76711	931	473	1.97203887286216	458	0
	chr7	492359	492658	32	17	1.97152063738626	15	0.0221920804935749
	chr15	731058	731292	34	18	1.97136918788503	16	0.0182417000041799
	chr16	488791	488976	24	13	1.97129878088549	11	0.0494358747964725
	chr6	127756	128092	35	18	1.97039426022289	17	0.0135041588268612
	chr3	259325	259531	28	15	1.96874089678647	13	0.0329970172278991
	chr7	1052976	1053315	34	18	1.96618258511897	16	0.0182417000041799
	chr8	164019	164378	41	21	1.96285336875546	20	0.00756704049872354
	chr13	910999	911260	30	16	1.96245950146988	14	0.0270380159294348
	chr4	151050	151451	49	25	1.96200266558963	24	0.00354212633694025
	chr4	1082663	1082927	42	22	1.96121312729362	20	0.00842909502214056
	chr10	233817	234284	85	44	1.96067074008066	41	0.000193577566977418
	chr4	809322	810311	119	61	1.95894095054899	58	0
	chr13	170256	171818	292	150	1.95683356360732	142	0
	chr15	1011083	1012076	172	88	1.95635177103794	84	0
	chr5	235351	237102	270	139	1.95597869517981	131	0
	chr4	162847	164058	122	63	1.95588423466627	59	0
	chr5	197457	197972	48	25	1.95584495304681	23	0.00477110571293274
	chr10	422481	422938	53	28	1.95534246390362	25	0.00363775101815425
	chr12	928779	929336	55	29	1.95496127482857	26	0.0030189788161316
	chr2	144478	145476	111	57	1.95435600285316	54	0.0000187691996793137
	chr4	329862	330141	43	23	1.95289748128748	20	0.0093286301770105
	chr15	439633	439806	23	12	1.95082718962471	11	0.0447655394673347
	chr16	272212	272507	30	16	1.9478309382559	14	0.0270380159294348
	chr12	935136	935434	37	19	1.94758039768565	18	0.0111206947364301
	chr14	719914	723788	446	230	1.94280515236248	216	0
	chr4	582934	583189	33	18	1.9398523966772	15	0.0244369461591352
	chr14	442976	444575	172	89	1.9388713780512	83	0
	chr7	73509	74316	102	53	1.93819422091799	49	0.0000511152692540866
	chr15	604985	606179	118	61	1.93750391812959	57	0
	chr7	610516	611468	115	60	1.93705530552869	55	0
	chr5	392878	393077	25	13	1.93606728112881	12	0.0364756942581152
	chr12	335500	335687	24	13	1.93458625051123	11	0.0494358747964725
	chr4	1182058	1184238	297	154	1.93375702386753	143	0
	chr16	186689	187074	35	19	1.93205902782468	16	0.0201117820478584
	chr11	100382	108557	1121	581	1.93112115012059	540	0
	chr13	228398	228613	30	16	1.9306787807983	14	0.0270380159294348
	chr4	117066	117886	116	61	1.9306453571895	55	0
	chr7	307533	308060	87	46	1.93021973760722	41	0.000238611262036034
	chr9	161072	161346	32	17	1.92965703906631	15	0.0221920804935749
	chr7	646818	646969	23	12	1.92894198487727	11	0.0447655394673347
	chr15	522996	523339	47	25	1.92716233901793	22	0.00638729776903245
	chr13	128362	128554	24	13	1.92677841962497	11	0.0494358747964725
	chr10	485546	486092	49	26	1.9260347387349	23	0.00529105852585264
	chr7	87044	87373	62	33	1.92471612613048	29	0.00191643619243778
	chr9	48119	48296	23	12	1.92440910069036	11	0.0447655394673347
	chr4	250874	251270	42	22	1.92328911654485	20	0.00842909502214056
	chr12	1014515	1015851	178	93	1.92328398460573	85	0
	chr7	135896	136230	36	19	1.92223262145161	17	0.0150144727059463
	chr4	724512	724712	24	13	1.92196179486331	11	0.0494358747964725
	chr14	711048	711304	32	17	1.92104508631141	15	0.0221920804935749
	chr5	362540	363237	138	72	1.91963511344865	66	0
	chr13	488608	488808	28	15	1.91847334023004	13	0.0329970172278991
	chr13	542781	542981	28	15	1.91847334023004	13	0.0329970172278991
	chr16	730206	730434	36	19	1.91739607984566	17	0.0150144727059463
	chr15	889049	889552	39	21	1.91684358899923	18	0.013670066934039
	chr15	804892	805165	32	17	1.915258110431	15	0.0221920804935749
	chr15	946912	947124	32	17	1.915258110431	15	0.0221920804935749
	chr4	177600	177922	41	22	1.91451757664377	19	0.0112874863366286
	chr16	491888	492772	230	121	1.91219988450732	109	0
	chr8	94972	95271	50	27	1.91077938122323	23	0.00583636051219153
	chr14	215305	216956	215	113	1.90853484170274	102	0
	chr13	246123	247137	130	69	1.90809774242639	61	0
	chr14	187331	187531	26	14	1.90671911088082	12	0.0403452338759962
	chr11	551137	552370	201	106	1.90663925672289	95	0
	chr15	521655	522651	113	60	1.90600828432948	53	0
	chr7	771870	772731	74	39	1.90575045535127	35	0.000638812675724386
	chr2	123423	123639	30	16	1.90539459737628	14	0.0270380159294348
	chr12	718681	718939	32	17	1.90274120935055	15	0.0221920804935749
	chr6	89724	90872	216	114	1.90149023589959	102	0
	chr16	248989	249952	82	44	1.90145401115457	38	0.000452638731539319
	chr16	752233	753351	146	77	1.90132112597663	69	0
	chr7	170112	170492	39	21	1.89886201207225	18	0.013670066934039
	chr13	178590	179333	78	42	1.89874718687392	36	0.000649666548625138
	chr10	451687	452179	70	37	1.89533154854048	33	0.000920062023436672
	chr7	135412	135618	31	17	1.89533114710559	14	0.0297316876268852
	chr4	1072964	1073356	60	32	1.89450519779384	28	0.00230455273072963
	chr16	380062	380364	40	22	1.89372452330435	18	0.0150079321745336
	chr10	156040	157429	200	106	1.88884623956344	94	0
	chr16	533091	533294	27	15	1.88789767861726	12	0.0442147734938771
	chr15	1063759	1064055	31	17	1.88582279111085	14	0.0297316876268852
	chr7	333330	333524	26	14	1.88454178573687	12	0.0403452338759962
	chr12	43031	43538	49	27	1.88422651195417	22	0.00772013101045318
	chr13	850794	851425	55	30	1.88421488772593	25	0.00441810293804726
	chr4	232622	233814	133	71	1.88116930369674	62	0
	chr9	309456	310069	71	38	1.87937944900622	33	0.00101658476565457
	chr4	1287875	1289002	231	124	1.87801306083413	107	0
	chr4	1235542	1235814	41	22	1.87749651853188	19	0.0112874863366286
	chr4	1308457	1308853	48	26	1.87663250724861	22	0.00703999071476503
	chr4	482048	482230	24	13	1.87663250724861	11	0.0494358747964725
	chr10	371884	372152	29	16	1.87644765911912	13	0.0362271300812722
	chr16	371307	371879	77	42	1.87478727807131	35	0.000855264538705334
	chr5	172343	172572	30	17	1.87396700984732	13	0.0394703468407442
	chr4	1042613	1042804	26	14	1.87391274999173	12	0.0403452338759962
	chr4	692688	692888	27	15	1.87270649781922	12	0.0442147734938771
	chr7	354688	354913	27	15	1.8723045014139	12	0.0442147734938771
	chr14	166832	167763	126	68	1.87144387903395	58	0
	chr5	529371	529571	26	14	1.87125111563015	12	0.0403452338759962
	chr15	718111	718527	45	25	1.87099794401347	20	0.0112314477462546
	chr15	761627	762394	210	113	1.86987556972192	97	0
	chr4	1352137	1352414	45	25	1.86957749782287	20	0.0112314477462546
	chr16	213072	214116	141	76	1.86832763465362	65	0
	chr12	872563	872820	37	20	1.86600634961505	17	0.0165719838937527
	chr4	354044	354280	28	16	1.86407137935538	12	0.0480708772103071
	chr10	618734	619028	35	19	1.86334283042165	16	0.0201117820478584
	chr12	259782	260574	229	124	1.86070996901325	105	0
	chr2	531492	531932	46	25	1.8599753075551	21	0.00849732628671819
	chr13	13632	13832	27	15	1.85796490463837	12	0.0442147734938771
	chr7	561036	561200	24	13	1.85722958594358	11	0.0494358747964725
	chr4	115550	115827	28	16	1.85661509383796	12	0.0480708772103071
	chr10	279973	280659	157	85	1.85655705923575	72	0
	chr14	330800	333417	400	216	1.85645763015531	184	0
	chr6	128295	128947	77	42	1.85452952731541	35	0.000855264538705334
	chr8	372152	375205	554	299	1.85372016283463	255	0
	chr2	409189	409777	71	39	1.85284431485952	32	0.00147181942967261
	chr1	91696	91930	31	17	1.85005115946097	14	0.0297316876268852
	chr15	1029231	1030233	95	52	1.84811111901025	43	0.000244817874084232
	chr15	491370	491987	49	27	1.84598798841668	22	0.00772013101045318
	chr4	704350	704959	59	32	1.84535529879447	27	0.00305276053726238
	chr15	54386	54946	77	42	1.84343593128983	35	0.000855264538705334
	chr4	733582	733789	28	16	1.84188005341068	12	0.0480708772103071
	chr4	1368656	1368901	28	16	1.84188005341068	12	0.0480708772103071
	chr7	314135	314415	30	17	1.84121898606476	13	0.0394703468407442
	chr1	106335	106849	76	42	1.84053710487748	34	0.00112133252586794
	chr15	587979	589212	182	100	1.83773575834212	82	0
	chr13	369900	370106	29	16	1.83658062508078	13	0.0362271300812722
	chr13	380413	380722	30	17	1.83414484175839	13	0.0394703468407442
	chr4	1268774	1269562	91	50	1.8307035967759	41	0.000349682960314838
	chr15	813038	813362	36	20	1.82998976989811	16	0.0220232730510754
	chr16	741029	741278	37	21	1.82785584423289	16	0.0239701620358335
	chr13	799487	799733	30	17	1.82711746688575	13	0.0394703468407442
	chr4	1081139	1081420	40	22	1.82665790420893	18	0.0150079321745336
	chr7	912482	914789	417	229	1.82457207307958	188	0
	chr10	547765	548318	75	42	1.82333712142829	33	0.00146406417034858
	chr7	140715	140970	28	16	1.82325587400559	12	0.0480708772103071
	chr4	1260647	1260906	32	18	1.8228915992518	14	0.0324543235361361
	chr13	789421	789754	36	20	1.822462390537	16	0.0220232730510754
	chr9	343366	343568	27	15	1.82223200936663	12	0.0442147734938771
	chr4	237837	239679	250	138	1.82083924436468	112	0
	chr10	207892	208300	44	25	1.82022848109012	19	0.0147467467656586
	chr15	413602	414508	103	57	1.82006522220422	46	0.00017192878655418
	chr15	613123	613831	82	46	1.81935206155291	36	0.000931234262149523
	chr7	613662	613890	32	18	1.8177140628384	14	0.0324543235361361
	chr1	141164	141565	48	27	1.81657265696875	21	0.0101492034950537
	chr10	167524	168224	98	54	1.81573318982057	44	0.000224265862752637
	chr3	283815	284181	40	23	1.81397090236454	17	0.0214782727621946
	chr10	603117	603451	50	28	1.81285817245456	22	0.0084265449473013
	chr11	426244	427085	89	50	1.81239075998497	39	0.000593965192739873
	chr12	72283	72503	30	17	1.81177944307282	13	0.0394703468407442
	chr15	308077	308686	56	31	1.81094121988465	25	0.00483660927363493
	chr1	80418	80918	49	28	1.81026511302094	21	0.0110167293824111
	chr13	18585	18803	28	16	1.80929193062345	12	0.0480708772103071
	chr13	270332	270574	33	19	1.80884629221689	14	0.0351971105335311
	chr4	591142	591349	30	17	1.80839132516685	13	0.0394703468407442
	chr15	286112	288355	330	183	1.80814788387865	147	0
	chr7	544549	544878	36	20	1.80774227722722	16	0.0220232730510754
	chr15	147721	147921	27	15	1.805260178413	12	0.0442147734938771
	chr14	596397	597045	90	50	1.80377632085238	40	0.000456556437000791
	chr15	741368	741651	39	22	1.80338555725162	17	0.0198085074492498
	chr13	227582	228128	50	28	1.80225872583969	22	0.0084265449473013
	chr4	1276419	1277033	50	28	1.80183918268436	22	0.0084265449473013
	chr4	433286	433980	94	53	1.80142257246871	41	0.000453096513425863
	chr12	196826	198216	263	147	1.8011951645394	116	0
	chr7	189323	189534	30	17	1.79984327851274	13	0.0394703468407442
	chr2	146374	146708	38	22	1.79781109289857	16	0.0259469479644607
	chr15	190032	190358	31	18	1.79742484777753	13	0.0427165665786973
	chr2	481112	481357	35	20	1.796414463578	15	0.0290320733962045
	chr12	835722	836084	33	19	1.79591357789337	14	0.0351971105335311
	chr13	510783	512150	361	202	1.79438018394249	159	0
	chr10	380555	383757	459	257	1.79245720583418	202	0
	chr12	732522	733483	101	57	1.79170417054521	44	0.00029006353434462
	chr7	609346	610184	346	194	1.79077137054996	152	0
	chr10	318906	319699	91	51	1.78846082882527	40	0.00049741982514542
	chr2	234217	234516	36	21	1.78834892925174	15	0.0313683401779143
	chr16	449333	449951	56	32	1.78817266462837	24	0.00687519286925145
	chr4	430793	431577	111	63	1.7864448285022	48	0
	chr5	93351	93652	36	21	1.78553261162981	15	0.0313683401779143
	chr12	234699	235414	138	78	1.78549708177639	60	0
	chr12	542554	542760	32	18	1.78175766424733	14	0.0324543235361361
	chr5	167693	167967	39	22	1.78091485487559	17	0.0198085074492498
	chr7	793353	793597	34	20	1.7798450198626	14	0.0379523647445507
	chr7	667542	667738	28	16	1.7798450198626	12	0.0480708772103071
	chr16	710868	711103	30	17	1.7784543349293	13	0.0394703468407442
	chr10	126879	127719	72	41	1.77780721600867	31	0.00227677823301627
	chr12	245673	246133	49	28	1.77777303670252	21	0.0110167293824111
	chr11	332138	332509	35	20	1.77573566596281	15	0.0290320733962045
	chr16	580491	581042	53	30	1.77554122381558	23	0.00761610093099733
	chr12	583648	583918	35	20	1.77443135806211	15	0.0290320733962045
	chr14	179278	179652	39	23	1.77244311715682	16	0.0279486133498556
	chr2	75987	76579	62	36	1.7708040960421	26	0.00558727210738558
	chr7	225831	228565	443	251	1.77007784838917	192	0
	chr4	996285	996614	35	20	1.76887870983037	15	0.0290320733962045
	chr12	785492	785929	49	28	1.76778554773228	21	0.0110167293824111
	chr3	195167	195501	41	24	1.76530960428145	17	0.0231767371664556
	chr10	591882	592214	39	23	1.76373556391063	16	0.0279486133498556
	chr4	1108712	1109565	80	46	1.76350217879746	34	0.00156280553313742
	chr11	564709	564910	28	16	1.76314179599144	12	0.0480708772103071
	chr7	761393	762139	79	45	1.76249277036533	34	0.00144412133423541
	chr7	141510	142014	53	31	1.76138189724992	22	0.0106915949685723
	chr13	864072	864447	37	22	1.76092548679797	15	0.0337223059503945
	chr7	512325	512693	50	29	1.76028628338059	21	0.0119098964290006
	chr7	396123	396627	59	34	1.75995848332782	25	0.00620030139896879
	chr7	198115	198905	139	80	1.75875680872679	59	0
	chr12	133389	133595	28	16	1.75709163795075	12	0.0480708772103071
	chr4	542580	542835	39	23	1.75679320311725	16	0.0279486133498556
	chr4	1443913	1445429	183	105	1.75655845278945	78	0
	chr4	310491	310963	56	32	1.7548346822665	24	0.00687519286925145
	chr16	138911	139506	58	34	1.7534797359909	24	0.00801013739444998
	chr2	179006	179249	31	18	1.75280811945631	13	0.0427165665786973
	chr2	406630	407196	95	55	1.7525081608494	40	0.000684973052477413
	chr6	129605	130124	68	39	1.75188564734587	29	0.00325888231563948
	chr4	215584	216253	121	70	1.75026821829339	51	0
	chr5	504010	505279	150	86	1.75013659069442	64	0
	chr11	164880	165547	192	110	1.74841665571722	82	0
	chr13	85665	86606	91	53	1.74701557793895	38	0.000971265985040169
	chr16	357238	357548	31	18	1.74660873389062	13	0.0427165665786973
	chr12	933121	933681	60	35	1.74609559619404	25	0.00668935151300197
	chr4	1317859	1318786	86	50	1.74493899796801	36	0.001279367449815
	chr7	915102	916757	179	103	1.74411820377047	76	0
	chr16	592275	593083	120	69	1.74246857096375	51	0
	chr7	467359	467587	31	18	1.74237459839181	13	0.0427165665786973
	chr7	130636	131238	55	32	1.74115273682211	23	0.00891377646486797
	chr10	322141	322398	32	19	1.74034384555638	13	0.0459572749079271
	chr14	107649	109378	273	157	1.74005773674457	116	0
	chr12	329654	330769	174	101	1.73957152339041	73	0
	chr4	247849	248108	32	19	1.73921788649926	13	0.0459572749079271
	chr4	617246	617549	32	19	1.73921788649926	13	0.0459572749079271
	chr12	841945	842163	31	18	1.73611307292123	13	0.0427165665786973
	chr4	836351	838096	425	246	1.7335608278287	179	0
	chr10	212164	212702	58	34	1.73005812542898	24	0.00801013739444998
	chr13	700396	700751	41	24	1.72873421866883	17	0.0231767371664556
	chr15	792076	792306	32	19	1.72721458686141	13	0.0459572749079271
	chr16	131753	132270	153	89	1.72692627058946	64	0
	chr4	235019	235551	53	31	1.72608405791138	22	0.0106915949685723
	chr13	696862	697237	47	28	1.72542340002213	19	0.0184774520136842
	chr15	577609	578117	49	29	1.7235053730715	20	0.0153932479107
	chr4	170320	170760	66	39	1.72295551452904	27	0.00540895281290933
	chr12	50220	51070	119	70	1.72243825290476	49	0
	chr7	696340	696847	49	29	1.72129748631449	20	0.0153932479107
	chr2	554165	554571	37	22	1.72122769482051	15	0.0337223059503945
	chr7	998575	999153	94	55	1.72085587063287	39	0.000878279473132364
	chr14	19292	19643	51	30	1.71868957012114	21	0.0128271789858481
	chr14	484410	485146	94	55	1.71849863643562	39	0.000878279473132364
	chr13	699877	700166	40	24	1.71847804993579	16	0.0299705947834996
	chr16	879161	879523	39	23	1.71534789078665	16	0.0279486133498556
	chr5	122039	123265	262	153	1.71507041678958	109	0
	chr7	378968	379518	88	52	1.71488717242236	36	0.00147935011659713
	chr16	339761	341328	387	226	1.71376226428556	161	0
	chr14	545572	545948	64	38	1.71024717828966	26	0.0064602259555631
	chr12	1035274	1035803	97	57	1.70972526096377	40	0.000793838495853197
	chr10	165773	167013	104	61	1.70861882753842	43	0.000507957498851087
	chr13	658416	658662	32	19	1.70694464020467	13	0.0459572749079271
	chr15	880170	880651	53	32	1.70649082182111	21	0.0147281808928894
	chr16	711313	711844	127	75	1.70603123557586	52	0
	chr11	489535	489876	39	23	1.70575593528447	16	0.0279486133498556
	chr12	403278	404103	83	49	1.7047080424392	34	0.00195256085401349
	chr11	364207	364869	167	99	1.70038908380613	68	0
	chr4	1453414	1454301	117	69	1.69982444894079	48	0
	chr3	23616	24389	148	88	1.69801797192897	60	0
	chr13	894947	896708	154	91	1.69762273379579	63	0
	chr12	132444	132950	60	36	1.69737927265853	24	0.00921667646573127
	chr4	1149972	1150271	40	24	1.69584864252645	16	0.0299705947834996
	chr3	47727	50305	437	258	1.69535804925751	179	0
	chr3	65102	65756	64	38	1.69429268393566	26	0.0064602259555631
	chr4	1046991	1047247	38	23	1.69334133942594	15	0.0360887192504613
	chr11	109064	110444	267	158	1.69208216563908	109	0
	chr10	557041	557613	75	45	1.68984279646657	30	0.00392329656121988
	chr10	569130	570593	236	140	1.68901209287973	96	0
	chr8	554184	554566	58	35	1.68829486886165	23	0.0110092941869617
	chr5	264929	265694	98	59	1.68762629374027	39	0.00115873673193517
	chr2	457583	458059	53	32	1.68695004513703	21	0.0147281808928894
	chr16	679622	680766	109	65	1.68694098284819	44	0
	chr16	452613	452955	44	27	1.68520204770455	17	0.0284073389664195
	chr4	364003	364306	44	27	1.68449076478205	17	0.0284073389664195
	chr11	97805	98353	62	37	1.68341913286994	25	0.0077161822536545
	chr14	542259	543070	128	77	1.68238164381651	51	0
	chr5	205515	207269	193	115	1.68147443366037	78	0
	chr7	845604	845839	36	22	1.68125302167779	14	0.0434744498649555
	chr2	208221	208630	40	24	1.68089191067635	16	0.0299705947834996
	chr2	410052	410827	118	71	1.67994565627423	47	0
	chr7	88129	88720	56	34	1.67985372661189	22	0.0131508325655611
	chr10	450921	451143	33	20	1.67894058487647	13	0.0491853242202459
	chr4	687524	687770	33	20	1.67803182780052	13	0.0491853242202459
	chr2	517290	517778	41	25	1.67730765586682	16	0.0320087520686128
	chr16	412267	412620	45	27	1.6764118730891	18	0.0221854600040128
	chr2	463574	464398	118	71	1.67480296548972	47	0
	chr2	304971	305828	104	63	1.67234170904979	41	0.000939165444889972
	chr4	712847	713938	81	49	1.67214266368167	32	0.00316434225537713
	chr16	530006	530454	42	26	1.66956937564792	16	0.0340593371420499
	chr4	570693	570961	33	20	1.6677999264115	13	0.0491853242202459
	chr5	47672	49094	140	85	1.66276056359547	55	0
	chr4	1252866	1253140	36	22	1.6623095746659	14	0.0434744498649555
	chr15	778080	779639	201	121	1.66211327104395	80	0
	chr13	204382	204615	38	23	1.65946438063854	15	0.0360887192504613
	chr8	277899	278108	33	20	1.65885046896041	13	0.0491853242202459
	chr14	297059	297401	37	23	1.65819375668482	14	0.0462304905364619
	chr15	1041693	1042909	205	124	1.65733459855514	81	0
	chr7	398253	400143	294	178	1.65593175898609	116	0
	chr5	162197	162565	58	36	1.65533752536514	22	0.0148832050439559
	chr10	461281	461953	61	37	1.6551979907469	24	0.00984509239992342
	chr14	476161	476484	40	25	1.65474636841728	15	0.04084076697077
	chr15	728044	728444	41	25	1.65373169725394	16	0.0320087520686128
	chr7	143209	143560	36	22	1.65234895826786	14	0.0434744498649555
	chr8	422991	424401	205	125	1.6467700358643	80	0
	chr15	378122	380620	268	163	1.64583826866578	105	0
	chr16	868963	869370	38	24	1.64483501452721	14	0.0489772202597537
	chr7	1059042	1059640	47	29	1.64383066244952	18	0.0252262051236088
	chr13	912891	915045	167	102	1.6416938575376	65	0
	chr7	847099	848444	163	100	1.64112674050184	63	0
	chr4	176834	177349	59	36	1.64100387308904	23	0.0117440014184606
	chr16	413880	414759	103	63	1.63872357815928	40	0.00118430420873399
	chr5	203206	203925	86	53	1.63866506108088	33	0.00321740526979804
	chr2	112275	112930	86	53	1.6386393537436	33	0.00321740526979804
	chr7	881074	881354	37	23	1.63726075031559	14	0.0462304905364619
	chr8	233014	233649	68	42	1.63672505671187	26	0.0083725107391169
	chr2	173143	173473	36	22	1.6363977130408	14	0.0434744498649555
	chr5	381744	382153	43	27	1.63631065725749	16	0.0361189635958813
	chr15	255326	256325	162	100	1.63467475026928	62	0
	chr7	437095	438628	204	125	1.63389772823386	79	0
	chr5	28335	28768	38	24	1.63383963542533	14	0.0489772202597537
	chr8	161814	162261	67	42	1.63371637094586	25	0.0105432028565688
	chr4	1296876	1297671	74	46	1.6334116052883	28	0.00668816336411837
	chr12	987803	988072	37	23	1.63115429188318	14	0.0462304905364619
	chr15	426562	427132	70	43	1.63112641272969	27	0.00704374776187903
	chr16	310726	311110	38	24	1.6293177030694	14	0.0489772202597537
	chr15	507912	508297	70	43	1.62856978825833	27	0.00704374776187903
	chr16	446665	446979	45	28	1.62749799880798	17	0.0301850186699643
	chr14	445941	446523	49	31	1.62582021082027	18	0.0283322131725606
	chr7	145995	146363	43	27	1.62452835539346	16	0.0361189635958813
	chr3	206838	207464	64	40	1.62416467549461	24	0.0118228178748841
	chr2	426080	429105	381	235	1.62162606905834	146	0
	chr5	545561	547878	400	247	1.62039769995975	153	0
	chr15	236146	236504	70	44	1.61590594853626	26	0.00940537441244202
	chr15	631079	631746	113	70	1.61432847950909	43	0
	chr4	240374	241853	151	94	1.61387169089949	57	0
	chr2	252636	253021	37	23	1.6133137327628	14	0.0462304905364619
	chr3	57387	61053	593	368	1.61161987519741	225	0
	chr12	124221	124805	94	59	1.61115119750835	35	0.00290137017358718
	chr16	377775	378556	100	63	1.60977763492223	37	0.00232788476072767
	chr12	544046	544722	61	38	1.60763411686064	23	0.0132625534241972
	chr13	712626	713014	38	24	1.60650275146923	14	0.0489772202597537
	chr16	248143	248533	43	27	1.60629345867131	16	0.0361189635958813
	chr8	165061	166002	79	50	1.60576787937447	29	0.00669021851978398
	chr5	285193	286773	278	174	1.60133564872208	104	0
	chr16	447229	447905	64	40	1.60115277126357	24	0.0118228178748841
	chr10	438478	438982	53	34	1.59982565228478	19	0.0265015565054811
	chr15	483238	483542	46	29	1.59903868002026	17	0.0319749582335335
	chr10	555130	556053	105	66	1.59811429726151	39	0
	chr4	1172193	1172767	75	47	1.59803218001569	28	0.00708524529857719
	chr15	431241	431679	48	31	1.59747985892451	17	0.0355817043476456
	chr15	930593	931174	94	60	1.59276887380021	34	0.00381414412361637
	chr7	92467	94694	251	158	1.59234451479984	93	0
	chr9	276021	276329	43	28	1.59234394337015	15	0.0479618157054119
	chr5	484478	484775	47	30	1.59183352822837	17	0.0337746257295134
	chr7	394186	394537	44	28	1.59101270398553	16	0.0381845773359157
	chr4	152241	152665	50	32	1.59087528605529	18	0.0299041691671581
	chr13	37045	37288	43	28	1.5895921961906	15	0.0479618157054119
	chr5	380351	381419	83	53	1.58835855035036	30	0.00630225643489118
	chr4	1490776	1491217	48	31	1.58820795024633	17	0.0355817043476456
	chr15	760041	761369	183	116	1.58663248546657	67	0
	chr16	430944	431554	67	43	1.58599428826739	24	0.0139254440628311
	chr10	598809	599236	47	30	1.58562076303031	17	0.0337746257295134
	chr12	331842	332190	52	33	1.58511589671371	19	0.0251254476676457
	chr10	168672	170144	119	76	1.5838414058584	43	0
	chr5	253335	253829	47	30	1.58373259424247	17	0.0337746257295134
	chr7	673437	674017	52	33	1.58358834466862	19	0.0251254476676457
	chr10	519319	522907	697	441	1.58257918617199	256	0
	chr15	580650	581183	55	35	1.58212939839382	20	0.022298762313958
	chr15	317156	317602	63	40	1.57960265611137	23	0.0148411073158134
	chr12	500694	501884	144	92	1.57893948960336	52	0
	chr11	25078	25537	51	33	1.5777442328241	18	0.0314861285180848
	chr13	890900	891560	64	41	1.57726977606509	23	0.01565089228777
	chr4	32526	33222	56	36	1.57607393364852	20	0.023505780822427
	chr15	88635	89481	98	63	1.57598974525714	35	0.00359103423654053
	chr15	217243	219037	357	227	1.57475196940118	130	0
	chr14	230993	232078	100	64	1.57402703337254	36	0.00305172862050012
	chr4	1480600	1481282	62	40	1.57391894303699	22	0.0185333837192803
	chr7	76013	76570	53	34	1.57219643421196	19	0.0265015565054811
	chr3	260200	262527	330	211	1.56893854256933	119	0
	chr12	828750	829806	177	113	1.56851430073935	64	0
	chr13	427197	427727	51	33	1.56806967129054	18	0.0314861285180848
	chr5	204158	204633	59	38	1.56577016427323	21	0.020864660600643
	chr13	245380	245890	87	56	1.56441765914686	31	0.00592494744050899
	chr15	551894	552862	115	74	1.56316281219929	41	0
	chr12	876582	877450	110	71	1.56281565037918	39	0
	chr15	303625	306219	465	298	1.56262427336783	167	0
	chr15	918534	918882	43	28	1.56053732347464	15	0.0479618157054119
	chr15	910447	910857	54	35	1.55940762493263	19	0.0278891638268671
	chr7	920269	922415	330	212	1.55933324749024	118	0
	chr2	786149	786644	56	36	1.55785062281485	20	0.023505780822427
	chr7	858451	859171	66	43	1.55703673313458	23	0.0173076852690933
	chr13	667458	668257	153	99	1.55702692712652	54	0
	chr4	766351	766968	63	41	1.55640237002065	22	0.0194789667006559
	chr13	434944	435489	97	63	1.55590759869312	34	0.00443679518991088
	chr4	887311	887865	50	33	1.55505820644429	17	0.0392098124079038
	chr12	559163	560399	107	69	1.55341541648843	38	0
	chr11	463458	465116	518	334	1.55219553656553	184	0
	chr4	926489	930347	519	335	1.55184374629893	184	0
	chr7	577509	578277	74	48	1.55154029218389	26	0.0116081801106769
	chr7	893546	894292	106	69	1.54924466144974	37	0
	chr6	92826	94943	277	179	1.54922565179141	98	0
	chr10	689236	689644	49	32	1.54564287783476	17	0.0373940771414168
	chr14	444988	445486	62	41	1.54485587599729	21	0.0241168260854985
	chr12	874845	876314	143	93	1.5425147975859	50	0
	chr14	267670	268824	118	77	1.54152688005189	41	0
	chr5	163769	164311	47	31	1.54061116222102	16	0.04439121261104
	chr8	370589	371246	61	40	1.53909959270575	21	0.0230220334646714
	chr13	818836	820829	440	286	1.53887913382589	154	0
	chr7	762616	763147	97	64	1.53842049736638	33	0.00571865163486282
	chr14	703722	706433	348	227	1.53823408987393	121	0
	chr12	81390	82341	122	80	1.53819442333132	42	0
	chr11	386562	386882	58	38	1.53720400934094	20	0.0259552610744192
	chr13	513557	514156	52	34	1.53640881416192	18	0.0330762987306946
	chr2	122709	123140	55	36	1.53617656796501	19	0.0292867642050944
	chr16	372559	373003	57	38	1.53593783471167	19	0.0321064033135655
	chr16	550819	551525	96	63	1.53271942682432	33	0.00546228034587244
	chr7	427199	427790	95	62	1.53249495667928	33	0.00521148101467955
	chr15	411860	412514	74	49	1.53193936726942	25	0.0150234574177725
	chr15	878480	878890	74	49	1.53193936726942	25	0.0150234574177725
	chr13	250171	251055	169	111	1.53159111263519	58	0
	chr4	363308	363591	58	38	1.53098947114709	20	0.0259552610744192
	chr5	161265	161831	52	34	1.53026757900421	18	0.0330762987306946
	chr7	901025	901425	49	33	1.53004221005732	16	0.0485154556486495
	chr4	714867	715842	83	55	1.52876044433086	28	0.0105997748461696
	chr15	490226	490799	52	35	1.52841389802711	17	0.0428444871795833
	chr14	439526	440143	139	91	1.52817377567122	48	0
	chr1	35269	36203	123	81	1.52682931818224	42	0
	chr10	419811	420868	111	73	1.52564456395588	38	0
	chr13	859260	860813	305	201	1.52460886741551	104	0
	chr13	225646	227200	189	124	1.52426648949784	65	0
	chr14	648798	649377	56	37	1.52166992363088	19	0.0306929493522297
	chr11	436143	436440	52	35	1.51872129325766	17	0.0428444871795833
	chr4	722715	723914	121	80	1.51725217712876	41	0
	chr16	677254	678222	138	92	1.51497961864348	46	0
	chr8	187133	187722	54	36	1.51451818079101	18	0.0362747660962309
	chr5	222567	225227	409	271	1.51334573428185	138	0
	chr10	344099	344701	58	39	1.51201360962078	19	0.0335258976764454
	chr2	241819	242415	71	48	1.50543600582336	23	0.0216341312873044
	chr7	974687	975588	156	104	1.50445659716261	52	0
	chr13	489571	490177	77	52	1.50366829369381	25	0.0170933641738695
	chr2	429555	430970	132	88	1.50248627989508	44	0
	chr13	715516	716198	102	69	1.49850650657524	33	0
	chr16	185344	186054	99	67	1.49650425744051	32	0.00793439202959435
	chr14	41675	42066	49	33	1.49513962649902	16	0.0485154556486495
	chr7	639827	640306	84	57	1.49341047171601	27	0.0140976544634387
	chr14	371467	372254	109	74	1.49190388380527	35	0
	chr12	514032	514830	187	126	1.49114347568464	61	0
	chr15	776815	777528	90	61	1.49095148663574	29	0.0111875706666079
	chr7	553408	553915	54	37	1.48882044690744	17	0.0464734715589706
	chr4	68009	68540	61	42	1.48704727841538	19	0.0378095537931289
	chr10	63069	63543	62	42	1.48441092709221	20	0.0309631899393137
	chr4	939416	940064	56	38	1.48291940402393	18	0.039487774000541
	chr7	1061829	1062422	84	57	1.48189739539221	27	0.0140976544634387
	chr7	575772	576828	125	85	1.47991548214739	40	0
	chr2	602571	603746	114	78	1.47916920143334	36	0
	chr8	222859	223534	143	97	1.47861671547632	46	0
	chr3	240536	242238	177	120	1.47850985292726	57	0
	chr15	676789	678987	296	201	1.47584887649604	95	0
	chr7	123558	124898	271	184	1.47554112965495	87	0
	chr14	511252	511976	66	45	1.47381216342771	21	0.0285818226233009
	chr15	442054	442979	98	67	1.47379790767208	31	0.00962100639630868
	chr4	1407651	1408120	64	44	1.47350404272854	20	0.0335052073761475
	chr16	460899	461753	71	49	1.47347332772174	22	0.0273898984568511
	chr15	338926	339657	84	58	1.47205788652961	26	0.0177687310385716
	chr4	1261636	1263323	151	103	1.46638253812836	48	0
	chr16	886500	887861	104	71	1.46489764777923	33	0
	chr7	396844	397275	55	38	1.46349382862456	17	0.0482825986488523
	chr2	88956	89605	117	80	1.4634869834704	37	0
	chr8	162711	163373	71	49	1.46133999794842	22	0.0273898984568511
	chr2	127882	128578	79	55	1.46122481955705	24	0.0232640979757623
	chr15	523731	524387	70	49	1.45726160576271	21	0.0331456656263978
	chr10	172072	172894	92	64	1.45647345669524	28	0.0151551578219
	chr10	435316	435961	94	65	1.45348569944445	29	0.0130350938052808
	chr10	430448	431606	93	65	1.45226093795345	28	0.0156933180266848
	chr2	321549	322300	63	44	1.45081287306846	19	0.0406765241029829
	chr4	1004881	1005517	97	68	1.44470915240568	29	0.0144824242768382
	chr3	209781	211528	359	249	1.44278223148085	110	0
	chr7	506601	507789	107	75	1.43670641586562	32	0
	chr13	911534	912101	100	70	1.43594597668528	30	0.0129221937906708
	chr3	233138	233813	66	47	1.43293423831261	19	0.0449771664724823
	chr12	903082	904386	139	98	1.42895966355909	41	0
	chr12	178195	178954	81	57	1.42640368767698	24	0.0249240404045806
	chr4	149313	150640	155	109	1.42508190488513	46	0
	chr7	614332	614994	64	45	1.42387601589008	19	0.04211078744835
	chr12	84831	85696	127	90	1.42332015856523	37	0
	chr12	386843	389630	380	268	1.42206620104433	112	0
	chr16	164289	165655	149	105	1.41969788162188	44	0
	chr13	872998	874327	158	112	1.41735647290133	46	0
	chr16	124917	125283	66	47	1.41716203696729	19	0.0449771664724823
	chr8	96012	96966	105	75	1.4162247178478	30	0
	chr14	63065	64599	227	161	1.4147242491162	66	0
	chr7	728855	729726	108	77	1.41225253820934	31	0
	chr13	42047	42486	81	58	1.41026251797852	23	0.030824671255422
	chr7	649742	650846	133	95	1.40997649819691	38	0
	chr11	336151	337410	239	170	1.40996951549871	69	0
	chr2	716884	718078	137	98	1.40945646215682	39	0
	chr4	832189	833247	78	56	1.40696387104929	22	0.0346297935910156
	chr16	354670	355423	94	67	1.40688557340547	27	0.0200602718612368
	chr3	242556	243736	126	90	1.40562941757462	36	0
	chr5	333345	333937	79	57	1.40425948460505	22	0.0356766339766311
	chr16	875359	875983	93	67	1.40425021130077	26	0.023883498014138
	chr12	109951	110989	87	62	1.40374971757677	25	0.024457578517709
	chr1	60441	63242	393	281	1.4025316696249	112	0
	chr12	66363	67141	74	53	1.40179828034012	21	0.0377652796153482
	chr15	108072	108540	71	51	1.40142390327747	20	0.0424903229134267
	chr10	33929	34829	91	66	1.39512983244936	25	0.0275467344339809
	chr12	339733	341618	375	269	1.39468543035769	106	0
	chr7	638920	639593	75	54	1.39373014896433	21	0.038924703376678
	chr4	109473	110706	123	89	1.39273307317324	34	0
	chr2	380277	381064	88	64	1.3925204657048	24	0.0308742535558745
	chr13	653981	654746	100	72	1.39193712451016	28	0
	chr14	343622	344890	105	76	1.3871415309455	29	0
	chr7	419687	420414	99	72	1.38139539433587	27	0
	chr15	114222	115053	102	74	1.38013813700611	28	0
	chr2	501578	502260	96	70	1.37944270024927	26	0.0260028774984824
	chr7	306490	307022	96	70	1.37918035619846	26	0.0260028774984824
	chr15	770830	772913	183	133	1.37744158981682	50	0
	chr16	644298	646927	657	478	1.37625971501596	179	0
	chr15	493630	495506	400	291	1.37564878182022	109	0
	chr13	347122	348395	293	214	1.3747063562097	79	0
	chr11	37679	39825	420	306	1.37349720019223	114	0
	chr2	774881	776268	156	114	1.37246259803422	42	0
	chr6	55114	55988	192	141	1.36944308960165	51	0
	chr4	134078	135296	245	180	1.36791698139796	65	0
	chr2	83763	84682	100	74	1.3676873707814	26	0
	chr4	812046	812722	99	73	1.36418547596751	26	0
	chr10	69258	70105	124	92	1.36167895313767	32	0
	chr12	658348	659503	121	90	1.35923954758343	31	0
	chr15	882958	883400	83	62	1.35831287710556	21	0.0481970086614384
	chr13	146232	147699	185	137	1.3583120383153	48	0
	chr14	138597	140186	178	132	1.35462845395669	46	0
	chr4	199915	200694	114	85	1.34983495342811	29	0
	chr1	112152	116482	588	437	1.34824051482751	151	0
	chr7	1026021	1026687	190	142	1.3419466419599	48	0
	chr10	407187	408040	89	67	1.34164500160723	22	0.0461884229093001
	chr16	228217	229554	191	143	1.34101439981882	48	0
	chr4	1169334	1170332	88	66	1.33832018559748	22	0.0451383636645555
	chr13	207952	208783	102	77	1.3355716969641	25	0
	chr12	826753	828337	363	273	1.33383320089963	90	0
	chr10	464435	468243	814	612	1.33125589171108	202	0
	chr5	293055	294299	128	97	1.32946323605796	31	0
	chr4	392464	393925	215	162	1.32936885615429	53	0
	chr13	44050	44794	144	109	1.32850421504032	35	0
	chr16	111531	114850	582	439	1.32833331812095	143	0
	chr12	1011557	1014281	665	502	1.32705556300066	163	0
	chr8	497843	500277	459	347	1.32604034352635	112	0
	chr4	369806	370618	100	76	1.3219234833091	24	0
	chr15	1017381	1018682	129	98	1.31690460516051	31	0
	chr10	235105	236210	109	83	1.31608298942673	26	0
	chr10	35035	36363	247	188	1.31443304151417	59	0
	chr10	621827	624882	836	639	1.30838799899742	197	0
	chr7	559229	560253	118	91	1.30809371009971	27	0
	chr8	226457	227493	112	86	1.30697309675669	26	0
	chr2	464752	465828	133	102	1.30646017979705	31	0
	chr14	707420	708669	206	160	1.2925845720821	46	0
	chr13	742947	743959	114	89	1.29253573727339	25	0
	chr13	858277	858892	102	80	1.29091085996371	22	0
	chr12	129847	130422	107	83	1.29078413129627	24	0
	chr3	251811	254073	384	299	1.2873956220456	85	0
	chr2	722593	723455	117	91	1.28648025740639	26	0
	chr11	260771	261645	201	157	1.28389521172131	44	0
	chr16	308534	309601	111	87	1.28151112533856	24	0
	chr7	180656	181522	124	97	1.27901290545181	27	0
	chr7	740013	740866	106	84	1.2766707886834	22	0
	chr4	287000	288475	169	133	1.2757283976492	36	0
	chr6	264177	265060	125	99	1.2713908795384	26	0
	chr4	1013016	1014123	148	117	1.27118353945234	31	0
	chr16	900000	901489	432	340	1.27109209263829	92	0
	chr14	559803	560795	113	90	1.26825517315043	23	0
	chr4	460501	461538	115	91	1.26667498689704	24	0
	chr11	340916	341985	164	130	1.26507666906125	34	0
	chr2	37024	38492	149	119	1.26217886940693	30	0
	chr10	191665	193212	257	205	1.25929928941084	52	0
	chr14	662831	665003	485	386	1.259284955084	99	0
	chr4	1079306	1080648	150	120	1.25773296515145	30	0
	chr2	615208	617114	263	210	1.25753423427388	53	0
	chr4	73691	74564	105	84	1.25401775970684	21	0
	chr16	84561	85906	122	98	1.25354003110063	24	0
	chr14	33289	34277	251	201	1.25083491895265	50	0
	chr4	301476	302214	117	95	1.24167714228005	22	0
	chr10	190078	191060	157	127	1.23964104017807	30	0
	chr14	479771	481248	187	151	1.23902107442169	36	0
	chr3	221524	224173	354	287	1.23405302711919	67	0
	chr3	213632	214846	249	203	1.22841502321214	46	0
	chr5	81466	82405	180	147	1.22743874177435	33	0
	chr13	694940	696512	183	150	1.22224946177681	33	0
	chr11	521694	523619	370	303	1.22213950224375	67	0
	chr4	412015	412856	120	99	1.22038678385493	21	0
	chr13	557155	558464	175	144	1.21687941528152	31	0
	chr15	318010	318920	100	84	1.20480928212989	16	0
	chr7	524057	525098	105	88	1.20139538840725	17	0
	chr7	55168	57661	394	330	1.19646074700147	64	0
	chr14	623283	624692	141	118	1.19493765987218	23	0
	chr12	65345	66128	93	79	1.19047753571741	14	0
	chr11	612377	613431	146	124	1.18382377730854	22	0
	chr7	322623	323220	99	84	1.1825815903785	15	0
	chr5	410720	411529	97	83	1.18064514676778	14	0
	chr4	592415	593481	134	114	1.17653990699856	20	0
	chr5	275324	276424	101	87	1.17325677236406	14	0
	chr3	102232	106538	685	585	1.17210505420982	100	0
	chr13	258535	259263	95	82	1.16972314979169	13	0
	chr12	327718	329255	194	166	1.16905205519763	28	0
	chr14	253171	255098	285	245	1.16777815142591	40	0
	chr15	447418	448292	113	97	1.16640284437409	16	0
	chr8	97302	98058	119	103	1.16327448402428	16	0
	chr10	95271	96397	126	109	1.1621375021314	17	0
	chr6	227039	228739	269	232	1.16197177687753	37	0
	chr14	507742	509228	147	127	1.15903004644304	20	0
	chr2	740284	741660	189	164	1.15809380000002	25	0
	chr14	334688	337180	237	205	1.1573833282846	32	0
	chr13	353925	354794	162	141	1.15477101247927	21	0
	chr4	1385996	1386612	95	83	1.15370508840009	12	0
	chr3	227773	228872	150	131	1.15248527255492	19	0
	chr6	56279	57334	140	122	1.14890415173164	18	0
	chr12	803760	805174	179	158	1.13623742975179	21	0
	chr14	661524	662630	268	237	1.13189849755873	31	0
	chr16	610812	612434	166	147	1.13112421302017	19	0
	chr15	69220	69960	98	88	1.12588121894144	10	0
	chr12	108196	109013	129	117	1.11046374533645	12	0
	chr14	602896	604249	123	111	1.11018438171996	12	0
	chr6	224281	226534	891	806	1.10568103997418	85	0
	chr10	289823	294751	1016	921	1.10426158724854	95	0
	chr14	517266	519223	256	233	1.10103217209451	23	0
	chr10	61852	62665	93	85	1.10077564527804	8	0
	chr1	108037	109616	137	126	1.09495064231289	11	0
	chr1	57954	58750	98	91	1.08782410470753	7	0
	chr2	160049	160797	154	142	1.08678062220721	12	0
	chr15	720225	721263	98	91	1.08636186323551	7	0
	chr15	586889	587457	91	85	1.08318827777182	6	0
	chr11	576003	577147	137	128	1.07835011629834	9	0
	chr16	23048	24700	219	204	1.07682107044583	15	0
	chr13	624229	625249	166	155	1.07571261544085	11	0
	chr6	250247	251845	175	163	1.0750018078899	12	0
	chr16	497768	499306	204	191	1.0731105632058	13	0
	chr7	785684	786522	124	118	1.05879906298862	6	0
	chr5	334245	337415	725	686	1.05818997543456	39	0
	chr7	731553	732564	132	126	1.05301587828524	6	0
	chr5	83716	84702	131	125	1.04948198825327	6	0
	chr15	796225	796906	102	98	1.04775884864755	4	0
	chr14	424846	426047	137	132	1.04260729321386	5	0
	chr4	1419567	1420934	249	239	1.04259994940473	10	0
	chr8	159602	160641	152	146	1.04119450056088	6	0
	chr10	295055	296235	133	128	1.04037604034578	5	0
	chr2	738665	740050	146	141	1.0403532591617	5	0
	chr16	898527	899730	180	174	1.03994363652646	6	0
	chr16	664926	666267	155	150	1.03597870980767	5	0
	chr12	870962	872342	202	196	1.03170240149104	6	0
	chr4	892836	894385	221	216	1.02734139827085	5	0
	chr5	69737	71075	197	192	1.02628321792897	5	0
	chr16	132956	133855	148	146	1.0176262491342	2	0
	chr4	1250984	1251884	179	176	1.0175818813596	3	0
	chr16	462332	463820	247	245	1.01013788009732	2	0
	chr8	470361	472402	266	266	1.00246494733933	0	0
	chr4	930987	931800	96	97	0.998985791680366	-1	0
	chr14	188058	189271	218	221	0.988314269356075	-3	0
	chr10	462240	462921	90	92	0.986598053193343	-2	0
	chr13	68341	70139	365	371	0.986065859295666	-6	0
	chr7	515891	516499	110	112	0.986036132996067	-2	0
	chr1	192649	193359	102	104	0.983909635141046	-2	0
	chr5	348667	349422	101	103	0.98346523565811	-2	0
	chr2	162998	164382	146	149	0.983423516650672	-3	0
	chr8	47070	47911	92	94	0.982365399523	-2	0
	chr15	479429	482292	649	665	0.977104116131484	-16	0
	chr14	620076	621281	110	114	0.972446838426047	-4	0
	chr15	232773	233705	104	108	0.969659570984537	-4	0
	chr8	301032	301959	95	99	0.966997228908764	-4	0
	chr14	117574	118887	133	138	0.966029196733871	-5	0
	chr10	315128	315680	98	102	0.966026798646725	-4	0
	chr1	45871	46634	93	97	0.963402892766511	-4	0
	chr3	208352	209493	140	146	0.961437086692318	-6	0
	chr10	83381	84406	122	128	0.960283300932388	-6	0
	chr6	104793	106178	209	218	0.959447874342663	-9	0
	chr4	1410374	1411470	254	266	0.958247110172236	-12	0
	chr8	208503	209551	114	120	0.955095724552964	-6	0
	chr11	200445	201433	115	121	0.954250474699639	-6	0
	chr10	647163	649036	216	227	0.953262840902865	-11	0
	chr1	68599	69585	207	218	0.952085229884401	-11	0
	chr12	322207	323648	152	160	0.951370604675273	-8	0
	chr13	302836	303725	99	105	0.946299623709378	-6	0
	chr5	213744	214663	87	92	0.945907157351506	-5	0
	chr7	451164	454407	332	352	0.943441000416789	-20	0
	chr11	48427	49144	97	103	0.943298792981338	-6	0
	chr2	269890	271346	188	200	0.942329205563677	-12	0
	chr2	309168	310141	88	95	0.935084407451888	-7	0
	chr5	191511	194613	831	891	0.933312176119704	-60	0
	chr8	333085	333871	82	89	0.931118974231524	-7	0
	chr14	53119	54202	119	128	0.929743086661575	-9	0
	chr3	76539	77584	103	111	0.929246365434361	-8	0
	chr13	352366	353466	231	250	0.924693521329713	-19	0
	chr7	448976	449658	105	114	0.923642802729355	-9	0
	chr3	249074	250021	101	110	0.920959825474729	-9	0
	chr10	136095	136760	160	175	0.917635845838818	-15	0
	chr7	905193	908789	554	608	0.911213396553539	-54	0
	chr14	105235	106777	188	208	0.907789029048673	-20	0
	chr15	215419	216151	87	97	0.906219495409193	-10	0
	chr4	145806	148750	340	377	0.904098967506684	-37	0
	chr6	76237	77174	126	140	0.900104908012001	-14	0
	chr10	570906	572042	137	153	0.897040230720744	-16	0
	chr7	272484	273335	141	158	0.894858688671013	-17	0
	chr4	264454	264954	83	93	0.893431428505049	-10	0
	chr14	694304	694894	100	113	0.891984911793697	-13	0
	chr15	201914	203708	206	232	0.891200691723429	-26	0
	chr14	196474	199970	593	668	0.888950505514204	-75	0
	chr14	490333	492946	313	353	0.888670871943236	-40	0
	chr2	391512	392127	80	91	0.888068990317435	-11	0
	chr13	509104	509959	85	96	0.886002207712795	-11	0
	chr2	734984	737718	258	295	0.875059786563883	-37	0
	chr8	188634	192997	638	731	0.873323037003316	-93	0
	chr15	1039074	1039615	107	123	0.873132373872954	-16	0
	chr14	700603	702433	202	234	0.865610351287606	-32	0
	chr5	472686	476774	668	779	0.858180416720148	-111	0
	chr15	273443	274378	108	126	0.857715911412918	-18	0
	chr11	220074	221003	83	98	0.854907542197871	-15	0
	chr11	395922	396854	98	115	0.854725418783669	-17	0
	chr8	122915	123752	150	176	0.854603158297747	-26	0
	chr15	880947	882528	347	407	0.853032108889791	-60	0
	chr4	198562	199660	156	184	0.8512177732023	-28	0
	chr11	487912	488793	114	135	0.849848303609404	-21	0
	chr14	426882	428023	186	219	0.849506734359445	-33	0
	chr16	681174	681905	89	106	0.84741527551217	-17	0
	chr14	530906	532215	146	173	0.84693265813645	-27	0
	chr11	356381	357621	149	177	0.842089797035195	-28	0
	chr8	483377	486558	365	435	0.839720437099438	-70	0
	chr8	66265	67490	163	195	0.839718623458179	-32	0
	chr1	31701	33182	168	201	0.836848077929425	-33	0
	chr5	544337	545138	129	155	0.836585860027826	-26	0
	chr16	639527	640145	84	102	0.829945356300341	-18	0
	chr5	503171	503764	77	94	0.827668762682568	-17	0
	chr2	158775	159788	179	218	0.821167256065826	-39	0
	chr8	52039	52661	78	96	0.817513244162162	-18	0
	chr2	192451	194097	265	325	0.816929487727042	-60	0
	chr15	1040020	1040835	77	95	0.815214177888514	-18	0
	chr8	340692	341467	106	131	0.813023170517658	-25	0
	chr14	115555	116495	160	198	0.81017005405444	-38	0
	chr11	337891	340670	349	433	0.80736288095495	-84	0
	chr16	647314	648044	77	96	0.805741270698336	-19	0
	chr5	399539	401696	257	320	0.805151159723378	-63	0
	chr5	462481	463751	229	285	0.80375784428013	-56	0
	chr14	665314	666022	82	103	0.803016522943622	-21	0
	chr2	489209	492609	400	500	0.801116231006297	-100	0
	chr5	159338	160740	157	197	0.799655358407158	-40	0
	chr16	454233	455011	167	211	0.793661333851917	-44	0
	chr15	942726	944743	221	280	0.791783328177815	-59	0
	chr5	87292	87975	100	127	0.791554106570298	-27	0
	chr16	370014	370731	88	112	0.791466924779444	-24	0
	chr4	976598	977296	96	122	0.789377165747432	-26	0
	chr11	387184	387934	81	103	0.788566825345325	-22	0
	chr14	440982	442019	264	337	0.785489562435424	-73	0
	chr8	217413	218567	148	189	0.78471407026365	-41	0
	chr5	349963	351077	131	168	0.784264795019287	-37	0
	chr2	215726	217269	197	252	0.783347047023106	-55	0
	chr10	577327	578245	149	192	0.780085659403435	-43	0
	chr5	491152	491898	85	110	0.778982364877711	-25	0
	chr4	1011010	1012030	131	169	0.778621937243165	-38	0
	chr11	382340	383788	385	498	0.774244882667815	-113	0
	chr8	234997	236714	325	422	0.771600829147908	-97	0
	chr7	158563	159311	115	150	0.768839564089227	-35	0
	chr6	115053	115651	117	153	0.768032344562612	-36	0
	chr4	1277929	1278454	76	100	0.765398515512091	-24	0
	chr16	464404	465646	127	166	0.765188556831418	-39	0
	chr15	585567	586345	112	148	0.758760401576497	-36	0
	chr12	416572	417986	136	180	0.757904149631386	-44	0
	chr3	215110	215958	86	114	0.75759347974041	-28	0
	chr14	695135	695771	76	101	0.757477719843834	-25	0
	chr12	252457	253121	99	132	0.75385779435682	-33	0
	chr13	862450	863449	96	129	0.749145070369651	-33	0
	chr5	460511	462131	261	352	0.74314013179153	-91	0
	chr7	190461	191978	150	203	0.740687662396581	-53	0
	chr15	768662	769564	103	140	0.738934164645502	-37	0
	chr5	228590	229417	77	105	0.738904286684727	-28	0
	chr14	288481	289485	108	148	0.732505696665643	-40	0
	chr13	243836	244507	86	119	0.72522508685619	-33	0
	chr10	637057	639033	278	385	0.722335877413279	-107	0
	chr8	98315	98896	156	217	0.720961114193929	-61	0
	chr11	276885	277562	79	111	0.717193852817289	-32	0
	chr11	532472	534914	216	302	0.716664618550012	-86	0
	chr11	226359	227201	107	150	0.715914529985005	-43	0
	chr2	336241	337081	72	102	0.710770333840292	-30	0
	chr8	36499	38213	169	239	0.70749024135772	-70	0
	chr14	34801	35858	111	158	0.702638256878707	-47	0
	chr4	1055435	1056220	103	148	0.699190339685379	-45	0
	chr3	237751	239445	175	251	0.697635753412632	-76	0
	chr11	92424	93280	112	162	0.694907039090966	-50	0
	chr7	383532	385044	262	378	0.694042427126841	-116	0
	chr1	33590	34308	101	146	0.693220005365366	-45	0
	chr12	645346	646134	105	152	0.691573247244718	-47	0
	chr10	315956	317055	197	285	0.691417551436968	-88	0
	chr16	256592	257344	73	106	0.691209451006088	-33	0
	chr8	54550	56181	335	487	0.688963001437435	-152	0
[truncated: 2,444 more rows]

## Sheet: PolII_Rep2_RawHits
'Hits' returned from PeakSeq algorithm for PolII_Rep2.
'Hits' higlighted in green have ratio>2.0, p-value<0.05 and excess≥10 and will be analyzed. 'Hits' highlighted in red fail to meet these standards and are discarded.
Ratio=Sample Read Counts / Input Read Counts
Excess in counts=Sample Read Counts - Input Read Counts
	Chr	Hit Start	Hit End	Sample Read Counts	Input Read Counts	Ratio	Excess	P-value
	chr7	479082	483110	16812	739	22.7700445861434	16073	0
	chr12	231412	234339	14571	637	22.9069777799934	13934	0
	chr12	835967	839553	11419	714	16.0010193675347	10705	0
	chr12	368678	370370	9518	603	15.790262752763	8915	0
	chr15	159062	160878	8279	869	9.5326812249655	7410	0
	chr1	71611	73678	7856	457	17.225092247456	7399	0
	chr12	636626	640357	7805	428	18.2404888153565	7377	0
	chr13	23567	26101	7527	468	16.1170944409522	7059	0
	chr7	344134	346814	6798	425	15.9995440015757	6373	0
	chr8	34312	36166	6383	341	18.7366554051946	6042	0
	chr8	450209	453384	7108	1107	6.42613728077166	6001	0
	chr15	619463	624700	6724	727	9.26028923157042	5997	0
	chr10	120243	123081	7191	1278	5.62708389429246	5913	0
	chr7	882343	884091	6204	527	11.7741444251643	5677	0
	chr11	325665	327426	6458	832	7.7698851604634	5626	0
	chr2	373262	378594	6839	1347	5.0772756372934	5492	0
	chr5	66482	69266	6349	1103	5.756683976262	5246	0
	chr7	310777	312630	5434	263	20.6818076423577	5171	0
	chr13	296881	298947	5295	203	26.1856144413122	5092	0
	chr15	444118	446348	5549	551	10.0861285689552	4998	0
	chr12	198529	200080	5202	253	20.6076969138768	4949	0
	chr9	23465	28769	5004	143	35.0116837894683	4861	0
	chr14	23848	27605	5282	668	7.90894611702962	4614	0
	chr12	950929	954119	4849	296	16.4258830627469	4553	0
	chr14	499466	503447	5498	1246	4.41285590752842	4252	0
	chr11	518901	521413	5739	1505	3.81548064298513	4234	0
	chr12	793949	796576	4492	320	14.046581686921	4172	0
	chr10	73611	75418	4518	388	11.6739858426047	4130	0
	chr5	298805	303582	4802	771	6.23565161317554	4031	0
	chr13	499069	501601	4413	505	8.74068553854661	3908	0
	chr3	137545	139485	4395	530	8.29847042478048	3865	0
	chr4	1488282	1490037	4254	438	9.72486038043662	3816	0
	chr2	680128	682997	4857	1212	4.00977768999254	3645	0
	chr15	28749	33828	5897	2368	2.49040983479859	3529	0
	chr14	87662	89878	4187	666	6.28745671760942	3521	0
	chr16	193451	194692	3624	163	22.2555523377025	3461	0
	chr13	219184	223906	4741	1358	3.49217849261757	3383	0
	chr4	465393	471134	4165	823	5.06287133985938	3342	0
	chr15	779877	781112	3446	177	19.5615186506782	3269	0
	chr12	707923	711306	3524	266	13.2573261903826	3258	0
	chr16	404810	407959	3777	523	7.23069210892419	3254	0
	chr11	163138	165542	4101	876	4.68398333950988	3225	0
	chr7	362558	367140	3737	553	6.761593225588	3184	0
	chr12	282767	284080	3375	238	14.2313061801761	3137	0
	chr12	805691	807188	3341	214	15.6213200574831	3127	0
	chr9	254937	257268	3210	103	31.3427816378303	3107	0
	chr7	277413	280554	3869	782	4.94955802313864	3087	0
	chr12	809668	816108	3625	564	6.42976194157154	3061	0
	chr16	432299	434227	3730	719	5.19116238415571	3011	0
	chr13	759338	763156	3798	800	4.75120657469868	2998	0
	chr5	303832	307488	3651	658	5.54907530037401	2993	0
	chr4	355104	356974	3229	288	11.2477276086383	2941	0
	chr10	227564	228670	3096	203	15.3011015846382	2893	0
	chr13	886897	889584	3296	428	7.71494114007222	2868	0
	chr10	138977	140559	3007	188	16.0123227357303	2819	0
	chr7	440591	443222	3001	259	11.611569062366	2742	0
	chr15	91634	94561	3098	388	8.0015636867599	2710	0
	chr13	161872	164419	3019	316	9.56660092039632	2703	0
	chr16	302953	304387	3029	351	8.64713993896676	2678	0
	chr15	80253	83079	3297	642	5.14263217235972	2655	0
	chr1	142031	143839	2842	205	13.9199551194755	2637	0
	chr4	579003	580850	2776	202	13.7608285267939	2574	0
	chr14	412842	416719	3266	711	4.59730738130609	2555	0
	chr4	322147	324261	2721	241	11.3324353074364	2480	0
	chr5	138537	140994	3131	718	4.36100173891964	2413	0
	chr4	555296	556771	2715	325	8.3637120247973	2390	0
	chr9	96662	99705	2517	136	18.5417357486033	2381	0
	chr4	1236244	1238575	2651	324	8.20365300433644	2327	0
	chr14	302512	303879	2625	303	8.69001273813588	2322	0
	chr8	385109	387525	2666	365	7.30872470114102	2301	0
	chr9	316578	318475	2328	84	27.8167354229347	2244	0
	chr13	650821	653061	2597	362	7.17745728104191	2235	0
	chr12	855798	857620	2369	135	17.6409491996515	2234	0
	chr4	1401570	1404395	2732	507	5.39019203565035	2225	0
	chr15	721974	725788	3123	915	3.41382027919662	2208	0
	chr10	442297	444985	2568	368	6.99205464943231	2200	0
	chr16	280434	281681	2392	216	11.0914695912778	2176	0
	chr11	282423	284638	2621	448	5.85159291915693	2173	0
	chr2	611774	617212	4072	1900	2.1434921820585	2172	0
	chr2	556142	558607	2434	285	8.56744098482908	2149	0
	chr14	653344	661821	3977	1841	2.16122390975181	2136	0
	chr2	392745	396116	2789	668	4.1771035992717	2121	0
	chr3	176994	178838	2452	332	7.39489592484334	2120	0
	chr5	78002	79811	2457	364	6.76029364388547	2093	0
	chr12	280516	282549	2470	398	6.20723535101976	2072	0
	chr8	410735	411718	2196	134	16.5045443471984	2062	0
	chr7	596574	601510	2908	846	3.43863326516623	2062	0
	chr5	406637	409267	2281	221	10.3370067381953	2060	0
	chr12	649012	651174	2220	173	12.8872383742705	2047	0
	chr12	260838	264249	2428	387	6.28791052956119	2041	0
	chr12	498782	500054	2167	138	15.8112642927356	2029	0
	chr5	423382	425609	2320	309	7.5087844763303	2011	0
	chr5	85073	86700	2887	897	3.21958965365412	1990	0
	chr4	308313	310961	2364	376	6.29788367353087	1988	0
	chr4	128257	130723	2215	229	9.69052767157162	1986	0
	chr15	830694	834254	2896	953	3.04134325792993	1943	0
	chr10	663087	664814	2931	1002	2.92567030480703	1929	0
	chr14	585478	586996	2121	214	9.94039037536058	1907	0
	chr15	1027774	1029037	2090	207	10.0978555708286	1883	0
	chr10	651832	653122	2202	328	6.73365387094621	1874	0
	chr14	755348	759101	2434	561	4.3405886115545	1873	0
	chr11	141299	143024	2315	472	4.91452368613215	1843	0
	chr14	61474	64634	2654	819	3.24207257874014	1835	0
	chr4	215193	218840	2460	626	3.93393936206436	1834	0
	chr7	798427	801953	2332	511	4.56388064369965	1821	0
	chr12	919471	923730	2670	855	3.12577541218894	1815	0
	chr16	821621	824640	2853	1044	2.7342485794412	1809	0
	chr13	671337	674789	2557	756	3.38551355305284	1801	0
	chr12	728762	730801	2038	261	7.82108819855227	1777	0
	chr12	897916	899816	2022	246	8.22343068805523	1776	0
	chr2	234139	237393	2292	535	4.28826688057386	1757	0
	chr7	959830	961783	2068	315	6.56752601377672	1753	0
	chr8	290544	292684	2093	350	5.98931377285493	1743	0
	chr7	475949	478853	2184	453	4.83098711946161	1731	0
	chr4	767234	771449	2989	1270	2.35402982511754	1719	0
	chr4	915255	917460	2067	380	5.43979428836127	1687	0
	chr13	549829	551451	2144	459	4.67479142598358	1685	0
	chr12	201567	202749	1811	129	14.1447204216994	1682	0
	chr5	321976	323635	1900	226	8.43152071460553	1674	0
	chr4	508070	509855	1876	249	7.55581515920952	1627	0
	chr2	45514	47829	2389	787	3.03742047613047	1602	0
	chr7	438881	440071	1754	162	10.8861762065491	1592	0
	chr14	719790	723904	2419	840	2.8805948357041	1579	0
	chr10	703640	707400	2857	1297	2.20296642625746	1560	0
	chr5	396585	398202	1873	316	5.92733665003192	1557	0
	chr7	555644	557932	1909	352	5.42812036875917	1557	0
	chr12	1028771	1030515	1741	188	9.3050003150254	1553	0
	chr12	1038513	1041568	1733	189	9.17661390965006	1544	0
	chr8	381184	382927	2053	512	4.01068724059864	1541	0
	chr4	205032	210580	2431	900	2.70352491059661	1531	0
	chr16	692807	695113	2301	786	2.92950022170088	1515	0
	chr11	333287	334692	1932	438	4.4132922759976	1494	0
	chr9	127052	130157	1655	174	9.54615378167732	1481	0
	chr13	752735	756216	2088	609	3.42979937578637	1479	0
	chr12	522460	524749	1820	352	5.17765426957448	1468	0
	chr11	258720	259648	1822	354	5.15031064508903	1468	0
	chr14	575067	576349	2124	663	3.20671969697239	1461	0
	chr5	281714	284310	1832	374	4.90006654888944	1458	0
	chr5	266191	268211	1692	252	6.73855258653443	1440	0
	chr4	600604	602399	2040	600	3.40026294780932	1440	0
	chr4	1239264	1240815	1741	304	5.72968279114101	1437	0
	chr4	229732	231180	1844	407	4.53506275459112	1437	0
	chr16	654036	655397	1685	257	6.56431995502654	1428	0
	chr3	107100	108537	1842	416	4.43474589734581	1426	0
	chr10	165728	172983	2585	1159	2.23193878547103	1426	0
	chr5	100694	102654	1764	342	5.1714618939677	1422	0
	chr4	45116	48090	1782	363	4.90920112689654	1419	0
	chr16	577227	581272	2113	695	3.04056379231466	1418	0
	chr7	1048224	1050148	1872	459	4.08177027748409	1413	0
	chr12	242106	243737	1593	190	8.40936845067607	1403	0
	chr16	718321	720110	2120	721	2.94312044117645	1399	0
	chr7	147820	149092	1625	235	6.91680169682334	1390	0
	chr15	866876	869330	1891	509	3.72180639868437	1382	0
	chr7	533634	535887	1556	179	8.73702192906857	1377	0
	chr12	929779	932026	1900	524	3.62751894979467	1376	0
	chr5	51752	53773	1813	439	4.1379927741773	1374	0
	chr14	172541	174795	2035	665	3.06346085778337	1370	0
	chr15	757912	759658	1742	375	4.64720034118562	1367	0
	chr4	337919	341342	1703	339	5.03477971753438	1364	0
	chr4	1466063	1468534	1720	370	4.65767610457901	1350	0
	chr11	112713	114727	1695	354	4.79561248047694	1341	0
	chr5	60968	62057	1450	110	13.2572410744548	1340	0
	chr2	604381	605831	1594	254	6.27619556994645	1340	0
	chr11	615154	618569	1979	640	3.09366923798884	1339	0
	chr14	493212	495184	1763	436	4.05048320938968	1327	0
	chr1	128309	132533	2493	1183	2.10889700121934	1310	0
	chr16	701165	702478	1442	136	10.6300058051678	1306	0
	chr7	970278	974027	1898	596	3.18879052380324	1302	0
	chr2	413755	415477	1987	685	2.90265568679465	1302	0
	chr4	490932	492800	1684	385	4.37867739607022	1299	0
	chr13	551693	553319	1622	326	4.98352429730874	1296	0
	chr7	23723	25664	1602	308	5.20246932260265	1294	0
	chr7	806087	807839	1561	273	5.71865142661074	1288	0
	chr15	407526	408361	1504	217	6.93208564372323	1287	0
	chr13	891932	896805	1842	565	3.26449489230651	1277	0
	chr7	398242	401342	1944	690	2.81955572788021	1254	0
	chr14	229530	231686	1569	325	4.8338064570941	1244	0
	chr4	720525	721579	1431	194	7.3773110398832	1237	0
	chr13	388758	391385	1858	631	2.94481695441445	1227	0
	chr14	330731	333395	1996	769	2.5968174984741	1227	0
	chr7	225764	228547	2055	831	2.47425180207261	1224	0
	chr12	440384	441847	1451	229	6.36033431328794	1222	0
	chr4	1328715	1331184	1636	414	3.96020134180962	1222	0
	chr15	841266	842995	1441	221	6.5203733993133	1220	0
	chr13	67290	68118	1488	277	5.37881516665305	1211	0
	chr1	64931	67877	1499	293	5.13004534518146	1206	0
	chr12	672681	675105	1389	184	7.55888059197119	1205	0
	chr12	515184	517001	1580	391	4.05059537612283	1189	0
	chr9	68511	69823	1221	50	24.7255384072386	1171	0
	chr16	282017	283318	1360	190	7.16689599324319	1170	0
	chr4	116303	118852	1496	327	4.57893347156641	1169	0
	chr7	516825	518980	1678	520	3.23094993122053	1158	0
	chr4	1162651	1164669	1461	305	4.79166009287094	1156	0
	chr2	256182	258004	1553	399	3.89969945013987	1154	0
	chr15	899628	901281	1450	298	4.87395810754657	1152	0
	chr15	87325	89472	1525	374	4.08683550373574	1151	0
	chr4	427191	428747	1413	291	4.86862433092957	1122	0
	chr4	1359677	1362216	1699	578	2.93977680550217	1121	0
	chr4	524512	527405	1273	156	8.20345645857033	1117	0
	chr15	570174	572111	1483	367	4.04101664153034	1116	0
	chr7	726883	728558	1325	219	6.07328199742558	1106	0
	chr4	304992	307991	1608	504	3.19636222777493	1104	0
	chr10	700914	703267	1638	536	3.0598145803951	1102	0
	chr4	1269935	1271156	1425	324	4.40401847003466	1101	0
	chr14	505200	507379	1505	407	3.70554521085262	1098	0
	chr12	253664	255396	1441	344	4.19850456347579	1097	0
	chr6	52871	54843	1417	323	4.39626724493064	1094	0
	chr2	168214	169938	1777	683	2.60323956894109	1094	0
	chr15	505563	507151	1386	298	4.66549667598213	1088	0
	chr7	647826	649285	1252	168	7.49470012041188	1084	0
	chr13	122916	124345	1427	344	4.15899064880957	1083	0
	chr2	332678	334198	1417	347	4.0953326490325	1070	0
	chr4	927198	930580	1938	869	2.23068903668799	1069	0
	chr8	75378	76435	1238	170	7.29492819648604	1068	0
	chr8	119542	121757	1412	345	4.09648371058992	1067	0
	chr16	514294	517897	1680	614	2.73658567337459	1066	0
	chr9	231111	232654	1146	83	13.9408441707493	1063	0
	chr15	252716	253747	1321	258	5.13758798751589	1063	0
	chr5	235348	237158	1452	394	3.68844369678124	1058	0
	chr2	254629	255808	1254	202	6.21581870016939	1052	0
	chr5	121839	122996	1268	219	5.79661437324436	1049	0
	chr5	141735	143950	1377	329	4.18574455689675	1048	0
	chr15	797405	798728	1316	274	4.81941790814105	1042	0
	chr6	219840	221618	1612	572	2.8200303635909	1040	0
	chr12	370642	372976	1811	773	2.34325187708875	1038	0
	chr13	19050	21718	1584	547	2.89670513492579	1037	0
	chr12	47557	48657	1140	114	10.019745436773	1026	0
	chr10	453218	454983	1613	588	2.74415739648964	1025	0
	chr6	222727	223941	1287	272	4.74459221872331	1015	0
	chr13	878656	880438	1443	439	3.2930624004069	1004	0
	chr11	109150	110602	1384	387	3.5787017531664	997	0
	chr8	104139	105495	1206	211	5.7189341312355	995	0
	chr16	64529	66888	1341	346	3.87938425659744	995	0
	chr10	348728	349493	1225	237	5.17698510974135	988	0
	chr14	576649	577587	1141	164	6.97145093488932	977	0
	chr10	75708	77029	1362	391	3.48649041382712	971	0
	chr4	1204162	1206686	1220	256	4.77261408350328	964	0
	chr5	545527	547702	1637	674	2.43219145298234	963	0
	chr7	920325	922437	1631	670	2.43788185049448	961	0
	chr15	234161	235614	1467	509	2.88248078936841	958	0
	chr5	483148	484848	1326	374	3.55070567076125	952	0
	chr4	541254	541967	1038	91	11.5114250807597	947	0
	chr13	484007	486227	1495	556	2.69263722981636	939	0
	chr8	126444	127890	1141	204	5.59727555647599	937	0
	chr13	701685	703627	1207	270	4.48512569477171	937	0
	chr9	83247	84930	1029	97	10.6616825445737	932	0
	chr12	823775	826393	1238	309	4.01368581316904	929	0
	chr5	269110	270364	1228	305	4.03562310502399	923	0
	chr13	732323	733618	1100	179	6.17571159838077	921	0
	chr10	123507	126265	1369	448	3.0589851931159	921	0
	chr10	608123	609423	1381	461	3.00046914529857	920	0
	chr12	819113	820566	1086	169	6.45699694323313	917	0
	chr2	80781	84183	1433	528	2.71621363091651	905	0
	chr4	1301403	1302599	1182	282	4.19702597752058	900	0
	chr7	786944	788449	1340	443	3.02704505966417	897	0
	chr16	172982	174222	993	103	9.65670110340869	890	0
	chr12	347897	349152	998	117	8.56360475906583	881	0
	chr15	962037	964944	1200	319	3.7697387876609	881	0
	chr9	266308	267929	1041	164	6.36134320713641	877	0
	chr12	817336	818885	1037	162	6.40962407391777	875	0
	chr2	87831	88634	989	115	8.6025384672151	874	0
	chr11	431382	432718	1136	268	4.24605026791323	868	0
	chr8	504139	505761	1176	312	3.77774560811512	864	0
	chr4	221126	222116	1075	214	5.04066348338474	861	0
	chr11	157960	159674	1162	307	3.79470699846726	855	0
	chr13	625846	627908	1291	438	2.94907954508194	853	0
	chr12	711934	713319	948	98	9.73959300752045	850	0
	chr7	876600	878362	1234	389	3.17638800151194	845	0
	chr8	517428	519115	1116	275	4.0708830784914	841	0
	chr10	156096	157412	1163	325	3.5877678472496	838	0
	chr15	135770	137777	1169	331	3.54229626254445	838	0
	chr2	59509	60865	1076	244	4.42438856804503	832	0
	chr7	1057299	1059675	1164	337	3.46276608429445	827	0
	chr13	632517	634757	970	144	6.75025112596012	826	0
	chr15	778020	779600	1184	359	3.30277086812714	825	0
	chr12	624852	627099	1038	214	4.86655877489507	824	0
	chr12	506105	507647	962	139	6.93810328984862	823	0
	chr11	94177	96707	1365	544	2.51083268573282	821	0
	chr2	606033	607476	1332	513	2.59966961012644	819	0
	chr11	558295	559066	936	120	7.85302988941968	816	0
	chr12	780606	781464	879	64	13.7934642690823	815	0
	chr12	720414	722445	966	174	5.5700547067317	792	0
	chr2	300076	301738	1091	303	3.61183790087705	788	0
	chr3	162109	163286	881	96	9.21584256541155	785	0
	chr6	63902	65094	898	113	7.94796452137146	785	0
	chr15	286250	288233	1275	491	2.59740714195272	784	0
	chr4	1449825	1450899	914	131	7.0073854079391	783	0
	chr4	1354471	1355751	964	188	5.15361976342538	776	0
	chr8	147439	148880	1041	265	3.93794304964381	776	0
	chr4	236131	239694	1507	733	2.05797081095438	774	0
	chr4	913907	914948	892	124	7.20963097870119	768	0
	chr7	437107	438641	1173	411	2.85839752881514	762	0
	chr5	204838	207273	1172	414	2.83759458550699	758	0
	chr9	257525	258819	828	75	11.162134205866	753	0
	chr16	794755	796267	1149	402	2.86305440105946	747	0
	chr1	77494	79762	1002	256	3.91519368778318	746	0
	chr12	1017637	1019098	850	112	7.62691217972495	738	0
	chr15	254111	255076	949	217	4.38692550754446	732	0
	chr5	510352	512423	1067	335	3.19180613287904	732	0
	chr7	640709	642411	1245	514	2.42683739431935	731	0
	chr7	519188	521103	1026	296	3.47257394028892	730	0
	chr4	808220	810354	1131	401	2.82377072275815	730	0
	chr16	480550	482195	1250	520	2.40599369728455	730	0
	chr15	896383	898346	897	170	5.2897040804226	727	0
	chr7	545054	546053	816	93	8.86848902853253	723	0
	chr13	532705	534746	998	278	3.6019637387439	720	0
	chr15	1003881	1005836	873	156	5.61235311762146	717	0
	chr9	381293	383664	939	224	4.20826112277044	715	0
	chr2	371673	372904	1175	469	2.50837131918641	706	0
	chr2	138137	140325	1113	411	2.71201678437787	702	0
	chr11	216863	218350	1008	313	3.22502335293378	695	0
	chr13	159206	160480	1077	399	2.70333196157748	678	0
	chr11	550665	552382	1065	395	2.69854399557136	670	0
	chr9	339261	340855	724	55	13.1769257249523	669	0
	chr3	15384	16886	789	123	6.42710448905302	666	0
	chr14	715951	716674	710	47	15.2987319210688	663	0
	chr2	290437	291963	932	269	3.47312444531546	663	0
	chr4	1491886	1493182	837	185	4.54601783789597	652	0
	chr12	402304	404262	858	208	4.12969207287549	650	0
	chr15	904803	906435	818	169	4.86037689373244	649	0
	chr8	462490	464380	1072	426	2.52223123724503	646	0
	chr12	264456	266761	820	180	4.5561996084729	640	0
	chr4	548682	550490	984	346	2.85079153770982	638	0
	chr16	192033	192839	743	106	7.03259343768734	637	0
	chr11	430094	431072	834	197	4.23666082559798	637	0
	chr16	122831	125826	1085	450	2.41501342708122	635	0
	chr13	170207	171746	1174	541	2.17170217590753	633	0
	chr5	449490	450425	718	86	8.41450052972685	632	0
	chr7	1019266	1021813	878	248	3.5487968068113	630	0
	chr16	246981	249949	1051	421	2.50061985867681	630	0
	chr2	219354	221104	809	183	4.42864352952131	626	0
	chr11	364165	364917	913	289	3.1615615936736	624	0
	chr14	727929	730431	1178	555	2.12572910587125	623	0
	chr12	663192	664934	850	229	3.7235275523705	621	0
	chr5	362474	363313	858	239	3.59691310143495	619	0
	chr16	648647	650305	897	279	3.22393753211911	618	0
	chr15	677313	678987	1062	445	2.38779541469932	617	0
	chr7	254422	255767	754	138	5.49567211540627	616	0
	chr12	196648	198247	1041	425	2.45034066623117	616	0
	chr13	511110	512121	932	317	2.94128984609273	615	0
	chr5	166727	168250	779	167	4.68143475584984	612	0
	chr11	25069	26602	820	208	3.94931522069857	612	0
	chr14	442992	444495	906	296	3.06334763932483	610	0
	chr7	95652	97294	994	384	2.59272885128275	610	0
	chr13	225666	227222	1028	418	2.45948949663413	610	0
	chr12	257599	259407	790	183	4.34038617241619	607	0
	chr14	166774	168524	1015	411	2.4723425315187	604	0
	chr12	1002184	1003151	703	101	6.99255461812808	602	0
	chr12	935087	937135	797	200	4.00433878529966	597	0
	chr9	273699	275669	726	130	5.58942266672209	596	0
	chr5	413130	415744	937	345	2.72318935951923	592	0
	chr12	228693	229636	691	103	6.74627402774314	588	0
	chr13	146227	147731	1057	471	2.24672988654298	586	0
	chr8	487345	488266	930	345	2.69614527032545	585	0
	chr16	297449	298698	980	395	2.48642933823528	585	0
	chr9	218379	219726	645	61	10.6300986257601	584	0
	chr7	938989	939732	668	86	7.81577716594216	582	0
	chr15	306528	308746	851	270	3.15829092207712	581	0
	chr6	89840	90894	938	357	2.63273354434534	581	0
	chr10	90587	91661	763	183	4.17857707305187	580	0
	chr15	889447	891584	847	267	3.18107687697318	580	0
	chr2	563153	564629	956	376	2.5454355067312	580	0
	chr16	241629	242718	858	279	3.07809243197005	579	0
	chr12	545780	547443	683	111	6.16061858941507	572	0
	chr14	65446	66484	876	307	2.86096819114849	569	0
	chr5	340121	342130	914	347	2.63677687932709	567	0
	chr13	662391	664337	848	284	2.99546756323119	564	0
	chr14	281368	283978	1122	559	2.00874911671252	563	0
	chr16	810546	812534	977	415	2.35472372627561	562	0
	chr15	742772	744461	838	280	2.99660813948938	558	0
	chr15	109951	111111	843	287	2.9451119261329	556	0
	chr4	1182174	1184258	1079	524	2.06147018069762	555	0
	chr13	244947	247142	1047	493	2.12630493507362	554	0
	chr16	310109	312848	924	373	2.47817218441013	551	0
	chr14	185473	187535	1028	478	2.15143216295217	550	0
	chr16	350789	352776	950	402	2.36870387169492	548	0
	chr13	300450	302590	796	251	3.17350491653951	545	0
	chr3	240489	242253	931	386	2.41767456358433	545	0
	chr2	478868	479478	603	59	10.2921264543181	544	0
	chr7	803345	805604	741	197	3.77501744608376	544	0
	chr9	378466	379701	611	69	8.94880354238986	542	0
	chr4	330692	331769	928	388	2.39337780054331	540	0
	chr13	288116	290041	771	232	3.33403820369311	539	0
	chr3	64923	67389	954	416	2.29567667458081	538	0
	chr7	783911	785266	641	105	6.12294074630488	536	0
	chr15	408882	410057	809	275	2.94436619068579	534	0
	chr9	132277	133669	598	65	9.33919945289651	533	0
	chr4	1241188	1242065	771	239	3.23081662808383	532	0
	chr13	453957	455417	794	266	2.99351944816535	528	0
	chr13	889801	891641	806	279	2.89775173872472	527	0
	chr4	1356806	1358179	708	185	3.82793774394601	523	0
	chr13	251629	253021	749	231	3.25100026601392	518	0
	chr4	655344	657418	752	234	3.2190879558072	518	0
	chr4	840133	842023	786	268	2.93286373578294	518	0
	chr4	812010	813275	811	297	2.73509010392451	514	0
	chr12	445763	447537	789	278	2.84072808166215	511	0
	chr15	977259	978211	628	119	5.28676080211578	509	0
	chr5	285148	286812	1012	505	2.00753775788329	507	0
	chr12	96910	97583	567	61	9.41328716033674	506	0
	chr8	80370	81823	733	232	3.16679628186285	501	0
	chr16	645856	646878	922	422	2.1883524570683	500	0
	chr16	745378	746842	697	198	3.53451925284458	499	0
	chr7	370695	371748	896	397	2.25880254213685	499	0
	chr9	135425	137035	534	37	14.8304801812505	497	0
	chr4	1078347	1080319	756	260	2.91206687495009	496	0
	chr16	752247	754171	902	406	2.22202804502339	496	0
	chr15	1011039	1012199	783	288	2.72739624671	495	0
	chr14	215274	216961	899	404	2.23006451193527	495	0
	chr7	316563	317465	600	106	5.66491605558659	494	0
	chr15	648288	649100	663	169	3.92453516844479	494	0
	chr10	569113	570543	951	459	2.0744119774114	492	0
	chr8	115381	116185	640	150	4.29181113086671	490	0
	chr15	315689	316505	822	333	2.47172016752874	489	0
	chr2	547449	549004	823	334	2.46931326678329	489	0
	chr8	422909	424324	904	416	2.17710812217379	488	0
	chr12	569387	571054	602	115	5.2776309532727	487	0
	chr15	814737	816451	695	212	3.28043526347512	483	0
	chr4	1012248	1013916	923	440	2.10196372620861	483	0
	chr9	249833	251160	531	52	10.3780864062893	479	0
	chr12	903110	904495	750	272	2.76401895426714	478	0
	chr8	361939	363331	650	180	3.62628737225936	470	0
	chr15	199869	201620	652	183	3.57603806813641	469	0
	chr15	259281	259966	570	103	5.57662709846177	467	0
	chr15	1029468	1031289	712	246	2.90094727069857	466	0
	chr9	213968	215145	506	41	12.4133526061416	465	0
	chr7	307355	308874	698	237	2.94794143454535	461	0
	chr15	1015561	1017112	645	185	3.50092206269304	460	0
	chr7	1061559	1063206	808	348	2.32726406121852	460	0
	chr1	75171	76919	734	275	2.67611542090761	459	0
	chr2	530528	532176	687	233	2.95235316945106	454	0
	chr5	177854	178893	620	168	3.70224561679643	452	0
	chr7	616312	617883	779	329	2.37374689157052	450	0
	chr7	675096	676276	615	166	3.72250888578428	449	0
	chr15	965217	966453	570	125	4.56960414712115	445	0
	chr16	730863	732000	649	205	3.17150732503591	444	0
	chr10	555124	556623	721	278	2.59910135795805	443	0
	chr7	866022	867885	712	270	2.63801979792579	442	0
	chr15	613062	615307	784	346	2.26901489538241	438	0
	chr2	452530	453814	835	397	2.1069827812858	438	0
	chr7	825892	827477	579	142	4.09208322067351	437	0
	chr10	410999	412444	689	253	2.72345039324254	436	0
	chr12	128955	130641	727	291	2.50592371731051	436	0
	chr3	191222	192144	549	116	4.75310286588287	433	0
	chr9	171965	173121	463	32	14.7752363678616	431	0
	chr12	500454	502033	757	327	2.31863088516287	430	0
	chr5	47619	49121	672	243	2.76778211795175	429	0
	chr9	53452	55029	687	258	2.66637343011174	429	0
	chr2	144113	145767	730	301	2.42782638594752	429	0
	chr6	43225	44402	584	158	3.70067192778352	426	0
	chr9	159172	160225	517	93	5.56484450350836	424	0
	chr15	877252	877992	746	322	2.31875454266917	424	0
	chr15	819334	820481	570	150	3.81016709426152	420	0
	chr7	76798	78298	641	222	2.8946866686132	419	0
	chr9	265106	266069	444	32	14.2074116440803	412	0
	chr12	65377	67410	803	391	2.05479323197602	412	0
	chr7	915133	916849	749	340	2.20804245637793	409	0
	chr7	997667	999170	714	306	2.34046082773772	408	0
	chr9	187410	188599	465	58	8.11201962140479	407	0
	chr15	502924	504536	622	215	2.89521656267373	407	0
	chr5	379621	381408	626	219	2.85895440305677	407	0
	chr1	106088	107655	659	252	2.62346372485888	407	0
	chr3	120796	122176	640	234	2.73852129245224	406	0
	chr7	575694	577257	716	311	2.30226757179969	405	0
	chr7	360337	361921	582	178	3.28682877747117	404	0
	chr15	522921	524884	710	306	2.32510947563232	404	0
	chr12	540688	541523	723	320	2.26495857662658	403	0
	chr8	491808	493150	564	162	3.48310416138189	402	0
	chr2	396416	398330	647	245	2.64237359661454	402	0
	chr12	764889	766228	733	331	2.21452793631421	402	0
	chr15	472616	473742	590	189	3.13371946511518	401	0
	chr9	268719	270400	609	210	2.90511931268954	399	0
	chr4	162855	164070	616	217	2.84919543794736	399	0
	chr9	212468	213710	425	27	15.8373188300701	398	0
	chr3	216246	218476	731	333	2.19772362649039	398	0
	chr2	429527	431129	778	380	2.04738992174813	398	0
	chr4	332052	333398	468	72	6.52559235386336	396	0
	chr16	591944	593095	667	272	2.45846528156968	395	0
	chr4	44030	44678	471	78	6.05406655346499	393	0
	chr4	1020536	1022244	610	217	2.81598091374177	393	0
	chr12	888399	890177	564	173	3.2630313998153	391	0
	chr11	425886	427038	566	176	3.22296740285634	390	0
	chr9	312755	314231	430	41	10.6375426724168	389	0
	chr12	939562	940922	471	83	5.67942856073116	388	0
	chr10	647562	649106	775	388	2.00116668013804	387	0
	chr4	160724	161980	554	173	3.2100376257952	381	0
	chr12	790575	791876	531	151	3.52965755086404	380	0
	chr4	126768	127965	573	194	2.95401762812933	379	0
	chr12	95164	95825	434	56	7.84991081323988	378	0
	chr7	396106	397566	663	285	2.33276352594044	378	0
	chr6	75117	75918	745	369	2.01901617799398	376	0
	chr13	384339	386288	677	304	2.23041826605369	373	0
	chr13	425268	426553	476	104	4.58125514934428	372	0
	chr15	59521	61039	585	214	2.73924974443688	371	0
	chr15	551882	552934	617	248	2.48803298365909	369	0
	chr13	85190	86782	637	269	2.37463922330215	368	0
	chr7	73494	74383	549	182	3.02364894466934	367	0
	chr7	610520	611495	563	196	2.88321488473811	367	0
	chr15	760055	761348	727	362	2.00891512416664	365	0
	chr7	850953	851606	574	210	2.73612868849849	364	0
	chr16	212923	214065	615	252	2.44971937640823	363	0
	chr7	198133	199522	690	327	2.1130810859818	363	0
	chr12	165882	167459	504	142	3.57122646907621	362	0
	chr12	1014614	1015847	611	249	2.46306241147349	362	0
	chr3	142007	142552	429	68	6.34599544688787	361	0
	chr16	878742	880430	639	278	2.29876983351759	361	0
	chr5	363514	364084	399	39	10.3026697347314	360	0
	chr8	383565	384523	525	167	3.14947595340923	358	0
	chr9	76235	77271	402	45	9.05982003094383	357	0
	chr4	616539	618388	646	290	2.23392426371727	356	0
	chr16	153708	154448	464	111	4.2079777842681	353	0
	chr4	1268433	1269509	560	209	2.68119797054009	351	0
	chr15	521347	522677	606	255	2.38442282230568	351	0
	chr12	178186	179648	631	280	2.26120192260402	351	0
	chr16	446657	448721	685	334	2.05165106791304	351	0
	chr15	185592	187128	569	221	2.57714316051349	348	0
	chr15	605119	606211	528	181	2.93008281806964	347	0
	chr7	695557	696909	535	188	2.85025088323295	347	0
	chr14	402205	403135	481	135	3.5892940981637	346	0
	chr4	589748	591271	627	285	2.20012966863571	342	0
	chr15	212165	213707	659	317	2.08272793590814	342	0
	chr13	269114	270852	550	211	2.60892306298943	339	0
	chr9	166755	167787	381	43	8.88409941929002	338	0
	chr7	474032	475350	572	234	2.44535543066154	338	0
	chr13	56652	57746	487	150	3.26207655499694	337	0
	chr7	824004	824658	515	179	2.88182619402905	336	0
	chr4	232582	233895	586	251	2.33845977688815	335	0
	chr9	139886	140836	365	31	11.8241045641899	334	0
	chr12	700118	700948	440	106	4.15412812064398	334	0
	chr7	672571	674030	531	198	2.68559200347731	333	0
	chr4	992593	993215	493	161	3.06515011426327	332	0
	chr9	243972	244556	370	41	9.22103612878579	329	0
	chr7	649625	650699	590	261	2.26670809754958	329	0
	chr12	948689	950055	465	137	3.40365827137284	328	0
	chr12	1026798	1027866	425	98	4.37947131159618	327	0
	chr15	960989	961806	419	93	4.55373708033259	326	0
	chr8	282325	283404	543	217	2.503416785612	326	0
	chr10	419704	420869	570	245	2.33456626828953	325	0
	chr16	412179	413553	538	215	2.50657515709992	323	0
	chr1	100237	101166	418	98	4.29368577464462	320	0
	chr15	966675	967735	454	135	3.38049735176408	319	0
	chr16	829873	830438	525	206	2.54957429251976	319	0
	chr14	252003	252633	374	56	6.74223713431231	318	0
	chr13	554853	556422	532	214	2.48799730770106	318	0
	chr15	930326	931178	544	226	2.40828267084534	318	0
	chr4	563393	565071	611	293	2.09165612778176	318	0
	chr9	46197	47088	347	30	11.8609659991793	317	0
	chr14	359806	361024	520	205	2.54173846530584	315	0
	chr3	147372	148600	456	145	3.15042745891546	311	0
	chr13	664634	665893	463	152	3.06597449003062	311	0
	chr7	728811	730407	621	311	2.00074535235944	310	0
	chr4	1300409	1301159	455	146	3.12645454994174	309	0
	chr16	677153	678126	615	307	2.00860575335315	308	0
	chr16	100185	101615	484	177	2.74734081357563	307	0
	chr9	384937	385854	349	44	7.96444537097789	305	0
	chr4	1324076	1325231	500	198	2.53115822969549	302	0
	chr4	551835	552995	486	185	2.63662027634437	301	0
	chr4	87480	88559	465	166	2.80689427684434	299	0
	chr15	413516	414775	523	224	2.3395254532225	299	0
	chr15	630658	631764	584	286	2.04482150489023	298	0
	chr15	729318	730496	458	161	2.85092313314985	297	0
	chr2	592096	592983	537	243	2.21311219918893	294	0
	chr2	304941	305929	544	252	2.16074832519365	292	0
	chr13	699910	701254	515	224	2.29975280742427	291	0
	chr9	290201	291069	337	47	7.25474892720432	290	0
	chr4	703541	704976	571	281	2.0335540715535	290	0
	chr12	1003742	1004624	367	78	4.72371184355285	289	0
	chr15	547790	548633	365	77	4.7712501780772	288	0
	chr7	282781	284348	493	205	2.41112045463228	288	0
	chr16	40851	41961	522	234	2.23202768984615	288	0
	chr16	532003	533246	441	154	2.88063459261378	287	0
	chr12	349799	351144	457	170	2.70081648015667	287	0
	chr4	743194	744231	460	174	2.65569366608148	286	0
	chr9	95444	96430	363	79	4.62109295608186	284	0
	chr12	415133	416166	411	127	3.24326366433996	284	0
	chr13	293919	294945	414	130	3.19689599853842	284	0
	chr5	264898	265768	449	168	2.6743460850567	281	0
	chr11	207892	209037	460	179	2.58208635534345	281	0
	chr8	162703	164386	557	277	2.01153111845011	280	0
	chr16	253329	254438	457	178	2.5790636832755	279	0
	chr6	130421	131392	447	170	2.63213782551541	277	0
	chr9	157395	158281	305	29	10.6573628126525	276	0
	chr13	725750	727095	451	175	2.58511784638508	276	0
	chr9	210593	211163	292	17	18.2411119748882	275	0
	chr12	109979	111512	516	241	2.14423700157149	275	0
	chr13	434899	435860	545	271	2.01551429513655	274	0
	chr9	116147	116992	291	18	16.6343402665668	273	0
	chr7	635708	636516	405	132	3.0804632952346	273	0
	chr12	586841	587782	367	95	3.86880693935156	272	0
	chr15	416566	417776	421	150	2.82219364238918	271	0
	chr9	192467	193293	300	30	10.2395759596975	270	0
	chr3	281715	282780	388	118	3.29415062906675	270	0
	chr7	88067	88858	390	120	3.26605691081507	270	0
	chr12	559493	560474	408	138	2.97692470301621	270	0
	chr16	875322	876246	513	243	2.11247364506723	270	0
	chr3	23583	24363	538	269	2.00033329458293	269	0
	chr4	472538	473455	372	104	3.59100644325025	268	0
	chr4	1245670	1246137	303	36	8.54980318188243	267	0
	chr10	440659	441261	375	108	3.47890344355129	267	0
	chr12	298561	299539	379	112	3.39627177321063	267	0
	chr8	554075	554580	391	125	3.14009041830997	266	0
	chr7	698650	699869	438	172	2.55319589661444	266	0
	chr12	127652	128578	351	86	4.12391627976657	265	0
	chr7	373368	374223	399	135	2.95665702070896	264	0
	chr13	913753	914787	465	201	2.31435904186156	264	0
	chr16	134713	135468	512	248	2.07117521503538	264	0
	chr12	106185	107329	446	183	2.44064047342873	263	0
	chr16	819455	820529	476	215	2.22302522425148	261	0
	chr9	369204	369931	326	67	4.88399112886844	259	0
	chr7	835890	836658	373	114	3.2869101824748	259	0
	chr7	145942	146960	398	139	2.86672006304358	259	0
	chr12	183829	184657	365	107	3.43659689980548	258	0
	chr4	629902	630630	431	174	2.48826950017634	257	0
	chr9	309452	310382	352	96	3.69757390587471	256	0
	chr12	491653	492664	383	128	3.00163423631812	255	0
	chr16	121715	122562	385	130	2.96711327085995	255	0
	chr3	283243	284457	395	140	2.83036272091962	255	0
	chr4	832115	833263	454	201	2.26700602675898	253	0
	chr9	276604	277419	296	44	6.80771807945513	252	0
	chr5	308070	308747	318	66	4.82073986229539	252	0
	chr7	899602	900300	306	56	5.48189569071379	250	0
	chr15	680360	680940	311	61	5.17149106866279	250	0
	chr3	230371	230999	347	98	3.55278258797109	249	0
	chr12	867395	868159	306	58	5.35164708061311	248	0
	chr2	230317	231464	412	164	2.51400527722814	248	0
	chr16	251998	253080	454	206	2.21027977701585	248	0
	chr9	190695	191396	264	17	15.7803820373815	247	0
	chr12	399614	400320	332	85	3.93431093357041	247	0
	chr15	946864	947868	391	144	2.72997510290698	247	0
	chr9	365458	366346	318	74	4.34914393549521	244	0
	chr13	729411	730424	354	110	3.22037925284573	244	0
	chr7	697154	697596	292	49	5.97526180546586	243	0
	chr14	417544	418168	370	127	2.93543743908813	243	0
	chr15	976353	977024	295	53	5.64324277660985	242	0
	chr3	124451	125057	326	84	3.88170601809235	242	0
	chr9	219943	220611	257	16	16.1834581544845	241	0
	chr2	768535	769924	476	235	2.02872380296818	241	0
	chr12	964680	965163	284	45	6.37904261140363	239	0
	chr13	144615	145655	412	173	2.39404267252866	239	0
	chr9	193499	194335	270	32	8.45582004118636	238	0
	chr4	416181	417021	371	133	2.80823568390616	238	0
	chr10	213111	213983	349	112	3.1175064516427	237	0
	chr13	850516	851470	354	117	3.04743295963734	237	0
	chr7	760990	762116	454	218	2.08486641412271	236	0
	chr13	728104	729085	341	107	3.20886974306149	234	0
	chr14	181153	182554	407	173	2.36379962200254	234	0
	chr13	668510	669852	443	210	2.11431371768943	233	0
	chr15	21890	22438	233	1	274.118126669257	232	0
	chr15	738252	738983	284	52	5.49988858680436	232	0
	chr5	163399	164368	372	140	2.66900821412408	232	0
	chr16	868641	869894	438	206	2.13238445447784	232	0
	chr12	568498	569168	297	66	4.50626613351976	231	0
	chr16	623875	624631	346	116	3.00506362195399	230	0
	chr7	824923	825613	329	100	3.31078986291213	229	0
	chr14	290939	291782	357	128	2.78975516228568	229	0
	chr16	911263	912423	390	161	2.42948480507657	229	0
	chr2	118575	119640	404	175	2.31306559648865	229	0
	chr15	948077	949097	374	146	2.57310391723269	228	0
	chr4	176759	177922	438	210	2.08869152187888	228	0
	chr2	443555	444775	428	201	2.13613858514098	227	0
	chr4	471763	472253	245	19	13.1273260186836	226	0
	chr12	592655	593076	271	45	6.10700170391662	226	0
	chr3	280435	281430	314	88	3.60529180777683	226	0
	chr7	888847	889865	380	154	2.47136985013667	226	0
	chr7	880253	881318	418	192	2.18409950858232	226	0
	chr7	36691	37700	360	135	2.67576886029835	225	0
	chr7	704566	705222	288	64	4.558332453272	224	0
	chr13	178448	179369	383	159	2.41249860177987	224	0
	chr9	375320	376012	258	35	7.55741837622449	223	0
	chr15	441955	442986	442	219	2.02729399539546	223	0
	chr12	39221	40173	304	82	3.74453569011063	222	0
	chr4	235005	235910	362	140	2.5881111872836	222	0
	chr5	378287	379390	407	185	2.20101449807054	222	0
	chr2	712447	713656	418	196	2.13330872173186	222	0
	chr12	926480	927355	322	102	3.16619227964911	220	0
	chr10	451498	452281	387	167	2.32440681248697	220	0
	chr2	478248	478619	256	37	6.9648535134946	219	0
	chr16	679610	680518	425	206	2.06651458658041	219	0
	chr9	311101	311741	270	52	5.20358156380699	218	0
	chr12	400772	401408	282	64	4.43533329860478	218	0
	chr2	306989	307363	309	91	3.40885319221713	218	0
	chr12	132408	133015	321	104	3.09872922707179	217	0
	chr15	250990	251480	262	46	5.73462015668992	216	0
	chr12	210473	211275	285	69	4.15893892333147	216	0
	chr8	145881	146406	306	90	3.40475191336792	216	0
	chr5	98496	99503	409	193	2.12384588463961	216	0
	chr4	1194786	1195446	351	136	2.59104402285751	215	0
	chr13	698738	699653	307	93	3.31120266918793	214	0
	chr2	457565	458217	360	146	2.48122906418245	214	0
	chr15	19699	20229	213	0	nan	213	0
	chr4	871064	871821	329	116	2.83707593573514	213	0
	chr12	286716	287500	323	111	2.91726885318573	212	0
	chr16	802943	803801	345	133	2.59724697234128	212	0
	chr4	766222	767007	371	159	2.34329600114024	212	0
	chr14	511112	512136	407	196	2.08453215611195	211	0
	chr5	197458	198468	329	119	2.78580802626498	210	0
	chr1	169351	170554	371	161	2.31449292098191	210	0
	chr15	67711	68609	313	104	3.03699743011292	209	0
	chr8	393694	394667	354	145	2.44384986285239	209	0
	chr9	169434	170030	239	31	7.85034156910141	208	0
	chr16	772480	773254	284	77	3.728943508467	207	0
	chr15	650452	651184	300	93	3.26043227708778	207	0
	chr4	1202287	1202998	305	98	3.12114622735541	207	0
	chr7	142713	143808	382	176	2.17999013888614	206	0
	chr4	50612	51070	247	42	5.91894180840371	205	0
	chr12	381927	382578	308	103	3.01558930239341	205	0
	chr4	1114112	1114636	269	65	4.19209433391097	204	0
	chr7	802402	803107	257	54	4.81575743816105	203	0
	chr3	168909	169840	367	164	2.245949106222	203	0
	chr14	697328	697787	281	80	3.52851617386903	201	0
	chr7	467769	468919	305	104	2.93635199351091	201	0
	chr12	846938	847729	289	89	3.25631640670093	200	0
	chr4	1267391	1268153	346	146	2.38091043036396	200	0
	chr9	296005	296704	218	19	11.6950418819871	199	0
	chr12	165117	165602	272	73	3.77678527978622	199	0
	chr12	934194	934869	275	76	3.62093543082953	199	0
	chr4	453002	453986	327	128	2.5689713150775	199	0
	chr13	411984	412945	361	162	2.23753891205915	199	0
	chr15	6266	6808	198	0	nan	198	0
	chr15	20901	21313	198	0	nan	198	0
	chr5	157015	157884	285	87	3.2907790307496	198	0
	chr10	586144	587279	326	128	2.55620283436825	198	0
	chr4	489983	490731	279	82	3.42904094645417	197	0
	chr15	649457	650207	284	87	3.29180523791493	197	0
	chr9	217591	218042	205	9	25.145625338528	196	0
	chr12	669122	669715	255	59	4.37073421172268	196	0
	chr15	54366	54855	313	117	2.69769918242631	196	0
	chr9	121953	122439	223	28	7.99372680324025	195	0
	chr9	289320	289929	219	26	8.71228785624937	193	0
	chr12	1031532	1032062	254	61	4.17653403134254	193	0
	chr10	215428	216186	264	71	3.73675158113215	193	0
	chr7	665426	666349	282	89	3.17052979975428	193	0
	chr4	168844	169760	311	119	2.62025857698958	192	0
	chr12	603914	604811	342	150	2.2932997848458	192	0
	chr7	577471	578251	351	159	2.21501872557988	192	0
	chr3	229384	229929	279	88	3.2034280712412	191	0
	chr4	200929	201604	288	97	2.98562218731943	191	0
	chr16	488789	489673	351	160	2.20414128692454	191	0
	chr12	695483	696144	258	68	3.80533047274598	190	0
	chr2	578935	579547	264	74	3.60480448947262	190	0
	chr13	367856	368486	286	97	2.97428902214633	189	0
	chr7	300679	301587	300	111	2.72210252021693	189	0
	chr7	954410	955026	300	111	2.71203929463387	189	0
	chr8	186953	187712	315	127	2.49950442198852	188	0
	chr10	556840	557580	366	178	2.0661217753314	188	0
	chr4	1120264	1120533	211	24	8.82628196580237	187	0
	chr12	229977	230575	228	41	5.61680353516594	187	0
	chr15	616082	616989	307	120	2.56153973419359	187	0
	chr10	140866	141687	267	81	3.30529385691491	186	0
	chr4	138573	139398	296	110	2.69377065458952	186	0
	chr16	449356	450394	344	158	2.17771801475361	186	0
	chr12	657496	657900	240	55	4.38714497847508	185	0
	chr4	488776	489293	293	108	2.71306741104984	185	0
	chr8	241385	242188	305	120	2.55234841970563	185	0
	chr16	376775	377176	249	65	3.85321036331405	184	0
	chr12	580233	580900	254	70	3.64465808998159	184	0
	chr9	102870	103320	203	20	10.6241289235172	183	0
	chr4	520113	520690	221	38	5.8876154477594	183	0
	chr9	404705	405343	208	26	8.16435523186547	182	0
	chr12	42254	43227	274	92	2.99404626564929	182	0
	chr5	176996	177438	288	106	2.73976812890365	182	0
	chr15	577539	578035	245	64	3.86893689166506	181	0
	chr12	910191	910834	245	64	3.84459470526183	181	0
	chr12	121257	122228	282	101	2.81312141000042	181	0
	chr15	804753	805257	251	71	3.54708269440171	180	0
	chr4	1168046	1168860	297	117	2.55650636301381	180	0
	chr15	310702	311580	316	136	2.32716967975674	180	0
	chr16	700470	700766	193	14	14.2005561286764	179	0
	chr12	211552	212481	354	175	2.03267385552404	179	0
	chr16	250267	250695	226	48	4.78976856581678	178	0
	chr12	544058	544698	282	104	2.72607686566848	178	0
	chr16	138869	139528	297	119	2.49610230951285	178	0
	chr8	113488	114184	307	129	2.38844633240537	178	0
	chr10	150983	151947	340	162	2.10788309558814	178	0
	chr4	1344521	1345279	344	166	2.08176843151362	178	0
	chr4	194921	195999	344	166	2.07387297602115	178	0
	chr4	433443	434060	352	174	2.03218297926235	178	0
	chr16	529656	530566	308	131	2.36900878115209	177	0
	chr9	47785	48291	217	41	5.38521850525292	176	0
	chr4	652726	653334	235	59	4.03109710293303	176	0
	chr13	54983	55527	253	77	3.32232349377297	176	0
	chr5	367475	368015	254	78	3.28832975342741	176	0
	chr13	348565	349172	284	110	2.59373269116348	174	0
	chr7	139204	140022	305	131	2.33072939484928	174	0
	chr2	424717	425674	327	153	2.14743395641017	174	0
	chr12	396130	396704	223	50	4.48164391027264	173	0
	chr15	100857	101313	243	70	3.49703795884708	173	0
	chr11	308696	309584	322	149	2.16586945030302	173	0
	chr12	732570	733583	337	164	2.0570748760825	173	0
	chr4	144234	145418	342	169	2.02847776097417	173	0
	chr4	547655	547979	193	21	9.58707818975038	172	0
	chr16	174537	174992	259	87	2.99704853828109	172	0
	chr4	1442764	1443628	253	82	3.1094887435588	171	0
	chr7	341596	342265	281	111	2.53558994839813	170	0
	chr10	422612	423402	315	145	2.17728140111666	170	0
	chr12	97904	98379	231	62	3.77127735798131	169	0
	chr15	410791	411391	240	71	3.42246588116123	169	0
	chr15	333181	334024	292	123	2.38149055682189	169	0
	chr11	334909	335418	329	160	2.06337022616602	169	0
	chr9	264441	264790	181	13	14.9046694825946	168	0
	chr12	590546	591163	219	51	4.3253719601	168	0
	chr7	425622	426582	313	145	2.17133687885692	168	0
	chr8	211548	212260	246	79	3.13067397008171	167	0
	chr4	1443836	1444224	251	84	3.00739755852091	167	0
	chr10	412754	413308	251	84	2.99178515746147	167	0
	chr4	1072946	1073356	281	114	2.47690442039503	167	0
	chr10	547663	548314	311	144	2.16127399731383	167	0
	chr15	411865	412595	323	156	2.08219542393251	167	0
	chr9	341210	341751	178	12	16.0003144958021	166	0
	chr12	490446	490825	211	45	4.70858406401919	166	0
	chr9	377304	377716	178	13	14.405781436083	165	0
	chr4	1060970	1061669	236	71	3.32962632165718	165	0
	chr9	60501	60875	190	26	7.3961895775005	164	0
	chr4	1166736	1167329	259	95	2.72647647931411	164	0
	chr7	541546	541925	203	40	5.19798065365752	163	0
	chr14	625945	626376	229	66	3.48916391111605	163	0
	chr13	229038	229583	251	88	2.85981682279028	163	0
	chr4	784788	785591	260	97	2.70712346557651	163	0
	chr4	572239	573127	263	100	2.65151935211052	163	0
	chr15	805662	806492	273	110	2.50430434725321	163	0
	chr4	446422	446752	211	49	4.31843838670159	162	0
	chr7	251389	252207	252	90	2.80104349330322	162	0
	chr4	244543	245170	261	99	2.64815159433784	162	0
	chr14	485763	486374	289	127	2.27792624156124	162	0
	chr12	538473	539029	228	67	3.44414986002483	161	0
	chr8	161742	162409	315	154	2.04690247934459	161	0
	chr8	165084	165990	321	160	2.01045792936046	161	0
	chr12	547762	548189	202	42	4.85449352280214	160	0
	chr12	579330	579866	218	58	3.79330695775997	160	0
	chr12	176815	177282	258	98	2.64669253776064	160	0
	chr12	843832	844636	274	114	2.41442961678641	160	0
	chr12	96043	96524	171	12	14.8774194902971	159	0
	chr7	52105	52632	213	54	3.94591444493113	159	0
	chr12	925768	926142	218	59	3.7365492476688	159	0
	chr4	779966	780465	221	62	3.59687087081547	159	0
	chr15	812064	812623	231	72	3.23529977828522	159	0
	chr12	892330	892927	235	76	3.12417899982316	159	0
	chr12	933057	933707	259	100	2.61020116436838	159	0
	chr10	153150	153663	186	28	6.69249985813643	158	0
	chr9	101703	102228	191	33	5.78924802972344	158	0
	chr7	900945	901772	306	148	2.08144300913055	158	0
	chr4	155297	155959	306	148	2.07866502001762	158	0
	chr9	287246	287601	167	10	17.4800938938658	157	0
	chr4	1397392	1398169	256	99	2.58641470087935	157	0
	chr10	483826	484258	235	79	2.97614086256438	156	0
	chr15	75968	76782	284	128	2.2237486299392	156	0
	chr4	577265	578073	302	146	2.07813569355467	156	0
	chr9	416041	416373	179	24	7.63701706994105	155	0
	chr4	1229142	1229621	244	89	2.7638083457437	155	0
	chr15	542354	543199	298	143	2.0868383851277	155	0
	chr12	131676	132184	209	55	3.85119974294555	154	0
	chr15	913325	913929	228	74	3.0831696946668	154	0
	chr13	730934	731683	250	96	2.61158794865131	154	0
	chr7	646738	647496	254	100	2.55605053246104	154	0
	chr8	197418	198012	283	129	2.1974355346033	154	0
	chr12	544904	545539	243	91	2.68518664518563	152	0
	chr7	869878	870468	214	63	3.44280304053665	151	0
	chr15	829237	829792	245	94	2.6322903966123	151	0
	chr15	342898	343511	258	107	2.42823954268389	151	0
	chr15	268201	268929	302	151	2.00731491123192	151	0
	chr4	54003	54304	186	36	5.31124905079529	150	0
	chr12	918839	919267	190	40	4.83669193305956	150	0
	chr4	848325	848873	231	81	2.88369158690156	150	0
	chr9	285933	286330	176	27	6.62137435860311	149	0
	chr12	1041921	1042299	177	28	6.40292264490073	149	0
	chr4	1441135	1441546	201	52	3.88060373706076	149	0
	chr4	628012	628566	232	83	2.82229308240087	149	0
	chr14	256077	256771	234	85	2.75766284949444	149	0
	chr5	155163	155966	262	113	2.31875594650909	149	0
	chr9	402503	402909	158	10	16.9911502454524	148	1.07080997939913E-35
	chr9	298605	299034	179	31	5.95428449520828	148	0
	chr13	849643	850124	215	67	3.21368073295453	148	0
	chr3	28203	28824	219	71	3.09706128919545	148	0
	chr15	880159	880655	248	100	2.50442245810296	148	0
	chr15	788360	788868	207	60	3.47899768366255	147	0
	chr3	220236	220781	210	63	3.35330005321125	147	0
	chr5	153407	154108	264	117	2.259851246579	147	0
	chr7	896919	897388	184	38	4.89071086132309	146	0
	chr7	183174	183841	241	95	2.54570478958718	146	0
	chr15	828046	828744	243	97	2.52435190406842	146	0
	chr7	747711	748188	199	54	3.74327485155113	145	0
	chr16	398404	399073	259	115	2.26458600314065	144	0
	chr10	413780	414107	186	43	4.42035484457159	143	0
	chr7	702156	702493	200	57	3.5311991778506	143	0
	chr3	203681	204268	223	80	2.81515015437005	143	0
	chr13	863975	864504	235	92	2.57647933707746	143	0
	chr15	632934	633520	242	99	2.45436534904396	143	0
	chr16	896874	897631	246	103	2.41032690402378	143	0
	chr4	1242817	1243398	266	123	2.17577145774017	143	0
	chr9	191804	192207	151	9	17.6925608497659	142	1.09479602258855E-34
	chr9	399702	400154	178	36	5.04462382418791	142	0
	chr14	379255	379762	211	69	3.09823649235229	142	0
	chr4	734397	734901	224	82	2.75306513263704	142	0
	chr2	477368	477848	242	101	2.405678820241	141	0
	chr15	958935	959204	173	33	5.391517029677	140	0
	chr4	363982	364415	239	99	2.41466059964908	140	0
	chr14	19130	19670	277	137	2.03367656014593	140	0
	chr9	174576	175025	162	23	7.11803358690912	139	0
	chr13	912892	913535	221	82	2.71784779693242	139	0
	chr9	211662	211981	157	19	8.38437841053688	138	0
	chr16	730209	730548	216	78	2.7984088713113	138	0
	chr12	445027	445418	222	84	2.64445238043957	138	0
	chr4	1276451	1277080	238	100	2.39947378632055	138	0
	chr7	394001	394852	262	124	2.11796073663909	138	0
	chr13	399103	399701	190	53	3.6497481166689	137	0
	chr15	117157	117601	204	67	3.04762437989119	137	0
	chr7	613133	613892	257	120	2.15593943629508	137	0
	chr3	206882	207495	263	126	2.09287450908657	137	0
	chr7	130679	131239	235	99	2.38943254139486	136	0
	chr7	288578	289199	237	101	2.36068935668752	136	0
	chr15	959422	960102	238	102	2.34801249394133	136	0
	chr13	527445	528022	262	126	2.08551396529628	136	0
	chr4	1260356	1261101	264	128	2.07403188740202	136	0
	chr4	576455	577031	206	71	2.9236685523147	135	0
	chr16	305762	306299	227	92	2.49356915688689	135	0
	chr3	172619	173288	229	94	2.43779591169961	135	0
	chr12	696649	696953	163	29	5.74528507352095	134	0
	chr12	356601	357105	171	37	4.62722889658848	134	0
	chr9	81438	81820	150	17	8.83163426523909	133	4.45238451245492E-28
	chr9	221552	221987	155	22	7.15766437182776	133	0
	chr12	133312	133725	186	53	3.52180178161884	133	0
	chr15	516093	516505	186	53	3.51524357071078	133	0
	chr15	418385	418955	202	69	2.96133924764028	133	0
	chr8	443752	444233	228	95	2.40264783844056	133	0
	chr9	312069	312422	153	21	7.41421148192911	132	0
	chr13	254712	255147	205	73	2.81111634944798	132	0
	chr4	1393251	1393834	208	76	2.74761783320563	132	0
	chr4	713165	713645	212	80	2.65345103991133	132	0
	chr4	570556	571028	215	83	2.59562266460875	132	0
	chr11	115453	116026	221	89	2.48990908001838	132	0
	chr9	80081	80316	136	5	33.363951668681	131	1.60905711807175E-34
	chr16	415261	415670	177	46	3.87772652509498	131	0
	chr7	1030880	1031447	196	65	3.04310898037881	131	0
	chr15	180226	180542	164	34	4.88459529241682	130	0
	chr12	359535	360024	176	46	3.85249079213862	130	0
	chr7	615581	615973	203	73	2.78099245055626	130	0
	chr15	311809	312287	214	84	2.56903210594819	130	0
	chr12	346624	347269	222	92	2.42198257700576	130	0
	chr2	655114	655862	228	98	2.35045203373409	130	0
	chr15	370301	370853	228	98	2.33248489944358	130	0
	chr4	478768	479383	234	104	2.26344075559967	130	0
	chr16	793507	793987	242	112	2.17445062088301	130	0
	chr9	398887	399251	150	21	7.28382207442399	129	0
	chr6	164657	165293	219	90	2.43659279563896	129	0
	chr9	117928	118227	158	30	5.27062592599727	128	0
	chr10	209647	209895	172	44	3.98914261527215	128	0
	chr12	581192	581707	174	46	3.79662133692796	128	0
	chr5	526948	527287	185	57	3.26842378472881	128	0
	chr5	65107	65703	253	125	2.02549273783028	128	0
	chr9	186589	186914	147	20	7.38166446049834	127	2.20859600351955E-25
	chr7	896078	896385	170	43	3.97809017428194	127	0
	chr15	685152	685438	176	49	3.66476435062397	127	0
	chr11	489527	489916	195	68	2.87455143927356	127	0
	chr12	1052028	1052691	210	83	2.55463840339522	127	0
	chr4	481618	482168	234	107	2.19660687502094	127	0
	chr16	353108	353525	239	112	2.14749462145058	127	0
	chr15	7077	7396	127	1	597.64810449778	126	3.79096928140188E-37
	chr12	70377	70851	162	36	4.56334998170891	126	0
	chr12	656630	657063	169	43	3.96440188441724	126	0
	chr4	194219	194674	177	51	3.48785236586817	126	0
	chr13	285027	285510	202	76	2.6601205745526	126	0
	chr5	420707	421121	154	29	5.44148392268364	125	0
	chr1	30352	30731	169	44	3.85202439508275	125	0
	chr12	896308	896727	198	73	2.73271560707423	125	0
	chr7	167923	168650	249	124	2.01620364978386	125	0
	chr7	935683	935990	159	35	4.57425309970806	124	0
	chr7	724533	724949	172	48	3.61031016372348	124	0
	chr7	456785	457349	193	69	2.80091156152925	124	0
	chr13	789317	789764	194	70	2.77487246285622	124	0
	chr3	194188	194678	216	92	2.35663078077005	124	0
	chr12	107564	108107	217	93	2.33774773435043	124	0
	chr16	674500	675183	220	96	2.30623550699714	124	0
	chr12	986827	987459	231	107	2.16899968266411	124	0
	chr4	371071	371527	237	113	2.1007107784849	124	0
	chr4	1323009	1323460	164	42	3.96988398567713	122	0
	chr1	87493	87956	178	56	3.19149487764663	122	0
	chr5	540893	541413	190	68	2.79905342845368	122	0
	chr5	432523	432898	195	73	2.69528047239878	122	0
	chr5	403770	404349	212	90	2.37211009097075	122	0
	chr15	887884	888263	160	39	4.11443985713372	121	0
	chr15	334273	334657	163	42	3.97440500318788	121	0
	chr15	360034	360475	175	54	3.29412341061768	121	0
	chr10	216389	216952	192	71	2.71763751355066	121	0
	chr15	299687	300062	193	72	2.69506493535063	121	0
	chr10	431113	431442	195	74	2.64347663069848	121	0
	chr10	450841	451253	197	76	2.59742238381311	121	0
	chr4	1116130	1116584	208	87	2.40750009171658	121	0
	chr16	399692	400348	212	91	2.33537438397306	121	0
	chr7	141551	142028	218	97	2.26364112052746	121	0
	chr3	285736	286110	163	43	3.85316406207696	120	0
	chr8	493468	493916	173	53	3.26595894127759	120	0
	chr14	300395	300885	212	92	2.30449008731575	120	0
	chr4	733149	733778	215	95	2.26329128591712	120	0
	chr11	97706	98251	233	113	2.06469149906451	120	0
	chr9	417744	418125	137	18	7.83128734199194	119	3.75216691253226E-24
	chr2	562605	562932	175	56	3.16615167044115	119	0
	chr4	440650	441032	177	58	3.10316276669153	119	0
	chr4	847281	847957	213	94	2.2825472995752	119	0
	chr2	591494	591812	132	14	9.55273189710244	118	1.50853272061659E-25
	chr9	368278	368591	143	25	5.84686898115366	118	1.36380828130358E-21
	chr12	297514	297925	155	37	4.22755967833213	118	0
	chr5	58922	59274	185	67	2.77763810459381	118	0
	chr9	389668	390225	187	69	2.73034198404581	118	0
	chr9	200630	201041	133	16	8.62888784041726	117	1.94537897469388E-24
	chr12	295239	295781	186	69	2.71425487627948	117	0
	chr11	446269	446824	196	79	2.50327386211752	117	0
	chr7	782288	782864	212	95	2.25397978826194	117	0
	chr2	707844	708325	189	73	2.60033749359425	116	0
	chr12	785412	785944	200	84	2.39902052342442	116	0
	chr15	281768	282488	225	109	2.08020703729716	116	0
	chr15	830029	830419	176	61	2.92663160155837	115	0
	chr3	110816	111302	176	61	2.91661928372254	115	0
	chr5	479734	480213	180	65	2.80100466820862	115	0
	chr9	397876	398250	134	20	7.0129718017306	114	3.27034624825374E-22
	chr9	241995	242416	153	39	3.97715980156462	114	0
	chr10	207831	208422	206	92	2.25311708628182	114	0
	chr8	94975	95396	214	100	2.14179437700712	114	0
	chr12	357580	358006	154	41	3.80745268036002	113	0
	chr5	433131	433552	157	44	3.58162986349632	113	0
	chr4	263021	263566	198	85	2.33713618004893	113	0
	chr4	1090168	1090455	207	94	2.21825019254491	113	0
	chr4	937400	937705	147	35	4.3006086466117	112	0
	chr13	49589	49967	147	35	4.29778680908241	112	0
	chr16	135704	136135	147	35	4.2150462053687	112	0
	chr7	604237	604695	163	51	3.24059296908806	112	0
	chr2	91556	92040	193	81	2.39165272953089	112	0
	chr15	751581	752127	208	96	2.18487777234846	112	0
	chr9	278412	278745	130	19	7.22083304705083	111	7.92264310622937E-22
	chr7	424786	425245	153	42	3.72277990936533	111	0
	chr3	26625	26936	156	45	3.49901820834748	111	0
	chr3	179102	179392	162	51	3.22819464390609	111	0
	chr5	381786	382224	187	76	2.46853835256575	111	0
	chr9	93080	93414	152	42	3.66028195859943	110	0
	chr13	362844	363094	154	44	3.56163427106616	110	0
	chr5	411869	412471	203	93	2.20321262752371	110	0
	chr14	156339	156961	211	101	2.10510315096813	110	0
	chr13	596737	597147	157	48	3.31742894604589	109	0
	chr15	569724	569954	176	67	2.64612378032274	109	0
	chr15	718072	718514	189	80	2.38448611492433	109	0
	chr4	1149960	1150312	195	86	2.29038647888061	109	0
	chr10	54112	54455	213	104	2.06041989877867	109	0
	chr12	505335	505772	174	66	2.64003470448633	108	0
	chr16	50773	51305	192	84	2.28969370102535	108	0
	chr9	88993	89232	116	9	13.5243508220163	107	3.89114881850378E-25
	chr7	187464	187726	127	20	6.40330184936116	107	1.56251947985052E-20
	chr12	194846	195333	161	54	2.99076811280368	107	0
	chr6	265581	265832	170	63	2.70500741296676	107	0
	chr7	751490	751882	176	69	2.57714105267324	107	0
	chr8	114394	114872	187	80	2.35722803003567	107	0
	chr7	338084	338524	197	90	2.18970463563784	107	0
	chr12	868559	868795	120	14	8.77428995695015	106	1.77215545617202E-22
	chr9	260470	260770	119	14	9.04055464570711	105	3.17739270041819E-22
	chr9	350600	350840	120	15	8.53813584554837	105	8.04888181380494E-22
	chr5	93425	93840	165	60	2.76932663922293	105	0
	chr2	218379	218868	172	67	2.59322898721846	105	0
	chr15	115378	115806	172	67	2.58598460349722	105	0
	chr4	1495131	1495474	148	44	3.37687995934188	104	0
	chr5	128889	129292	152	48	3.20322168135148	104	0
	chr13	368789	369288	176	72	2.45693174940986	104	0
	chr9	344054	344434	151	48	3.17518279535977	103	0
	chr10	214250	214636	158	55	2.88292826279505	103	0
	chr4	1358399	1358957	179	76	2.35800463190494	103	0
	chr7	828384	828800	183	80	2.31266172512177	103	0
	chr16	279117	279599	182	79	2.30432952723929	103	0
	chr4	1170040	1170330	147	45	3.2756972401762	102	0
	chr7	175126	175503	166	64	2.62737217792761	102	0
	chr4	688455	688919	167	65	2.5940496791291	102	0
	chr4	1319375	1319830	182	80	2.28395732385218	102	0
	chr9	154670	154952	123	22	5.65776570116879	101	1.60289702273704E-18
	chr9	281112	281375	123	22	5.60304843133157	101	1.60289702273704E-18
	chr6	152317	152562	139	38	3.71354104101116	101	0
	chr12	41502	41829	145	44	3.36693615183645	101	0
	chr3	201045	201388	146	45	3.27472216935084	101	0
	chr12	582259	582601	148	47	3.14932718991462	101	0
	chr5	162202	162565	200	99	2.03000578305496	101	0
	chr12	1026125	1026424	126	26	4.94869953571989	100	3.01017846300001E-17
	chr10	368322	368698	135	35	3.93748617020124	100	2.33910227122885E-15
	chr8	268097	268355	135	35	3.92518629772128	100	2.33910227122885E-15
	chr4	425880	426270	150	50	3.05686032355532	100	0
	chr14	618248	618533	161	61	2.67710590288996	100	0
	chr16	882540	882951	163	63	2.62661337720282	100	0
	chr4	445061	445566	187	87	2.16970144425197	100	0
	chr1	116000	116513	189	89	2.13303057070159	100	0
	chr12	361977	362294	132	33	4.08676388084976	99	1.58227295944616E-15
	chr4	1441953	1442244	141	42	3.37882912949361	99	0
	chr12	299930	300285	142	43	3.36549489498191	99	0
	chr8	139614	139918	149	50	3.02814920239548	99	0
	chr5	465376	465830	191	92	2.07777200709374	99	0
	chr15	540209	540730	195	96	2.04376094518119	99	0
	chr16	469903	470446	198	99	2.00033069363379	99	0
	chr15	1012711	1012974	117	19	6.47751998390368	98	1.03446712773324E-18
	chr12	221177	221438	126	28	4.51053343099469	98	2.39187431078228E-16
	chr4	1344037	1344290	153	55	2.81703251747562	98	0
	chr2	174553	175024	157	59	2.70522891025448	98	0
	chr16	136488	136754	156	58	2.7037466452941	98	0
	chr5	207852	208368	181	83	2.19227544635767	98	0
	chr12	404525	405074	196	98	2.01970912252436	98	0
	chr12	355880	356112	122	25	5.0513833948948	97	7.90925557742646E-17
	chr4	248270	248759	157	60	2.61778402253556	97	0
	chr2	232542	233035	162	65	2.49442709111959	97	0
	chr4	115505	115928	163	66	2.48338160726405	97	0
	chr16	691320	691821	173	76	2.30251461818659	97	0
	chr7	252467	252831	172	75	2.29836685286222	97	0
	chr12	82446	83015	192	95	2.02711706532305	97	0
	chr13	578580	578873	126	30	4.27537916148552	96	1.69548223989254E-15
	chr5	387431	387778	139	43	3.29911823687041	96	0
	chr12	71336	71705	145	49	2.98387155971134	96	0
	chr4	459061	459404	150	54	2.78328916619434	96	0
	chr7	133086	133579	173	77	2.27444349195939	96	0
	chr7	1025144	1025591	176	80	2.22419925476192	96	0
	chr9	232870	233163	111	16	7.26156595141881	95	5.58982925299748E-19
	chr9	299778	300031	118	23	5.28330972521274	95	6.94986091648621E-17
	chr12	776164	776438	122	27	4.58212919974064	95	6.33813003800745E-16
	chr7	372500	372990	164	69	2.38713268231246	95	0
	chr12	719377	719922	171	76	2.25156348607945	95	0
	chr13	227598	228087	186	91	2.05378750128142	95	0
	chr7	950086	950606	186	91	2.04881130677048	95	0
	chr16	804331	804659	127	33	3.86916868936693	94	1.65426338269762E-14
	chr12	245897	246182	152	58	2.63155027088379	94	0
	chr7	823398	823679	156	62	2.51798975038416	94	0
	chr7	189323	189719	171	77	2.224232865123	94	0
	chr10	345211	345675	175	81	2.17337946312183	94	0
	chr1	166165	166496	176	82	2.15736760039493	94	0
	chr9	82172	82393	106	13	8.82123186916696	93	1.33548242444564E-19
	chr9	78083	78306	108	15	7.52517949227473	93	7.63218705701352E-19
	chr16	535422	535748	136	43	3.21424426363634	93	0
	chr15	363792	364042	138	45	3.07778626042817	93	0
	chr15	1014678	1015083	155	62	2.52392055682521	93	0
	chr3	195103	195495	171	78	2.21078924228183	93	0
	chr16	95411	95890	177	84	2.13035593045342	93	0
	chr9	259639	259838	100	8	13.8535439454731	92	1.17694176722793E-21
	chr12	799408	799623	113	21	5.4312650304618	92	9.81342294440653E-17
	chr15	589645	589878	123	31	4.04772407098876	92	1.79856637059317E-14
	chr9	40301	40612	129	37	3.54502005512514	92	1.95501169729408E-13
	chr5	172169	172485	148	56	2.68540765015556	92	0
	chr7	215336	215650	149	57	2.62128028178827	92	0
	chr4	1081087	1081391	168	76	2.2378266860262	92	0
	chr13	535018	535468	175	83	2.1240460731198	92	0
	chr5	92680	93206	182	90	2.03159699898942	92	0
	chr10	603143	603478	183	91	2.03039632676659	92	0
	chr4	456545	456877	126	35	3.64155433453354	91	1.45517165290266E-13
	chr15	615577	615858	127	36	3.6002897861312	91	2.11731768496866E-13
	chr12	845124	845501	133	42	3.21878442024034	91	0
	chr4	1104921	1105190	136	45	3.07366581159004	91	0
	chr4	994028	994326	138	47	2.99127677479541	91	0
	chr13	229786	230079	140	49	2.8924787413507	91	0
	chr13	286429	286734	145	54	2.69620339818762	91	0
	chr8	344301	344658	151	60	2.5166691133104	91	0
	chr10	126853	127163	155	64	2.43570573068231	91	0
	chr14	338079	338463	171	80	2.16215793127429	91	0
	chr5	332544	333105	170	79	2.15921290789535	91	0
	chr4	1431634	1432083	177	86	2.0789661885224	91	0
	chr16	890791	891226	182	91	2.02203274754901	91	0
	chr3	56627	56859	110	20	5.7658710024678	90	1.49571324598471E-16
	chr13	741308	741560	136	46	2.99627114032943	90	0
	chr16	402950	403281	138	48	2.90891660902224	90	0
	chr4	660837	661176	142	52	2.74152104807277	90	0
	chr10	243976	244489	180	90	2.01452780800993	90	0
	chr1	74664	74897	116	27	4.39707544146698	89	1.21151750823093E-14
	chr15	593692	594079	172	83	2.07541841255033	89	0
	chr12	833057	833500	174	85	2.06551938019397	89	0
	chr11	560220	560655	174	85	2.0635588469788	89	0
	chr9	149409	149630	110	22	5.0796327800068	88	1.4303680986206E-15
	chr12	891034	891364	124	36	3.52180178161884	88	8.04208522406354E-13
	chr14	266873	267237	124	36	3.44694362044852	88	8.04208522406354E-13
	chr15	756141	756416	137	49	2.84011898838655	88	0
	chr12	300692	301043	168	80	2.11482886141875	88	0
	chr9	35202	35416	103	16	6.52084823885037	87	4.77331680372408E-17
	chr7	902089	902335	129	42	3.12327574807266	87	0
	chr10	514110	514507	156	69	2.29235836066678	87	0
	chr9	82602	82842	108	22	5.11772770299569	86	3.98464280795614E-15
	chr12	362548	362760	116	30	3.98645240377435	86	1.95890923348804E-13
	chr4	243386	243682	124	38	3.3407856553025	86	3.81292080986314E-12
	chr5	154470	154761	131	45	2.97405654008774	86	0
	chr15	541209	541500	132	46	2.93008281806964	86	0
	chr16	797673	797970	134	48	2.83995127353738	86	0
	chr10	91921	92187	135	49	2.77940200249499	86	0
	chr14	626710	627046	143	57	2.54018862477821	86	0
	chr2	170958	171315	145	59	2.46327024662088	86	0
	chr7	579075	579473	147	61	2.43706609021862	86	0
	chr11	280775	281181	157	71	2.24107620969284	86	0
	chr15	728122	728425	157	71	2.23886309725964	86	0
	chr13	378739	379097	164	78	2.12953841891143	86	0
	chr4	542586	542941	169	83	2.05066324606139	86	0
	chr7	884492	884926	170	84	2.03281380543991	86	0
	chr9	377934	378144	104	19	5.7630742813168	85	1.10993445572592E-15
	chr16	533572	533792	121	36	3.44420280825996	85	3.00700385391867E-12
	chr4	187746	187990	121	36	3.43460092068037	85	3.00700385391867E-12
	chr4	571259	571560	126	41	3.12946075623976	85	1.4854531207583E-11
	chr12	909362	909679	127	42	3.06279162298453	85	1.99188669270984E-11
	chr15	850687	850933	136	51	2.70042666572637	85	0
	chr4	498796	499140	149	64	2.33729149212895	85	0
	chr7	39146	39529	152	67	2.28734784898803	85	0
	chr5	91569	91923	158	73	2.16476739145193	85	0
	chr12	209119	209353	108	24	4.52624957535355	84	3.19233549472743E-14
	chr16	277746	277990	121	37	3.32292806149024	84	6.49368321845905E-12
	chr7	748878	749201	126	42	3.03561363806261	84	3.00475383661291E-11
	chr15	618602	618865	133	49	2.76939578768743	84	0
	chr16	427343	427716	132	48	2.75268323615915	84	0
	chr2	226843	227176	144	60	2.43485095083325	84	0
	chr10	322144	322436	149	65	2.32246147834812	84	0
	chr4	385135	385479	155	71	2.18683084685112	84	0
	chr14	616153	616553	167	83	2.03389755055972	84	0
	chr2	567559	567805	113	30	3.8574138949849	83	7.88651245939281E-13
	chr9	161003	161239	117	34	3.45296978791303	83	3.60122944367378E-12
	chr8	211042	211286	120	37	3.31944767152972	83	9.98036258299944E-12
	chr9	34165	34421	122	39	3.19247223810124	83	1.87490631132229E-11
	chr16	38732	39118	150	67	2.26722940962721	83	0
	chr2	93247	93683	155	72	2.17388043817665	83	0
	chr4	1436316	1436729	156	73	2.15628269084181	83	0
	chr9	248806	249146	159	76	2.11083028661859	83	0
	chr9	57886	58081	96	14	7.36448981075312	82	1.65031646257823E-16
	chr5	324248	324566	117	35	3.39405689116884	82	7.91126247189725E-12
	chr3	64368	64704	120	38	3.23287028274477	82	2.09909289973375E-11
	chr5	441253	441470	127	45	2.85565478587117	82	0
	chr12	929098	929336	130	48	2.75776294428835	82	0
	chr7	674442	674768	134	52	2.60061609292577	82	0
	chr12	351380	351693	137	55	2.4976858104687	82	0
	chr14	416956	417248	147	65	2.26824061300496	82	0
	chr4	952905	953285	149	67	2.23439186668931	82	0
	chr15	730848	731284	154	72	2.15686651885682	82	0
	chr15	929675	930114	165	83	2.01158535437423	82	0
	chr12	956578	956781	103	22	4.81591130176822	81	5.02436737723389E-14
	chr3	285152	285398	116	35	3.32972810272383	81	1.22212955001207E-11
	chr1	184561	184796	117	36	3.29046997024128	81	1.70102210870357E-11
	chr15	876696	876950	125	44	2.89771587844624	81	1.73722635660371E-10
	chr7	62856	63116	129	48	2.70773262279261	81	0
	chr12	230781	231116	134	53	2.55835546985519	81	0
	chr12	924166	924474	146	65	2.28065066987091	81	0
	chr4	715352	715830	159	78	2.0437294734627	81	0
	chr9	335647	335834	90	10	9.7677060998036	80	1.53164508771899E-17
	chr4	1254707	1254876	95	15	6.47180999929856	80	1.07080406821451E-15
	chr1	160081	160282	97	17	5.93458881422434	80	4.31811891508474E-15
	chr15	548945	549189	111	31	3.60244038008436	80	4.58518994521978E-12
	chr7	933994	934360	131	51	2.60440293834685	80	0
	chr13	459183	459512	140	60	2.36657351565057	80	0
	chr4	999701	999967	140	60	2.34252033215608	80	0
	chr5	421442	421819	146	66	2.24222762945996	80	0
	chr13	278314	278631	159	79	2.01948530389971	80	0
	chr9	142959	143141	87	8	10.9568938477833	79	3.37080621151497E-18
	chr7	89136	89346	109	30	3.65128413619326	79	4.92591405151069E-12
	chr16	90267	90482	114	35	3.29302476029409	79	2.89971238342567E-11
	chr7	379442	379760	127	48	2.6772425835691	79	0
	chr4	298422	298717	128	49	2.64239770306289	79	0
	chr7	1054798	1055135	134	55	2.4730386996879	79	0
	chr4	381898	382164	134	55	2.46720494994596	79	0
	chr12	864105	864520	144	65	2.21914777386542	79	0
	chr4	1195659	1196166	156	77	2.03256155284269	79	0
	chr12	539435	539660	108	30	3.62099966028284	78	7.75104913750181E-12
	chr15	433298	433547	110	32	3.47414741292373	78	1.61534666877333E-11
	chr4	242716	242967	111	33	3.39311495914641	78	2.29016281208662E-11
	chr4	250314	250588	113	35	3.24616468576104	78	4.45344681974163E-11
	chr7	50394	50686	122	44	2.8144656843463	78	5.65852667492931E-10
	chr14	67923	68305	141	63	2.27192747692352	78	0
	chr2	356013	356435	153	75	2.05046012942855	78	0
	chr4	785852	786052	97	20	5.02787069739556	77	1.27793398258033E-13
	chr12	44655	44868	101	24	4.28513934420189	77	9.8514564291532E-13
	chr9	173996	174209	103	26	4.11843046664234	77	2.42799389254597E-12
	chr4	443743	443948	103	26	4.0593084032138	77	2.42799389254597E-12
	chr13	196205	196415	106	29	3.73298798599644	77	8.31304886637073E-12
	chr15	838996	839209	109	32	3.46582482391243	77	2.51148078263001E-11
	chr13	393654	393953	126	49	2.61485243358713	77	0
	chr10	287585	287879	127	50	2.58702795050964	77	0
	chr15	928895	929236	128	51	2.5203096028635	77	0
	chr13	121131	121374	134	57	2.36850173959054	77	0
	chr14	742510	742838	138	61	2.26365325379498	77	0
	chr4	288802	289210	141	64	2.22644700916963	77	0
	chr8	370346	370783	143	66	2.17411152837596	77	0
	chr2	231887	232264	147	70	2.12765392253645	77	0
	chr7	136060	136438	148	71	2.09804407964005	77	0
	chr9	295506	295657	86	10	9.29077121480809	76	1.60573982464007E-16
	chr12	853597	853792	96	20	4.99868639971706	76	2.1243678091142E-13
	chr8	130532	130725	98	22	4.59255348437524	76	6.0805166728384E-13
	chr16	781301	781530	107	31	3.47717417123159	76	2.7435861349569E-11
	chr15	251757	252042	114	38	3.06555158212584	76	2.55822291368571E-10
	chr16	821114	821343	118	42	2.84047457393789	76	7.50742298483011E-10
	chr13	356828	357070	123	47	2.62284892420972	76	2.46090193148824E-09
	chr10	56194	56502	124	48	2.60873400663242	76	0
	chr4	192248	192568	127	51	2.51296749918166	76	0
	chr13	490050	490309	127	51	2.50159140539032	76	0
	chr5	162925	163191	142	66	2.16663571773915	76	0
	chr13	271164	271563	146	70	2.10123676809753	76	0
	chr7	560768	561183	148	72	2.06807202135948	76	0
	chr1	156714	156916	102	27	3.86639392266924	75	9.40987376056623E-12
	chr7	749575	749768	105	30	3.61637070731637	75	2.98475114502602E-11
	chr7	260687	260931	106	31	3.52663504285882	75	4.26987229922588E-11
	chr13	206430	206649	108	33	3.34701111499152	75	8.43139704992566E-11
	chr2	79817	80074	111	36	3.08960734434257	75	2.15888513764093E-10
	chr15	918200	918506	114	39	2.94764575204408	75	5.08171788096111E-10
	chr4	243939	244218	128	53	2.44157547763011	75	0
	chr11	564630	564915	131	56	2.37504199966387	75	0
	chr3	204660	205083	134	59	2.29963305462384	75	0
	chr4	122000	122363	145	70	2.07646187744208	75	0
	chr13	58951	59229	148	73	2.04153332104659	75	0
	chr12	200382	200719	149	74	2.01595644909849	75	0
	chr9	288130	288297	81	7	12.8029060489372	74	2.23981441653718E-17
	chr7	833087	833282	95	21	4.60017358243261	74	9.86319136599536E-13
	chr15	651505	651722	102	28	3.66412854834246	74	2.21268692344603E-11
	chr7	703470	703673	104	30	3.50782020398346	74	4.65965379043965E-11
	chr4	1060461	1060744	126	52	2.44250595608957	74	0
	chr8	299965	300357	132	58	2.29607210118039	74	0
	chr13	526051	526363	133	59	2.27304165795482	74	0
	chr10	590592	590927	142	68	2.10268492234336	74	0
	chr12	489660	489791	78	5	19.1467541560591	73	3.2019524582856E-18
	chr9	247249	247402	84	11	8.31212636728385	73	2.25922290317266E-15
	chr12	854005	854204	97	24	4.19308049410228	73	6.72147287938326E-12
	chr7	643014	643263	108	35	3.1628549282808	73	3.6906691767573E-10
	chr12	1030816	1031030	107	34	3.1563593843707	73	2.7235836957806E-10
	chr10	509983	510233	116	43	2.70665715996055	73	3.07929685447971E-09
	chr5	529437	529686	118	45	2.67892115824698	73	4.86831760130882E-09
	chr5	417328	417587	138	65	2.14743691229327	73	0
	chr4	995616	995808	91	19	4.87586394979678	72	9.33783295486777E-13
	chr12	1054837	1055076	103	31	3.38726775770301	72	1.58977102499892E-10
	chr6	154097	154300	104	32	3.26169009795413	72	2.21313196923955E-10
	chr4	210978	211202	109	37	2.98729039895027	72	9.90182838346704E-10
	chr13	554307	554523	110	38	2.92199383054816	72	1.29978956960772E-09
	chr12	735396	735651	119	47	2.54800642415484	72	1.08517251753043E-08
	chr9	45655	45795	77	6	15.1119075205202	71	4.22290728444148E-17
	chr9	158681	158797	78	7	12.7568050497898	71	1.39796873809738E-16
	chr12	1006376	1006582	101	30	3.45369439681943	71	1.75096245825611E-10
	chr16	331627	331827	101	30	3.4248964612212	71	1.75096245825611E-10
	chr12	100253	100461	103	32	3.2325979970773	71	3.39839573645766E-10
	chr13	565888	566140	114	43	2.67648195222386	71	6.60347626383916E-09
	chr12	947637	947947	115	44	2.66133766651603	71	8.26524080492067E-09
	chr4	1111512	1111757	123	52	2.37469780924614	71	0
	chr4	884744	885099	142	71	2.02741227207777	71	0
	chr7	523162	523460	142	71	2.01883994856941	71	0
	chr9	304009	304188	81	11	7.72321053154512	70	1.25075253161004E-14
	chr3	286441	286629	90	20	4.5685561627209	70	4.31877582799823E-12
	chr9	85835	86027	92	22	4.24010620953423	70	1.14159317496849E-11
	chr12	246419	246688	106	36	2.998183303534	70	1.69358599848873E-09
	chr12	384383	384600	110	40	2.8105996950082	70	4.78141453885895E-09
	chr13	854536	854785	124	54	2.33372344949926	70	0
	chr4	831209	831467	130	60	2.17519745128779	70	0
	chr15	439305	439647	133	63	2.14343646581288	70	0
	chr12	962917	963262	134	64	2.0979680390612	70	0
	chr7	188045	188470	138	68	2.05767713067862	70	0
	chr16	219871	220218	138	68	2.05400600255387	70	0
	chr4	969643	969944	139	69	2.03953720787611	70	0
	chr1	153779	153965	84	15	5.7438470269873	69	4.1114256865785E-13
	chr5	478067	478253	91	22	4.15195309016771	69	1.84851893812685E-11
	chr3	130547	130719	91	22	4.1399547197822	69	1.84851893812685E-11
	chr15	728735	728939	101	32	3.23329897446439	69	7.96044911312227E-10
	chr12	38776	38983	106	37	2.93773605951113	69	3.31766117844343E-09
	chr4	745899	746139	106	37	2.92186371735901	69	3.31766117844343E-09
	chr4	1359195	1359396	107	38	2.83472847337697	69	4.29783167558094E-09
	chr7	354503	354777	119	50	2.40493633263408	69	5.69254535063999E-08
	chr5	64232	64529	120	51	2.35956320724966	69	0
	chr12	285744	286060	122	53	2.33573716867002	69	0
	chr1	91712	91946	122	53	2.31225518904729	69	0
	chr3	129604	129945	123	54	2.30798005885835	69	0
	chr12	583609	583854	125	56	2.25498484239205	69	0
	chr4	162212	162502	129	60	2.15846516320096	69	0
	chr9	105567	105696	72	4	18.2330513863001	68	1.79491840176903E-17
	chr12	134098	134216	74	6	13.3846405571371	68	2.69832269033666E-16
	chr2	143699	143839	83	15	5.56170557982255	68	6.99409345440137E-13
	chr16	916985	917184	98	30	3.32316686336315	68	6.45293641027773E-10
	chr12	46110	46320	100	32	3.16737041456726	68	1.21423482888485E-09
	chr16	830793	831005	104	36	2.96030654594244	68	3.80045487892742E-09
	chr13	802702	802918	107	39	2.77878793687223	68	8.15642141544353E-09
	chr13	618866	619105	108	40	2.71379279593907	68	1.03611366511524E-08
	chr16	89224	89479	121	53	2.30173553527617	68	0
	chr7	667556	667828	127	59	2.1870432372818	68	0
	chr4	677411	677676	130	62	2.10146194446447	68	0
	chr5	148625	148986	137	69	2.00568998169719	68	0
	chr9	349962	350062	72	5	14.6178774045337	67	1.40205419761844E-16
	chr9	126584	126751	80	13	6.36514181278493	67	3.11233673668024E-13
	chr5	443301	443447	81	14	6.1396215227347	67	6.20125368173433E-13
	chr12	694746	694931	84	17	4.97714033764931	67	3.92598361718158E-12
	chr15	711438	711626	92	25	3.73225805143875	67	1.68288137377506E-10
	chr5	480505	480694	98	31	3.24329163381464	67	1.36164567724716E-09
	chr4	1295311	1295525	109	42	2.59894264708674	67	2.38236617812166E-08
	chr15	412931	413149	119	52	2.2950859828074	67	0
	chr5	196959	197240	121	54	2.27454027968176	67	0
	chr5	148131	148409	125	58	2.175677494339	67	0
	chr4	1263805	1264164	126	59	2.16915691407233	67	0
	chr5	525691	526030	131	64	2.0728272855157	67	0
	chr2	785019	785340	133	66	2.03061204180192	67	0
	chr13	212069	212265	90	24	3.87385545716612	66	1.79310800499796E-10
	chr8	157439	157639	94	28	3.46697867915327	66	7.88402934247756E-10
	chr9	418757	418957	98	32	3.06914949643061	66	2.80554275025185E-09
	chr7	498191	498396	102	36	2.83438924917588	66	8.44870276862429E-09
	chr15	775159	775394	108	42	2.63334810027172	66	3.45780915709418E-08
	chr12	72293	72523	113	47	2.41953551201258	66	9.3845575901973E-08
	chr7	140710	140948	114	48	2.41359756792568	66	1.12771819338127E-07
	chr4	1265471	1265701	115	49	2.39476306570229	66	1.34864295228826E-07
	chr10	127586	127843	124	58	2.15044289735915	66	0
	chr15	510684	510959	127	61	2.08967868705517	66	0
	chr4	908424	908702	130	64	2.0392476105823	66	0
	chr9	220877	220987	70	5	16.485717295113	65	4.90887780185863E-16
	chr12	297088	297237	81	16	5.2521575261178	65	6.19265634177606E-12
	chr15	727451	727627	88	23	3.94398449162389	65	1.8978616735383E-10
	chr12	866559	866745	92	27	3.4553761178372	65	8.66171141815465E-10
	chr12	938372	938568	94	29	3.29632763858893	65	1.69635475338294E-09
	chr2	167327	167527	98	33	3.05697402663283	65	5.64958243950353E-09
	chr4	607254	607454	98	33	3.03462861211128	65	5.64958243950353E-09
	chr4	689281	689513	105	40	2.67761348127466	65	3.24655367765779E-08
	chr13	466348	466604	112	47	2.4216101090378	65	1.3332863143955E-07
	chr4	371972	372186	112	47	2.40583169248462	65	1.3332863143955E-07
	chr15	419634	419942	121	56	2.1650675322365	65	0
	chr7	1037587	1037732	79	15	5.29268709650033	64	5.75271968596533E-12
	chr3	144604	144744	86	22	3.98772477023822	64	1.99412193290077E-10
	chr13	63396	63587	87	23	3.85171914026802	64	3.0205859048185E-10
	chr4	38902	39091	91	27	3.49961202848318	64	1.34495134253453E-09
	chr4	945511	945709	99	35	2.84398499018003	64	1.44494611862856E-08
	chr4	191808	192012	101	37	2.80022623592661	64	2.37513247284066E-08
	chr12	571676	571914	101	37	2.78792198297472	64	2.37513247284066E-08
	chr4	689739	689950	106	42	2.5789919546077	64	7.230665223997E-08
	chr13	80977	81220	113	49	2.31407400877412	64	2.67759034817491E-07
	chr7	958775	959057	125	61	2.05837999213935	64	0
	chr9	36610	36731	71	8	9.18748766054176	63	4.84556150853601E-14
	chr8	23456	23629	80	17	4.90256886872082	63	3.00398109493991E-11
	chr12	358869	359037	81	18	4.63940581473739	63	5.05748607504078E-11
	chr12	43434	43619	94	31	3.03324045616634	63	7.28025844106432E-09
	chr7	663448	663634	95	32	2.99753246339157	63	9.67804509773157E-09
	chr5	256424	256624	102	39	2.61937303580748	63	5.5211016669005E-08
	chr3	112240	112458	102	39	2.61638943361498	63	5.5211016669005E-08
	chr2	296480	296689	106	43	2.47455909357981	63	1.27136216607722E-07
	chr13	296299	296509	109	46	2.40142319335227	63	2.23581807530699E-07
	chr13	369892	370103	118	55	2.17673782831239	63	0
	chr15	153620	153861	117	54	2.16767401036147	63	0
	chr14	246177	246396	119	56	2.14525727000846	63	0
	chr16	445998	446308	127	64	2.00507527222254	63	0
	chr9	347742	347855	69	7	10.8334713653599	62	3.20898350275673E-14
	chr12	386086	386231	80	18	4.54426036337914	62	8.3033487855228E-11
	chr7	131741	131939	87	25	3.54576537445924	62	1.61255844944366E-09
	chr2	228309	228490	91	29	3.22823307574392	62	6.0935429022525E-09
	chr15	546329	546523	91	29	3.21981987503984	62	6.0935429022525E-09
	chr3	31680	31881	99	37	2.74375930462261	62	5.13010625706319E-08
	chr4	395658	395868	102	40	2.61509470260281	62	9.94800073599719E-08
	chr13	203108	203328	103	41	2.57423943282652	62	1.22403130110161E-07
	chr6	235411	235632	107	45	2.4119649432287	62	2.64493249026927E-07
	chr4	55947	56177	111	49	2.29145425812485	62	5.26279041313532E-07
	chr10	81609	81844	115	53	2.20272858167145	62	9.76894015712722E-07
	chr15	812941	813248	119	57	2.12121583259472	62	0
	chr7	129434	129664	124	62	2.00810644637107	62	0
	chr9	114915	115017	66	5	14.9458426027123	61	5.95093839115233E-15
	chr9	401960	402097	73	12	6.61240309089696	61	4.04534473040653E-12
	chr9	33800	33928	80	19	4.27229473148376	61	2.19701391454471E-10
	chr13	277246	277419	86	25	3.56948109981735	61	2.51607077456639E-09
	chr4	958817	959015	88	27	3.27848269701308	61	4.96280593931816E-09
	chr7	751058	751247	91	30	3.11227054811469	61	1.24786547170145E-08
	chr16	687854	688052	94	33	2.88634370825612	61	2.84314087731907E-08
	chr3	188219	188407	96	35	2.77213787119192	61	4.69765860584447E-08
	chr16	155727	155930	102	41	2.54976107451921	61	1.76140942458964E-07
	chr7	181931	182133	104	43	2.45716874192078	61	2.59764487172959E-07
	chr12	1025290	1025497	104	43	2.45639915862385	61	2.59764487172959E-07
	chr5	469584	469803	107	46	2.37189897401712	61	4.46573979984142E-07
	chr10	456185	456397	108	47	2.3228968691243	61	5.29667095423953E-07
	chr3	259168	259427	110	49	2.25727715841292	61	7.34975192012154E-07
	chr7	794306	794540	113	52	2.17578869027366	61	1.16410702408695E-06
	chr9	203955	204082	70	10	7.63227652551526	60	1.58064526132475E-12
	chr4	173952	174115	80	20	4.14669748238809	60	5.57954452862597E-10
	chr1	89529	89696	82	22	3.73805917629332	60	1.28415098489981E-09
	chr10	71008	71180	83	23	3.67297560499998	60	1.89361379996619E-09
	chr12	317884	318036	84	24	3.63112125262465	60	2.7449342231199E-09
	chr13	398569	398744	84	24	3.61559842668838	60	2.7449342231199E-09
	chr15	77186	77386	85	25	3.53982920230724	60	3.9161078909728E-09
	chr12	890626	890818	86	26	3.3395178913364	60	5.50461154228006E-09
	chr15	309101	309295	89	29	3.12555419557541	60	1.41151749720586E-08
	chr12	741024	741216	91	31	2.95028601775753	60	2.49399213232436E-08
	chr4	1252454	1252641	93	33	2.89862284798305	60	4.23118511786487E-08
	chr7	664990	665180	96	36	2.69832323383343	60	8.7468700715387E-08
	chr7	956098	956292	96	36	2.69832323383343	60	8.7468700715387E-08
	chr8	496241	496437	100	40	2.5534212857921	60	2.07169821594026E-07
	chr16	327824	328042	108	48	2.28891595180625	60	8.74013044303863E-07
	chr15	373206	373459	107	47	2.27841761432509	60	7.42939425052801E-07
	chr15	290753	290970	109	49	2.25965671338784	60	1.02373716153226E-06
	chr4	38372	38617	111	51	2.1963731685761	60	0.00000138725296498
	chr13	81574	81858	112	52	2.17843587214697	60	1.60544597732409E-06
	chr9	280653	280778	67	8	9.01667803079648	59	5.04931913114889E-13
	chr9	100959	101075	71	12	6.17019466501329	59	1.19732245284939E-11
	chr13	27920	28029	78	19	4.12037353171305	59	5.76711425346371E-10
	chr1	168250	168402	88	29	3.06885541156179	59	2.1399713589954E-08
	chr7	134129	134317	91	32	2.88996550896364	59	4.86942107913679E-08
	chr4	1494699	1494877	93	34	2.80689427684434	59	8.02789436406367E-08
	chr5	492305	492505	98	39	2.54446083978828	59	2.43529317820748E-07
	chr6	132481	132695	106	47	2.29384628619582	59	1.03930487012146E-06
	chr2	166059	166333	115	56	2.08061395486133	59	0
	chr13	763409	763648	116	57	2.06605624382193	59	0
	chr14	397306	397543	118	59	2.01737295490282	59	0
	chr2	608869	609055	86	28	3.11187478466216	58	2.42106630142656E-08
	chr13	518798	518986	89	31	2.93423945266199	58	5.59386093271689E-08
	chr4	885897	886081	90	32	2.84227277766336	58	7.24485002594921E-08
	chr7	261589	261789	99	41	2.47030803709687	58	5.16539692535916E-07
	chr8	221040	221248	105	47	2.24865810006852	58	1.44995502930156E-06
	chr15	732465	732687	105	47	2.24599323451206	58	1.44995502930156E-06
	chr13	622198	622412	107	49	2.20089841017756	58	1.97029810604399E-06
	chr15	824067	824297	108	50	2.19067320410536	58	2.28273934863992E-06
	chr15	920147	920429	112	54	2.09150692737631	58	3.96295468350489E-06
	chr3	32507	32821	113	55	2.08784378062192	58	4.51011783543491E-06
	chr9	344843	344969	70	13	5.80483003349048	57	6.66659661314936E-11
	chr8	93265	93405	71	14	5.33616870970439	57	1.21358707734493E-10
	chr12	122927	123082	82	25	3.39519211788011	57	1.45404837065046E-08
	chr7	102075	102243	86	29	3.07008127061157	57	4.8794559674347E-08
	chr12	224446	224629	87	30	2.98983930283076	57	6.41356734816071E-08
	chr7	176641	176833	89	32	2.79021324780612	57	1.07495812589511E-07
	chr7	930947	931127	89	32	2.79021324780612	57	1.07495812589511E-07
	chr4	727015	727212	91	34	2.729257179446	57	1.73690044142353E-07
	chr5	253723	253902	90	33	2.72872067677098	57	1.37232926081649E-07
	chr1	110885	111074	94	37	2.56101215098373	57	3.35893296043114E-07
	chr13	292820	293009	95	38	2.50920183020987	57	4.1249999944814E-07
	chr13	205912	206116	99	42	2.40949753042584	57	8.81154183288858E-07
	chr10	448175	448375	101	44	2.31457520375321	57	0.0000012452978100148
	chr4	993427	993630	103	46	2.25310237059114	57	1.72553721263283E-06
	chr15	320624	320832	108	51	2.12651122741608	57	3.61580048793039E-06
	chr11	602814	603024	110	53	2.10309062565655	57	4.73320478075346E-06
	chr10	566649	566855	115	58	2.00338662857901	57	0
	chr14	512513	512650	78	22	3.68882173373931	56	7.95266423689307E-09
	chr4	682626	682797	82	26	3.17913473649754	56	3.0706514673866E-08
	chr8	229430	229594	85	29	2.97003212715817	56	7.33784563344284E-08
	chr4	1115019	1115197	86	30	2.95042000725311	56	9.59136949395031E-08
	chr12	584896	585071	86	30	2.92621122161654	56	9.59136949395031E-08
	chr7	180045	180202	87	31	2.83661229956739	56	1.24103875265056E-07
	chr10	39951	40129	89	33	2.71943489285856	56	2.02017351903806E-07
	chr12	109557	109732	92	36	2.56005599013849	56	3.94079976100274E-07
	chr1	194061	194254	95	39	2.49095406782612	56	7.20400018902957E-07
	chr13	66521	66702	95	39	2.43988686252452	56	7.20400018902957E-07
	chr7	636766	636985	98	42	2.38452569358041	56	0.0000012457686740418
	chr14	727491	727691	99	43	2.32587990705499	56	1.47895235998845E-06
	chr7	105398	105597	99	43	2.3166525132583	56	1.47895235998845E-06
	chr7	376990	377208	106	50	2.13339650740842	56	4.31634813816785E-06
	chr8	543600	543787	55	0	nan	55	2.77555756156289E-17
	chr16	855778	855962	58	3	25.1309784338233	55	1.64286986792384E-14
	chr9	117546	117645	65	10	6.92677197273654	55	2.57710440412327E-11
	chr12	928098	928209	70	15	4.96003676260584	55	5.8624701135999E-10
	chr9	56188	56328	73	18	4.1327519318106	55	2.50474552672281E-09
	chr1	64483	64649	78	23	3.48733569495657	55	1.77602840580717E-08
	chr12	401948	402103	83	28	2.97122440295682	55	8.3760104978338E-08
	chr4	863166	863345	87	32	2.76584722075286	55	2.3467024730329E-07
	chr16	613050	613236	87	32	2.73603394239206	55	2.3467024730329E-07
	chr13	466900	467068	88	33	2.67371984494603	55	2.96538891218101E-07
	chr3	190633	190815	95	40	2.38606593568033	55	1.23613255148977E-06
	chr10	513216	513410	97	42	2.31955707031316	55	1.75622896109592E-06
	chr16	452127	452353	103	48	2.18294762070411	55	4.47579830747073E-06
	chr10	602338	602561	104	49	2.1526806110921	55	5.15313950047927E-06
	chr14	672942	673145	107	52	2.08365571536255	55	7.69189127922238E-06
	chr7	145460	145639	72	18	4.09454862808444	54	4.03537222205784E-09
	chr4	786332	786479	74	20	3.83569517120898	54	9.23059180338164E-09
	chr12	823246	823355	75	21	3.65595414872923	54	1.35346459412374E-08
	chr12	904727	904883	78	24	3.32987028801028	54	3.8397150765135E-08
	chr10	154564	154700	79	25	3.20156770236713	54	5.2700086844415E-08
	chr2	252354	252500	84	30	2.89476724154619	54	2.1268720407489E-07
	chr12	43881	44061	85	31	2.80875708157178	54	2.72230459157506E-07
	chr7	454863	455037	87	33	2.65932403084443	54	4.34024766584347E-07
	chr3	196108	196292	96	42	2.32636695723141	54	2.46866993727217E-06
	chr16	305332	305538	97	43	2.30649118720856	54	2.90773239933428E-06
	chr15	790694	790930	101	47	2.16043158748303	54	5.34152953768407E-06
	chr13	164730	164933	103	49	2.13753810047202	54	7.05972952524402E-06
	chr16	402428	402632	103	49	2.10294430476207	54	7.05972952524402E-06
	chr4	445874	446096	104	50	2.08380260039334	54	8.07022223836935E-06
	chr10	72733	72980	105	51	2.07306964174698	54	9.19245212650372E-06
	chr8	222319	222600	106	52	2.03977654018638	54	0.0000104349209312239
	chr5	273744	273981	108	54	2.03016818351761	54	0.0000133160990132588
	chr12	429341	429468	73	20	3.68928784832059	53	1.46007243848573E-08
	chr4	1422337	1422484	80	27	3.02774736809289	53	1.43868731445395E-07
	chr13	855112	855258	81	28	2.91890504214377	53	1.88902674854473E-07
	chr8	225334	225496	86	33	2.67630468517084	53	6.33379285865405E-07
	chr11	50564	50715	89	36	2.48462476570929	53	1.18277099046541E-06
	chr13	467868	468010	91	38	2.43117825242839	53	1.73224437611689E-06
	chr7	910611	910802	92	39	2.38066348805145	53	2.07680167671997E-06
	chr13	38744	38972	96	43	2.25387953871483	53	4.05923583757264E-06
	chr3	221013	221202	99	46	2.16024488237255	53	6.37525941338507E-06
	chr16	401445	401644	99	46	2.15678113894593	53	6.37525941338507E-06
	chr6	137711	137878	66	14	5.01138215454895	52	1.56827134507337E-09
	chr15	155030	155158	67	15	4.63668631326439	52	2.62865848845032E-09
	chr12	786490	786593	68	16	4.28786402177564	52	4.27117047686209E-09
	chr4	869717	869840	71	19	3.89169941881595	52	1.56359113867023E-08
	chr4	333858	334007	76	24	3.29473963600654	52	9.05001310651463E-08
	chr12	964159	964295	76	24	3.20467931761002	52	9.05001310651463E-08
	chr10	214978	215097	78	26	3.09586541492111	52	1.63885174856931E-07
	chr4	138192	138332	77	25	3.08563077365937	52	1.22595566929953E-07
	chr15	132623	132770	79	27	3.02248257187917	52	2.16389244196175E-07
	chr13	713792	713933	82	30	2.82361019988997	52	4.66129201594332E-07
	chr15	818919	819069	84	32	2.68908033519811	52	7.40571864111577E-07
	chr7	178312	178470	90	38	2.37926474334637	52	2.46142377971876E-06
	chr10	446998	447195	96	44	2.22649820387283	52	6.57160697554724E-06
	chr12	788100	788296	95	43	2.21340139309505	52	0.0000056498017378731
	chr16	766997	767193	96	44	2.20214658892732	52	6.57160697554724E-06
	chr4	1435801	1435900	63	12	5.56348578887069	51	8.46919688205063E-10
	chr4	523112	523251	64	13	5.1728294017587	51	1.51181737578711E-09
	chr7	241052	241153	64	13	5.13123762499471	51	1.51181737578711E-09
	chr4	1292178	1292311	65	14	4.92008947315095	51	2.59747063129218E-09
	chr15	315273	315421	72	21	3.45738900239757	51	5.19359318560688E-08
	chr7	586212	586352	74	23	3.23136253337418	51	1.01355453765635E-07
	chr3	276716	276900	75	24	3.17260844633396	51	1.38328623726427E-07
	chr7	996344	996519	87	36	2.45949043315092	51	2.42435906727765E-06
	chr4	511034	511205	88	37	2.42569818044899	51	2.91652010673476E-06
	chr4	1048251	1048429	92	41	2.2850030918576	51	5.75794472744663E-06
	chr15	608631	608802	92	41	2.25490590607758	51	5.75794472744663E-06
	chr15	78859	79059	97	46	2.13304386401813	51	0.0000120395415333085
	chr12	718598	718796	97	46	2.13003130531074	51	0.0000120395415333085
	chr1	91237	91349	70	20	3.61649627625126	50	5.681782542119E-08
	chr6	149692	149818	79	29	2.75736239515322	50	7.98473532192737E-07
	chr7	12575	12754	83	33	2.56917089550517	50	1.93271362217649E-06
	chr15	187865	188054	85	35	2.48447639665043	50	2.86648495142549E-06
	chr4	415665	415852	91	41	2.24845539653841	50	8.02855632882943E-06
	chr14	285540	285725	91	41	2.2390483271233	50	8.02855632882943E-06
	chr4	171267	171467	94	44	2.1550865281065	50	0.0000125181544891706
	chr4	1221946	1222146	97	47	2.07427849399279	50	0.0000187785485210423
	chr12	151352	151571	98	48	2.06617482319593	50	0.0000213317290035084
	chr15	1006843	1006967	66	17	3.98190741942797	49	2.80146569252643E-08
	chr7	16293	16430	74	25	2.9910132540323	49	4.25299579694113E-07
	chr7	644544	644673	75	26	2.91113741745422	49	5.5774771321766E-07
	chr12	247760	247914	77	28	2.78545222405286	49	9.26738417609475E-07
	chr10	371454	371566	77	28	2.77055101654035	49	9.26738417609475E-07
	chr3	33085	33233	78	29	2.74557998100258	49	0.0000011759463734996
	chr12	585716	585823	78	29	2.70762179984674	49	0.0000011759463734996
	chr13	685669	685822	81	32	2.5614880982078	49	2.27352242690948E-06
	chr12	214858	215039	84	35	2.4360686884697	49	4.09109128415199E-06
	chr13	784617	784814	86	37	2.35165813635025	49	0.0000058497999018991
	chr6	237038	237230	86	37	2.34093723285677	49	0.0000058497999018991
	chr15	1035580	1035744	87	38	2.32620727860177	49	6.93151806020061E-06
	chr4	970742	970927	89	40	2.23376045959169	49	9.57092296483697E-06
	chr2	233335	233518	92	43	2.16167683621956	49	0.000014954801795063
	chr4	1421257	1421421	92	43	2.1401004567642	49	0.000014954801795063
	chr13	275506	275703	99	50	2.00966824590102	49	0.0000366397527242037
	chr9	246619	246731	66	18	3.69208463344912	48	6.66436845466163E-08
	chr15	375929	376054	77	29	2.70413115796974	48	1.72628060942362E-06
	chr15	541710	541832	78	30	2.67926617339082	48	2.15737576089744E-06
	chr15	715682	715838	81	33	2.50774432575218	48	4.00216090040055E-06
	chr8	354383	354557	88	40	2.21856755768063	48	0.0000133149787487158
	chr11	350519	350710	88	40	2.20323779830687	48	0.0000133149787487158
	chr15	675965	676158	93	45	2.09400872992101	48	0.0000268653802363253
	chr7	1024805	1024913	64	17	3.8642653719096	47	7.13318386481791E-08
	chr1	126594	126723	68	21	3.38769753224353	47	2.99333541402062E-07
	chr10	643256	643386	69	22	3.2796181104886	47	4.09359968292184E-07
	chr14	144167	144341	71	24	3.07795916031026	47	7.32049123290639E-07
	chr10	33498	33605	70	23	3.06248924348985	47	5.51312778032274E-07
	chr12	915210	915338	73	26	2.88358130673333	47	1.24206306975599E-06
	chr9	75524	75653	74	27	2.79290998131493	47	1.58994381552308E-06
	chr4	1217497	1217680	77	30	2.60418483734373	47	3.13880514829527E-06
	chr9	241401	241535	78	31	2.5584678651389	47	3.86696243571948E-06
	chr5	144780	144905	79	32	2.54286032626032	47	4.72552289120402E-06
	chr4	282136	282322	83	36	2.32824867467025	47	9.80592083687564E-06
	chr4	1167560	1167750	85	38	2.25188710501909	47	0.0000136021133697266
	chr5	440234	440379	85	38	2.24412577505978	47	0.0000136021133697266
	chr1	195297	195465	87	40	2.20653240335434	47	0.0000184630554515492
	chr3	158171	158341	88	41	2.19879847555249	47	0.0000213510009189923
	chr16	528633	528817	87	40	2.18882715391365	47	0.0000184630554515492
	chr11	332259	332405	89	42	2.14322594294007	47	0.0000245764984540586
	chr4	1122459	1122654	90	43	2.11420290358211	47	0.0000281648328558211
	chr4	439363	439541	92	45	2.05972109688573	47	0.00003653416280506
	chr12	577490	577686	94	47	2.03169879611141	47	0.0000466724487140404
	chr5	29600	29700	66	20	3.44627315103297	46	3.33488941141482E-07
	chr11	414990	415123	69	23	3.02319277438129	46	8.35218397512455E-07
	chr14	401643	401747	70	24	2.92996598067417	46	1.10137991577512E-06
	chr4	1181164	1181290	72	26	2.81431599624372	46	1.84432301697333E-06
	chr4	1133114	1133228	75	29	2.62979895482333	46	0.000003683255307483
	chr14	510105	510267	79	33	2.43797290377404	46	8.17842907087014E-06
	chr13	106931	107075	80	34	2.38391105056376	46	9.79818401740003E-06
	chr12	186148	186298	81	35	2.3791824690961	46	0.0000116611914478642
	chr13	341548	341694	81	35	2.33875000271147	46	0.0000116611914478642
	chr4	653617	653793	82	36	2.31380812182957	46	0.000013791894390456
	chr6	151625	151796	83	37	2.27357585089865	46	0.0000162157972270927
	chr7	267336	267511	85	39	2.23500227533582	46	0.0000220501472769745
	chr7	72374	72535	85	39	2.18794959585506	46	0.0000220501472769745
	chr4	1399301	1399474	86	40	2.15846516320096	46	0.0000255163258948012
	chr4	1264705	1264887	89	43	2.10106181842783	46	0.0000384617924434873
	chr2	77537	77725	90	44	2.07427588964297	46	0.0000437272831417257
	chr7	923730	923922	90	44	2.04727431404222	46	0.0000437272831417257
	chr13	126197	126319	63	18	3.61559842668838	45	2.60220178236571E-07
	chr4	415225	415328	67	22	3.1633964457228	45	9.49924587361041E-07
	chr16	349949	350066	67	22	3.11042282339809	45	9.49924587361041E-07
	chr7	305010	305144	68	23	3.02334853245427	45	1.26107682673273E-06
	chr5	145646	145807	70	25	2.83588307882807	45	2.13550613473168E-06
	chr7	179720	179833	71	26	2.82309326141414	45	2.72927640880289E-06
	chr12	495116	495266	74	29	2.55586101091061	45	5.35262911456748E-06
	chr4	40436	40559	75	30	2.50106753745436	45	0.0000065768365730961
	chr13	520743	520874	76	31	2.48799730770106	45	8.01429307278776E-06
	chr3	176377	176529	78	33	2.42673843482164	45	0.0000116313352505362
	chr16	353732	353854	79	34	2.33387221348595	45	0.0000138655686609084
	chr7	256811	256976	82	37	2.25302410465446	45	0.0000226256736173098
	chr16	278740	278902	86	41	2.149798553026	45	0.0000403109907269884
	chr16	419985	420154	86	41	2.10923631617646	45	0.0000403109907269884
	chr8	434886	435081	88	43	2.08650996496154	45	0.0000523470864329159
	chr7	853505	853699	91	46	2.00475084856036	45	0.0000752092930799988
	chr12	1009220	1009330	67	23	2.99028561411645	44	0.0000018975245890839
	chr12	420193	420337	71	27	2.65215630311075	44	5.05637606879915E-06
	chr9	343369	343521	75	31	2.46349630829542	44	0.0000114772564584086
	chr4	253927	254046	76	32	2.41614239973813	44	0.0000138039349831226
	chr15	892420	892570	76	32	2.4003200307473	44	0.0000138039349831226
	chr15	319167	319308	77	33	2.38390509978911	44	0.0000164840682597967
	chr15	1035176	1035333	79	35	2.2807690573076	44	0.000023046236856256
	chr13	319360	319487	84	40	2.1337957927997	44	0.000048239052389443
	chr4	1151806	1151966	86	42	2.06084613571951	44	0.0000626791149375571
	chr15	133141	133337	87	43	2.04706240516956	44	0.0000710021378996292
	chr16	837746	837868	65	22	3.05393069875086	43	2.17435155587934E-06
	chr4	1153051	1153150	65	22	3.03887879224029	43	2.17435155587934E-06
	chr4	1314995	1315123	72	29	2.5246069966304	43	0.0000111847913280863
	chr15	804324	804497	72	29	2.50980831285157	43	0.0000111847913280863
	chr4	910256	910373	77	34	2.28068361531345	43	0.0000274740812513572
	chr15	86568	86681	79	36	2.23955033940445	43	0.0000375822948322229
	chr12	421180	421342	85	42	2.03561488838652	43	0.0000850472391481259
	chr7	658569	658710	65	23	2.86392978365766	42	4.25055380684516E-06
	chr4	643979	644111	67	25	2.73079522237609	42	6.90795959819352E-06
	chr12	740433	740539	68	26	2.68607573777899	42	8.65845613122689E-06
	chr15	188418	188540	73	31	2.41922544240534	42	0.000023284934848733
	chr13	206961	207065	74	32	2.37240251445759	42	0.0000277098973285063
	chr7	850211	850343	74	32	2.36544185449613	42	0.0000277098973285063
	chr16	422847	422959	76	34	2.24524415474597	42	0.0000384640942429177
	chr10	418253	418403	79	37	2.18812181097034	42	0.0000601721146597391
	chr13	322335	322497	78	36	2.17121479515418	42	0.0000521183528081899
	chr16	401924	402073	80	38	2.15152252941175	42	0.0000691192484954876
	chr10	529461	529579	81	39	2.12142112027169	42	0.0000790170153012843
	chr10	38907	39024	80	38	2.10958163152334	42	0.0000691192484954876
	chr2	434367	434499	81	39	2.07868924259966	42	0.0000790170153012843
	chr4	1124989	1125129	73	32	2.35213009220595	41	0.0000390421183132914
	chr15	733002	733116	77	36	2.1697818872332	41	0.0000720098005647762
	chr15	1027022	1027154	79	38	2.08856941764685	41	0.0000946513133438428
	chr7	339187	339301	64	24	2.72178691412763	40	0.0000118632953937198
	chr13	538614	538717	65	25	2.67398872264564	40	0.0000148322646126009
	chr7	89988	90109	66	26	2.60312029715584	40	0.000018350229618997
	chr4	1059606	1059727	69	29	2.41941503843746	40	0.0000328612047649614
	chr15	1013915	1014040	70	30	2.33625773802673	40	0.0000392506982279683
	chr12	432391	432532	73	33	2.2703309835819	40	0.0000641103647341798
	chr4	259453	259608	76	36	2.17018778419592	40	0.0000991184992772921
	chr10	582544	582714	77	37	2.13272632208502	40	0.000113405516166321
	chr5	542068	542167	79	39	2.0511470035028	40	0.000146370111369998
	chr2	517279	517396	64	25	2.63160658322381	39	0.0000216076046249194
	chr14	93743	93847	65	26	2.5728195063218	39	0.0000265588146339213
	chr7	638344	638483	69	30	2.37647217909361	39	0.000055470181634063
	chr15	889052	889155	71	32	2.28848103868743	39	0.0000766169404210845
	chr8	45647	45753	71	32	2.26253553291466	39	0.0000766169404210845
	chr12	572231	572373	73	34	2.17204825701991	39	0.000103187337096153
	chr2	150136	150274	74	35	2.1251267447859	39	0.000118734007313744
	chr13	531138	531257	76	37	2.10295010531875	39	0.000154801231767865
	chr2	778184	778320	75	36	2.0875725299612	39	0.000135908876101421
	chr15	823648	823808	79	40	2.00954246670886	39	0.000222655338458578
	chr7	749971	750071	61	23	2.73700332606154	38	0.0000203856327533017
	chr3	83147	83266	65	27	2.48772789283964	38	0.0000463202230031834
	chr13	291365	291472	69	31	2.2748598003784	38	0.0000915716124411768
	chr16	272193	272306	71	33	2.19741313891805	38	0.000123557920532286
	chr8	202101	202236	70	32	2.19554019219289	38	0.000106695626705932
	chr7	177853	177993	70	32	2.19454974546549	38	0.000106695626705932
	chr7	337501	337670	71	33	2.15677311275739	38	0.000123557920532286
	chr13	507459	507568	72	34	2.14551994550739	38	0.000142264309458126
	chr7	949694	949844	75	37	2.03779619221795	38	0.000210483964258439
	chr16	88523	88662	76	38	2.0299467700443	38	0.000237592662970954
	chr4	935228	935345	60	23	2.64927894708128	37	0.0000298679781930257
	chr2	787262	787393	67	30	2.2871392120707	37	0.000109454881505183
	chr6	150623	150769	71	34	2.1488730217694	37	0.000195350007761184
	chr13	112638	112745	71	34	2.14319795422437	37	0.000195350007761184
	chr12	326904	327023	74	37	2.0263599249849	37	0.000285059052415456
	chr10	358613	358724	66	30	2.22893953962269	36	0.000152798663796631
	chr4	178258	178357	67	31	2.21877111818057	36	0.000177266927993417
	chr2	422664	422789	70	34	2.07616502979747	36	0.000267142094990081
	chr15	926742	926867	71	35	2.04980510213721	36	0.000303038138604529
	chr1	151639	151743	58	23	2.59314705522412	35	0.0000633055759822376
	chr15	440135	440256	63	28	2.31618052309056	35	0.000156419498203358
	chr4	1400093	1400195	63	28	2.27597145908346	35	0.000156419498203358
	chr4	829154	829281	69	34	2.05650278267184	35	0.000363785289336673
	chr4	870140	870252	69	34	2.05650278267184	35	0.000363785289336673
	chr12	565191	565321	71	36	2.02488282063227	35	0.000461578997901677
	chr4	1153501	1153600	63	29	2.24200173581356	34	0.000254545112174867
	chr12	947321	947432	65	31	2.1582492607474	34	0.000337359285166669
	chr4	1463498	1463625	61	28	2.18714908563552	33	0.000305129525140399
	chr12	374328	374429	64	31	2.07492643007123	33	0.000462322205885966
	chr13	745916	746017	66	33	2.03185001461958	33	0.000592615712733848
	chr15	126767	126911	61	30	2.06517500562876	31	0.00075825659722861
	chr8	372343	375221	1908	955	1.99952838430267	953	0
	chr7	106851	106950	74	38	1.99951714772325	36	0.000430284224089649
	chr6	151201	151370	85	43	1.9993533052363	42	0.000129263298634134
	chr10	318649	319697	418	210	1.99912341317712	208	0
	chr4	937930	938692	280	141	1.99885716965414	139	0
	chr5	503107	505282	1028	515	1.99877880125356	513	0
	chr12	327577	330726	1596	799	1.99810879857542	797	0
	chr3	192606	192717	70	36	1.99742922301735	34	0.000620119857198825
	chr1	80424	80595	83	42	1.99619905297514	41	0.00015491093418901
	chr4	1480563	1481324	285	143	1.99571233458546	142	0
	chr14	627687	627855	86	44	1.99472297246625	42	0.000144774386881632
	chr2	406513	407221	438	220	1.99356611917804	218	0
	chr7	461292	461472	88	45	1.99251183239089	43	0.000120847870114097
	chr15	899069	899348	127	64	1.99216034832593	63	0
	chr4	389081	389184	66	34	1.99198948679276	32	0.000894965195743426
	chr4	687494	687785	142	72	1.99163440845287	70	0
	chr12	937954	938110	82	42	1.99152611861519	40	0.000207927498197178
	chr16	276150	276305	72	37	1.99130276658321	35	0.000516467810817838
	chr15	774375	774507	77	39	1.99095370971398	38	0.000267047306764361
	chr16	49964	50100	73	37	1.99072255015939	36	0.00038449250329148
	chr10	279566	280665	700	352	1.99039182737893	348	0
	chr12	247216	247483	121	61	1.98960873146633	60	0
	chr7	669607	669807	98	50	1.98875379423096	48	0.0000491338014962418
	chr16	74160	76524	3177	1599	1.98798765647357	1578	0
	chr4	887156	887474	137	69	1.98575133237156	68	0
	chr6	76196	76823	450	227	1.98532654162698	223	0
	chr5	338908	339701	291	147	1.98482415942195	144	0
	chr2	409144	411353	1008	508	1.98444326678357	500	0
	chr8	140173	140436	116	59	1.98312066899973	57	0
	chr5	28642	29188	191	97	1.9814514504735	94	0
	chr4	98790	99385	236	120	1.9813621421129	116	0
	chr15	946269	946553	165	84	1.98079578262361	81	0
	chr15	255294	256328	625	316	1.98059368122756	309	0
	chr2	786162	786658	273	138	1.97963791819166	135	0
	chr13	128984	130021	366	186	1.97836897300856	180	0
	chr12	201061	201278	122	62	1.97766425366164	60	0
	chr14	316076	316196	83	43	1.97547006035931	40	0.000231969893503207
	chr16	134153	134376	117	60	1.97513959477653	57	0
	chr7	952182	952388	105	54	1.97509477091894	51	0.0000320743770747916
	chr10	435266	436263	495	251	1.97486352992476	244	0
	chr11	77067	77266	97	50	1.97419152279373	47	0.0000656799741943463
	chr16	152823	153123	129	66	1.97275631924739	63	0
	chr12	535694	536017	136	69	1.97205560495167	67	0
	chr10	417363	417912	170	87	1.9713786180124	83	0
	chr16	107266	114685	4443	2255	1.97088800582354	2188	0
	chr13	169112	169417	167	85	1.9703569381119	82	0
	chr12	828622	829864	694	353	1.96944529187861	341	0
	chr2	554042	554568	191	98	1.9690190282597	93	0
	chr15	303222	306163	1928	980	1.96853049489226	948	0
	chr15	258111	258328	112	57	1.96664084215981	55	0.0000140442968198036
	chr2	481092	481547	213	109	1.96615249505529	104	0
	chr13	409082	411173	1199	610	1.96603288598611	589	0
	chr4	430768	431581	430	219	1.96600374404689	211	0
	chr13	128319	128722	139	71	1.96400939287328	68	0
	chr4	488022	488187	84	43	1.96358321960142	41	0.000173479358120142
	chr16	740982	741274	145	74	1.96335769014245	71	0
	chr14	204979	205109	69	36	1.96301180602534	33	0.000829513444949775
	chr2	173971	174204	110	57	1.96074135819016	53	0.000025012821315095
	chr3	57346	61148	2301	1174	1.96047022848444	1127	0
	chr12	125567	125826	114	59	1.95886023288912	55	0
	chr4	1145799	1145986	85	44	1.9581627000166	41	0.000193577566977418
	chr7	611868	612210	223	114	1.95804043460511	109	0
	chr8	232306	233668	517	265	1.95759062302	252	0
	chr7	170152	170544	128	66	1.95628434452923	62	0
	chr4	252298	252700	157	81	1.95479433536598	76	0
	chr15	490180	490742	206	106	1.95446262265911	100	0
	chr15	77979	78158	76	39	1.95435893213852	37	0.000358595523960085
	chr15	426629	427193	262	135	1.95395140045695	127	0
	chr13	317153	317340	87	45	1.95377057839682	42	0.000161578065816421
	chr15	325226	325541	144	74	1.95287678521592	70	0
	chr7	291352	291729	136	70	1.95054744029308	66	0
	chr16	748976	749799	278	143	1.9498172922794	135	0
	chr4	1038088	1038511	168	87	1.94925049537075	81	0
	chr11	398480	398613	76	39	1.94920594573046	37	0.000358595523960085
	chr4	1252860	1253242	159	82	1.94916101453641	77	0
	chr12	560794	561045	123	64	1.94793280495886	59	0
	chr12	913643	913861	117	61	1.94712754129414	56	0
	chr4	1490687	1491245	229	118	1.94658249908539	111	0
	chr2	636601	636747	78	41	1.94648142103968	37	0.000444068558544942
	chr10	208933	209263	136	70	1.94646156484793	66	0
	chr10	565795	565990	91	47	1.9463820525291	44	0.000112650110686589
	chr4	343272	343910	231	119	1.94623707808551	112	0
	chr15	125371	125604	112	58	1.94486991032778	54	0.0000209279915030554
	chr10	187214	188142	351	181	1.94438165987491	170	0
	chr4	764213	764554	139	72	1.94384044738926	67	0
	chr14	344850	345330	174	90	1.94363825659271	84	0
	chr1	167541	167718	81	42	1.94140337657376	39	0.000278046179627335
	chr2	770130	770574	147	76	1.94129007530698	71	0
	chr4	787286	787461	85	44	1.93942430097338	41	0.000193577566977418
	chr5	127167	128419	378	195	1.93929821023789	183	0
	chr15	912541	912742	98	51	1.93771965330452	47	0.0000731419736464326
	chr4	924066	924452	143	74	1.93728523005319	69	0
	chr4	1368701	1368859	80	42	1.93652877350104	38	0.00037039761370608
	chr5	222613	225266	1445	747	1.9357823817933	698	0
	chr12	756842	756961	67	35	1.93489069148712	32	0.000996402792857029
	chr10	626850	627069	110	57	1.93378316222973	53	0.000025012821315095
	chr15	314139	314475	135	70	1.93098853857311	65	0
	chr4	816822	817821	345	179	1.93098852833037	166	0
	chr12	334987	335129	85	45	1.92812367315819	40	0.000285761351602792
	chr11	342457	342614	77	40	1.92783307351851	37	0.00039979222169816
	chr8	444612	445184	345	179	1.92742122863016	166	0
	chr5	203155	203754	262	136	1.9268535330146	126	0
	chr4	183519	184005	200	104	1.92674832515002	96	0
	chr4	724204	724310	61	32	1.92642932708294	29	0.00173092674572119
	chr14	138525	140697	988	513	1.92603361758052	475	0
	chr4	1172972	1173533	193	101	1.92543829752309	92	0
	chr2	714643	715763	580	302	1.92541857809265	278	0
	chr13	148770	148948	82	43	1.92518877265225	39	0.000309028852817405
	chr9	55255	55935	250	130	1.92473232325141	120	0
	chr15	936523	936883	130	68	1.92379174923764	62	0
	chr15	378122	381506	1219	634	1.92370242289114	585	0
	chr15	806856	807106	141	74	1.92327702234821	67	0
	chr14	157752	157953	94	49	1.92305471829481	45	0.00010473527030336
	chr4	765134	765386	129	68	1.92238303597585	61	0
	chr16	379149	380764	659	343	1.92210859478253	316	0
	chr3	18127	18577	163	85	1.92187156152494	78	0
	chr5	324804	325853	472	246	1.92047334980822	226	0
	chr12	123775	123914	76	40	1.92045120871483	36	0.000532537136631959
	chr14	94134	94658	194	102	1.91971917010165	92	0
	chr15	741384	741676	135	71	1.91932093411043	64	0
	chr11	414378	414538	87	46	1.91925403250476	41	0.000238611262036034
	chr15	114121	115056	459	240	1.91829820537112	219	0
	chr13	692108	692237	66	35	1.91755845129723	31	0.00132689302861425
	chr5	466202	466473	126	66	1.91628604161586	60	0
	chr16	413883	414770	422	221	1.91576926040025	201	0
	chr12	83235	83652	180	94	1.9151313992724	86	0
	chr4	887694	888042	153	80	1.91499060899261	73	0
	chr14	628280	628709	143	75	1.91448039735122	68	0
	chr16	641923	645523	3429	1792	1.91409203985859	1637	0
	chr16	126633	126801	80	42	1.91393108444603	38	0.00037039761370608
	chr16	202299	202447	80	42	1.91393108444603	38	0.00037039761370608
	chr7	936478	936895	153	80	1.91375642399599	73	0
	chr4	1352132	1352439	166	87	1.91208828354562	79	0
	chr13	488620	488783	88	47	1.91158474895674	41	0.000263667302870489
	chr4	744495	745239	299	157	1.91131625914095	142	0
	chr3	239860	240258	147	77	1.91074833220717	70	0
	chr10	698350	698454	67	36	1.91073402958901	31	0.0014645972935131
	chr14	155692	155841	85	45	1.91067887364069	40	0.000285761351602792
	chr14	396624	396865	117	62	1.91057807285601	55	0
	chr13	513557	514127	217	114	1.91051507773874	103	0
	chr15	813466	814487	423	222	1.9103567352499	201	0
	chr6	129573	130090	241	127	1.91034955758239	114	0
	chr2	241406	242563	451	237	1.90868424844639	214	0
	chr8	510210	510493	126	67	1.90836687427869	59	0
	chr16	151500	151683	92	49	1.90833181797558	43	0.000184087793142097
	chr12	514027	514863	679	356	1.90797162303182	323	0
	chr1	35302	36290	476	250	1.90691762297453	226	0
	chr4	392450	393940	1070	563	1.90250233112548	507	0
	chr10	409382	409569	83	44	1.90207665258927	39	0.000342304312521263
	chr16	209118	209513	179	95	1.90200160936246	84	0
	chr4	1108695	1109665	329	174	1.90170059692307	155	0
	chr14	557654	557850	95	50	1.90079818134003	45	0.000116232841408963
	chr7	852896	853094	94	50	1.89969760729079	44	0.000153861255936391
	chr15	66867	67368	201	106	1.89936547772276	95	0
	chr6	132063	132174	68	36	1.89874068729538	32	0.00110471644599388
	chr4	953772	953933	80	43	1.89799088746122	37	0.000542214235247929
	chr14	717223	718106	302	160	1.89610655606485	142	0
	chr13	712881	713259	135	72	1.89596551075804	63	0
	chr2	602576	603850	583	308	1.89538331291715	275	0
	chr10	40950	41249	147	78	1.89280271637767	69	0
	chr5	251352	251459	62	33	1.89199175351869	29	0.00191643619243778
	chr15	790071	790381	133	71	1.89088654990139	62	0
	chr4	190263	190462	90	48	1.89067484329149	42	0.000220292461305534
	chr12	645809	648809	1457	772	1.88947988038361	685	0
	chr4	779141	779421	145	77	1.88923990488583	68	0
	chr4	507691	507837	78	42	1.88811555416351	36	0.000649666548625138
	chr12	234699	235385	407	216	1.88757751446806	191	0
	chr7	135399	135614	103	55	1.88667872178381	48	0.0000830836456539312
	chr12	275076	275587	171	91	1.88654276040686	80	0
	chr16	929961	930461	162	86	1.88579344089112	76	0
	chr4	1030442	1031011	272	145	1.885300832109	127	0
	chr16	637461	637623	87	47	1.88482338253675	40	0.000347605039665912
	chr4	497625	497780	79	42	1.88363733137479	37	0.000491514248563449
	chr10	344409	344666	129	69	1.88124339242948	60	0
	chr3	47651	50261	1558	829	1.88113280377321	729	0
	chr4	1174670	1174827	71	38	1.88098805242771	33	0.00101658476565457
	chr4	1139843	1140000	80	43	1.87929146985076	37	0.000542214235247929
	chr6	234944	235193	125	67	1.87847737011581	58	0
	chr16	715795	715894	64	35	1.87651589031401	29	0.00232032704421715
	chr13	39515	39882	155	83	1.87639873706484	72	0
	chr6	38504	38911	163	87	1.87623918431312	76	0
	chr7	250200	250712	207	111	1.87477249684052	96	0
	chr7	830428	830611	92	50	1.87477249684052	42	0.000266885376728468
	chr8	277878	278394	232	124	1.87451162627561	108	0
	chr15	1017316	1018713	588	314	1.87343511504323	274	0
	chr4	1435095	1435451	159	85	1.8721571226041	74	0
	chr4	765817	765927	71	38	1.87059585324303	33	0.00101658476565457
	chr15	543533	544261	314	168	1.870442587584	146	0
	chr12	430926	431057	80	43	1.87025681622067	37	0.000542214235247929
	chr15	207093	207216	69	37	1.86612902571938	32	0.00122000418967452
	chr4	181451	181632	90	49	1.86601386707464	41	0.000319147681261708
	chr8	230619	230815	103	56	1.86492605545943	47	0.000120183814381507
	chr16	350372	350557	86	47	1.86315874595587	39	0.00045659881729579
	chr4	512471	513025	216	116	1.86263952011791	100	0
	chr12	763521	764112	255	137	1.86255517417725	118	0
	chr12	259814	260581	635	342	1.86197869571372	293	0
	chr7	14104	14243	75	41	1.86194575938696	34	0.00102466462614263
	chr4	1418630	1419224	260	140	1.86165547632739	120	0
	chr4	54545	54857	121	66	1.86133211185259	55	0
	chr15	483227	483570	174	94	1.86096582288142	80	0
	chr10	296950	297080	72	39	1.86039615021589	33	0.00111917285895441
	chr10	437864	439280	472	254	1.85997299630932	218	0
	chr10	446387	446687	128	69	1.85961610990133	59	0
	chr13	82488	82919	154	83	1.85945061943974	71	0
	chr4	151637	151801	85	46	1.85935632524512	39	0.000416021047269082
	chr7	314114	314414	103	56	1.85883106537372	47	0.000120183814381507
	chr8	326439	326648	110	60	1.856640223059	50	0.0000774559588595896
	chr16	531053	531235	78	43	1.85470425363162	35	0.000936547465016109
	chr4	247853	248055	105	57	1.8544952629569	48	0.000100629702417824
	chr4	1192872	1192996	70	38	1.8544952629569	32	0.00134234902063996
	chr10	620472	621060	289	156	1.85441015334366	133	0
	chr5	74726	75521	245	133	1.85405560387149	112	0
	chr7	230686	230849	72	39	1.85332201060664	33	0.00111917285895441
	chr15	338842	339919	390	211	1.85196501389779	179	0
	chr11	120196	120311	68	37	1.84926934324973	31	0.00161049493439926
	chr2	75989	76638	255	138	1.84911234116803	117	0
	chr7	614336	615012	276	150	1.8490906818153	126	0
	chr15	584466	585224	277	150	1.84898112409544	127	0
	chr4	96359	96522	88	48	1.8486598467739	40	0.000381704745239053
	chr12	126830	126964	78	43	1.8486521254126	35	0.000936547465016109
	chr4	996226	996466	117	64	1.84747730548118	53	0
	chr15	1041759	1042977	724	393	1.8446479613947	331	0
	chr5	342876	343453	224	122	1.84357232725216	102	0
	chr4	691665	692900	400	218	1.84297665883915	182	0
	chr15	982891	983040	74	41	1.84251800745056	33	0.00134285050298142
	chr16	741548	741732	85	47	1.84149410937499	38	0.000597553176335932
	chr2	365958	366190	115	63	1.8412512874879	52	0
	chr13	440981	441101	78	43	1.84057294817639	35	0.000936547465016109
	chr14	669635	669838	94	52	1.84034268740041	42	0.000319911533166588
	chr4	888442	888722	130	71	1.83955867542142	59	0
	chr15	1047992	1048131	75	41	1.83823851038933	34	0.00102466462614263
	chr7	136957	137448	177	97	1.83791045107046	80	0
	chr7	217041	217434	183	100	1.83778252078465	83	0
	chr7	858385	859440	382	208	1.83702217209972	174	0
	chr16	883207	883986	260	142	1.83678440577045	118	0
	chr10	627549	627675	62	34	1.83614739697589	28	0.00278649888108229
[truncated: 2,322 more rows]

## Sheet: PolII_Rep3_RawHits
'Hits' returned from PeakSeq algorithm for PolII_Rep3.
'Hits' higlighted in green have ratio>2.0, p-value<0.05 and excess≥10 and will be analyzed. 'Hits' highlighted in red fail to meet these standards and are discarded.
Ratio=Sample Read Counts / Input Read Counts
Excess in counts=Sample Read Counts - Input Read Counts
	Chr	Hit Start	Hit End	Sample Read Counts	Input Read Counts	Ratio	Excess	P-value
	chr7	479146	483126	10908	680	16.0540302913553	10228	0
	chr12	231652	234266	10173	545	18.6920561773397	9628	0
	chr12	837014	839592	8776	581	15.1240628393138	8195	0
	chr12	368703	370399	7559	536	14.1227546778775	7023	0
	chr15	159096	160831	7157	749	9.55712716866721	6408	0
	chr1	71620	73662	6531	413	15.846394133946	6118	0
	chr12	636745	640216	5389	367	14.6964257237118	5022	0
	chr10	120326	123084	5631	1155	4.87902046115039	4476	0
	chr13	23570	26029	4735	354	13.4072363827109	4381	0
	chr5	66473	69366	5438	1188	4.58020999607243	4250	0
	chr8	34331	36113	4516	281	16.0967009880296	4235	0
	chr8	451059	453214	4595	602	7.63632587272882	3993	0
	chr15	444554	446352	4305	356	12.0984506030872	3949	0
	chr11	325713	327338	4593	729	6.30874111691073	3864	0
	chr11	518778	521421	5338	1525	3.50106730424245	3813	0
	chr7	882366	884095	4300	491	8.7696616145295	3809	0
	chr2	373252	378550	4785	1090	4.39067191350707	3695	0
	chr12	198612	200066	3804	220	17.3609809592395	3584	0
	chr15	619162	624533	3787	806	4.70304217963315	2981	0
	chr12	950989	954072	3123	255	12.2838200149035	2868	0
	chr14	499526	502862	3623	832	4.35831283045081	2791	0
	chr13	499185	501319	3137	405	7.747759796169	2732	0
	chr2	680022	683051	3720	1012	3.67751889386559	2708	0
	chr10	73610	75401	3030	345	8.78362957978303	2685	0
	chr12	805738	807171	2846	187	15.2551082585341	2659	0
	chr3	137711	139030	3121	481	6.4896405887911	2640	0
	chr7	310777	312492	2811	235	11.9625202793685	2576	0
	chr15	28813	33774	4440	2049	2.16713373078164	2391	0
	chr5	298876	303519	3123	758	4.12259024541613	2365	0
	chr4	1488370	1489990	2711	355	7.64200488865481	2356	0
	chr12	282777	284164	2533	225	11.294999164887	2308	0
	chr14	24126	27185	2781	496	5.61778600217713	2285	0
	chr16	193473	194642	2309	133	17.3825770815973	2176	0
	chr13	296902	298874	2307	168	13.7960678038037	2139	0
	chr13	758598	763110	3012	1006	2.99591595774272	2006	0
	chr15	721952	724838	2719	750	3.62815004760691	1969	0
	chr9	254940	257327	2077	116	17.9574195880828	1961	0
	chr7	277416	278737	2294	333	6.90918436031105	1961	0
	chr15	779932	781131	2104	147	14.3155014752637	1957	0
	chr16	303005	304370	2236	286	7.82344241253994	1950	0
	chr9	23487	25512	2029	83	24.6718001325686	1946	0
	chr11	163184	164657	2398	531	4.52379223239541	1867	0
	chr5	303875	307467	2499	658	3.79950780188174	1841	0
	chr13	886915	890463	2287	469	4.88367867540452	1818	0
	chr4	355146	356970	2057	252	8.18605023852954	1805	0
	chr7	345732	346718	1976	177	11.2272658528597	1799	0
	chr1	142117	143810	1968	173	11.4168201212746	1795	0
	chr16	404874	407937	2215	432	5.12820199473025	1783	0
	chr12	794195	796555	2022	250	8.09662483589071	1772	0
	chr13	161914	164343	2013	267	7.56142411708378	1746	0
	chr16	432297	434163	2331	599	3.89262333512809	1732	0
	chr4	465349	470564	2431	712	3.41834639970718	1719	0
	chr15	91586	94567	2056	339	6.07022938891805	1717	0
	chr12	707999	710506	1842	175	10.5346126026171	1667	0
	chr12	280571	282504	1996	344	5.80593920054955	1652	0
	chr2	611937	617054	3135	1485	2.11124499957025	1650	0
	chr15	80261	83007	2177	539	4.04106913585779	1638	0
	chr13	219232	221189	2378	764	3.1126013316272	1614	0
	chr4	555385	556791	1888	288	6.57128977719168	1600	0
	chr14	86585	89762	2553	979	2.60889819268458	1574	0
	chr14	302566	303810	1787	255	7.0127378424607	1532	0
	chr7	344112	345476	1733	205	8.46476860042654	1528	0
	chr9	316489	318447	1580	95	16.6723940060889	1485	0
	chr13	671940	674716	2051	617	3.32727175926453	1434	0
	chr10	703611	706849	2536	1104	2.29717151726716	1432	0
	chr4	1236235	1238478	1689	279	6.05786278598443	1410	0
	chr1	128408	132520	2475	1066	2.32231540122954	1409	0
	chr4	579331	580795	1521	141	10.860230194992	1380	0
	chr11	100651	105774	2322	964	2.41005505405922	1358	0
	chr16	692818	695155	2023	666	3.0419781528304	1357	0
	chr12	920178	923552	2047	690	2.97047344841836	1357	0
	chr2	604374	607450	1961	621	3.16159114086814	1340	0
	chr10	651837	653065	1627	292	5.57716360208555	1335	0
	chr5	85056	86702	2230	911	2.44839608698284	1319	0
	chr12	649113	651165	1460	151	9.69045928494387	1309	0
	chr4	308305	310186	1535	227	6.78189893264582	1308	0
	chr7	364042	367072	1548	254	6.10795080557906	1294	0
	chr7	440724	443228	1528	236	6.49205893373349	1292	0
	chr11	282325	284539	1705	445	3.83786867072752	1260	0
	chr4	768161	770132	2074	816	2.54362946361861	1258	0
	chr7	804795	807258	1548	329	4.71093831675235	1219	0
	chr15	831198	834108	1988	775	2.56754104279576	1213	0
	chr2	556116	558577	1428	228	6.28592317000859	1200	0
	chr16	821645	824297	2046	850	2.40970277356013	1196	0
	chr7	596820	601394	1939	757	2.56306861310104	1182	0
	chr9	127688	130179	1354	173	7.85875972508192	1181	0
	chr5	78040	79519	1509	329	4.5915983858189	1180	0
	chr8	385238	387400	1452	296	4.91724716010092	1156	0
	chr5	423403	425517	1455	301	4.84155425648117	1154	0
	chr16	642237	643358	1575	423	3.72593602200073	1152	0
	chr10	442393	444935	1465	320	4.58662003997779	1145	0
	chr5	138583	141003	1840	722	2.55110533560291	1118	0
	chr12	897894	899806	1333	218	6.11596714739295	1115	0
	chr4	1401532	1403730	1478	363	4.07505201687303	1115	0
	chr2	393278	396089	1525	411	3.71679273983594	1114	0
	chr4	427225	428744	1368	255	5.36520144990222	1113	0
	chr4	229770	231169	1464	354	4.14628749577946	1110	0
	chr10	227589	228453	1279	171	7.50804654155068	1108	0
	chr16	108795	111912	1606	504	3.1870592983696	1102	0
	chr15	1027752	1028803	1249	159	7.85806043523471	1090	0
	chr13	651256	653183	1399	315	4.44682599050576	1084	0
	chr10	139092	140205	1190	115	10.4349129681848	1075	0
	chr16	280413	281700	1259	194	6.51480038024987	1065	0
	chr3	177041	178828	1403	338	4.15968138658117	1065	0
	chr11	258763	259622	1388	329	4.22515828007651	1059	0
	chr10	663062	664780	1974	920	2.14700600994149	1054	0
	chr7	476087	478855	1453	408	3.56346290528097	1045	0
	chr8	410934	411726	1123	97	11.6246574341049	1026	0
	chr8	290528	292720	1318	302	4.37000881191343	1016	0
	chr12	812319	816121	1245	238	5.24186769587825	1007	0
	chr12	201599	202643	1103	101	11.0049089879932	1002	0
	chr4	1239322	1240320	1210	208	5.83675596330092	1002	0
	chr4	128652	130721	1201	201	5.98538656467679	1000	0
	chr7	1048800	1050077	1361	373	3.65694201165816	988	0
	chr4	508071	509795	1194	217	5.50915938354253	977	0
	chr12	440397	441332	1143	167	6.87062279572353	976	0
	chr14	62002	64602	1623	649	2.50250261065801	974	0
	chr4	915395	917416	1272	309	4.11746447206674	963	0
	chr12	515227	517017	1300	345	3.77718247842019	955	0
	chr5	406781	409222	1164	210	5.56729031546089	954	0
	chr7	516866	518895	1420	475	2.99480883315096	945	0
	chr12	855799	857539	1059	116	9.1555548510573	943	0
	chr4	1466621	1468470	1219	277	4.40718141109437	942	0
	chr16	577247	581213	1517	577	2.62924555189529	940	0
	chr12	498812	499840	1040	101	10.3497701713434	939	0
	chr12	728943	730392	1112	175	6.3784314506436	937	0
	chr12	522409	524534	1248	311	4.01648223792259	937	0
	chr13	67436	68133	1157	225	5.16203947384888	932	0
	chr12	929833	932076	1419	489	2.90692260677777	930	0
	chr14	575080	577574	1695	766	2.21515193527257	929	0
	chr2	45482	46904	1353	428	3.16147995230704	925	0
	chr14	413490	415008	1191	267	4.46407261082404	924	0
	chr13	549894	551452	1313	390	3.37416682161229	923	0
	chr9	96788	97986	988	66	15.0721585134761	922	0
	chr15	797500	798676	1144	225	5.08714459988305	919	0
	chr7	225780	228565	1689	776	2.1789006273079	913	0
	chr11	333367	334686	1315	410	3.20884784208766	905	0
	chr12	262395	263936	1095	199	5.5192255946835	896	0
	chr3	107115	108512	1308	423	3.09848957090388	885	0
	chr7	959858	961770	1165	289	4.03350828008833	876	0
	chr9	266445	268173	1119	258	4.34814085606951	861	0
	chr4	1328726	1330062	1153	297	3.8904869747221	856	0
	chr7	23992	25434	1072	219	4.91202045279877	853	0
	chr5	322056	323760	1092	241	4.53802486569025	851	0
	chr4	600721	602334	1357	507	2.67752208896806	850	0
	chr9	25743	27061	889	40	22.7582985966569	849	0
	chr5	266262	268135	1091	248	4.41569707581296	843	0
	chr12	1028557	1030316	1167	327	3.57659699479685	840	0
	chr14	755472	758990	1320	482	2.74346026121937	838	0
	chr13	483914	486085	1322	486	2.7238053971718	836	0
	chr15	234154	235421	1247	414	3.01722239682749	833	0
	chr4	1269920	1271238	1111	298	3.73944402574167	813	0
	chr16	786104	787850	1300	489	2.66361562017076	811	0
	chr14	172547	174791	1387	579	2.39708928452467	808	0
	chr4	322127	323886	996	193	5.16342486784802	803	0
	chr15	252707	253747	1021	225	4.54763665559211	796	0
	chr14	585522	586953	971	181	5.39145604298719	790	0
	chr7	640759	642223	1227	437	2.81234960417939	790	0
	chr15	407508	408234	963	176	5.49806021713276	787	0
	chr9	83230	84911	887	105	8.4526425140723	782	0
	chr5	60939	62048	885	113	7.85296772872547	772	0
	chr11	141699	142834	1136	367	3.09885026128055	769	0
	chr13	221403	224025	1237	472	2.62590673896877	765	0
	chr6	222726	223868	1012	249	4.07518872572659	763	0
	chr9	52884	55966	1243	480	2.59090924976492	763	0
	chr4	490934	492390	1067	309	3.45801577849696	758	0
	chr2	413760	415520	1336	578	2.31411421042836	758	0
	chr4	215205	218159	1255	499	2.51943327104853	756	0
	chr12	242112	243303	912	159	5.75817932534768	753	0
	chr9	231143	232687	840	90	9.38089779918216	750	0
	chr2	235065	237391	1091	341	3.20165367809495	750	0
	chr14	493745	495226	1093	344	3.18255333122815	749	0
	chr4	720550	721564	916	168	5.47804905236697	748	0
	chr5	396527	398202	1092	349	3.13246667145245	743	0
	chr12	1038515	1041492	906	165	5.49273406670782	741	0
	chr15	866836	869009	1155	422	2.74207634046957	733	0
	chr13	19208	21676	1189	459	2.59131920962337	730	0
	chr15	570180	572103	1043	317	3.29053989050563	726	0
	chr14	415274	416626	972	250	3.89870356167991	722	0
	chr6	219840	221679	1310	591	2.21824688623387	719	0
	chr14	722275	723820	977	259	3.78425577423086	718	0
	chr7	438900	440130	868	154	5.64595176352686	714	0
	chr13	122950	124433	1032	318	3.24965006882019	714	0
	chr5	235409	237149	1108	396	2.80220549255575	712	0
	chr12	568519	571029	868	158	5.52073523646219	710	0
	chr5	281755	284145	1079	369	2.92923359680887	710	0
	chr7	970301	973465	1225	518	2.36524845157349	707	0
	chr6	53248	54781	986	283	3.49501936835515	703	0
	chr13	388759	390698	1184	484	2.44976787018721	700	0
	chr15	899769	901455	1031	341	3.02750923136839	690	0
	chr12	47617	48659	788	100	7.93336284003778	688	0
	chr15	758160	759525	977	291	3.36804377547935	686	0
	chr14	659466	661300	1159	473	2.45155119565383	686	0
	chr16	718343	720148	1284	605	2.12443700691237	679	0
	chr7	798425	799768	886	208	4.26422274700769	678	0
	chr8	381474	383051	1131	460	2.46275353724248	671	0
	chr12	253583	255390	1032	367	2.8163596450753	665	0
	chr16	654045	655069	832	172	4.84811296499296	660	0
	chr7	147828	149176	893	243	3.68392542380961	650	0
	chr12	646400	648777	1065	421	2.53288784794495	644	0
	chr2	332625	334191	937	298	3.14844495222881	639	0
	chr15	254048	254691	845	208	4.06374538177106	637	0
	chr9	98196	99731	709	79	9.06979282281845	630	0
	chr4	1301318	1302534	907	279	3.25525464907657	628	0
	chr7	555630	557917	957	329	2.91069700251331	628	0
	chr15	841397	842894	799	173	4.62989253159662	626	0
	chr2	168173	169904	1186	560	2.12082857548977	626	0
	chr8	126450	127451	762	138	5.52747470969618	624	0
	chr13	879096	880269	960	341	2.82041372442063	619	0
	chr8	75380	76424	758	142	5.35936117090258	616	0
	chr4	45120	46474	753	141	5.34133061500406	612	0
	chr15	286241	287674	983	374	2.63307658498273	609	0
	chr14	229547	231174	802	195	4.129126550799	607	0
	chr15	87328	89445	926	323	2.8697271516266	603	0
	chr5	483179	484311	887	285	3.1209404365083	602	0
	chr10	700945	703367	1104	502	2.20101053112979	602	0
	chr13	159160	160688	1001	402	2.49396549154845	599	0
	chr13	701704	703339	818	224	3.6556137040818	594	0
	chr10	453236	455014	1145	555	2.0663672211539	590	0
	chr2	59615	60899	771	190	4.0662408107244	581	0
	chr4	1359662	1361553	1014	437	2.32543912084856	577	0
	chr7	920276	921776	1145	568	2.01734897659105	577	0
	chr16	701163	702349	663	88	7.60328097101226	575	0
	chr13	753061	754590	879	304	2.89814318884594	575	0
	chr4	205310	207538	1059	485	2.18429429616075	574	0
	chr12	809849	811089	736	167	4.42070910921036	569	0
	chr4	339751	341385	745	178	4.20891142200832	567	0
	chr9	381594	383651	792	229	3.46670733781305	563	0
	chr8	517434	518716	765	203	3.77048740233854	562	0
	chr4	306171	307982	854	292	2.93092833603053	562	0
	chr16	480535	482252	1016	456	2.23160175380018	560	0
	chr2	371746	372861	925	367	2.52097025075835	558	0
	chr2	256193	258026	871	322	2.70890539418988	549	0
	chr4	330355	331650	919	377	2.44056486077215	542	0
	chr14	505369	507343	870	331	2.63617789746176	539	0
	chr7	533876	534983	660	124	5.33653519399788	536	0
	chr13	551692	553230	811	275	2.9517999001964	536	0
	chr9	68502	69625	588	53	11.2962338596013	535	0
	chr12	196901	198247	891	363	2.45570953317748	528	0
	chr13	170169	171786	1027	499	2.06012657554824	528	0
	chr12	673061	674287	624	97	6.44933816794085	527	0
	chr16	172980	174031	591	72	8.25891382359433	519	0
	chr11	616662	618545	822	309	2.66136218993687	513	0
	chr10	123866	125902	823	311	2.65329813388801	512	0
	chr7	647942	649049	640	130	4.93925742157949	510	0
	chr4	1182156	1184243	968	464	2.09061139371864	504	0
	chr7	370730	371684	869	366	2.37998160684203	503	0
	chr8	104141	105429	676	176	3.84196594827148	500	0
	chr9	378437	379721	571	75	7.62928781003562	496	0
	chr12	506134	507326	611	116	5.30006994530556	495	0
	chr12	819115	820517	639	144	4.45424797511251	495	0
	chr7	876736	878215	831	337	2.46889141702893	494	0
	chr9	257746	258776	562	70	8.05107935887962	492	0
	chr5	269089	270400	799	312	2.56701627742616	487	0
	chr4	541285	541959	565	79	7.22914777917541	486	0
	chr2	563198	564556	783	299	2.62113791722783	484	0
	chr4	525357	527151	610	127	4.82672722005028	483	0
	chr11	38531	39813	939	457	2.05901453926113	482	0
	chr15	135818	137169	684	204	3.36395943598036	480	0
	chr11	158464	159462	657	182	3.62324064858449	475	0
	chr7	726738	728356	747	272	2.74929405764119	475	0
	chr10	608208	609412	888	414	2.14959990614349	474	0
	chr8	487390	488255	756	284	2.66665782690742	472	0
	chr8	504568	505789	730	263	2.78590691631748	467	0
	chr14	65527	66236	687	221	3.11798189534793	466	0
	chr13	625942	627658	776	313	2.48561520689587	463	0
	chr7	519250	520489	701	241	2.91243533494446	460	0
	chr12	402480	404260	640	181	3.55304197970075	459	0
	chr10	75732	77087	801	342	2.34452156043129	459	0
	chr11	431341	432662	737	280	2.63638490238851	457	0
	chr8	147532	148915	683	227	3.02154812082195	456	0
	chr6	75114	75926	806	352	2.29486609890751	454	0
	chr16	370938	372933	762	311	2.45792349351695	451	0
	chr10	348785	349454	653	204	3.21673142258162	449	0
	chr1	66739	67814	608	160	3.82131698745705	448	0
	chr16	281911	282990	667	219	3.04618909174589	448	0
	chr7	850981	851839	664	218	3.05584114754748	446	0
	chr15	1011075	1012185	692	246	2.82287573691135	446	0
	chr4	117119	118776	648	205	3.16244136527861	443	0
	chr4	1163383	1164663	639	197	3.2596014067006	442	0
	chr14	655044	657195	778	336	2.32202323911365	442	0
	chr4	1241230	1242038	650	209	3.12153682638421	441	0
	chr16	794746	796249	778	339	2.29538235231874	439	0
	chr9	159299	160203	537	99	5.42565728235443	438	0
	chr4	1449896	1450967	550	114	4.86396330275077	436	0
	chr9	273695	275612	574	139	4.15552633041973	435	0
	chr15	877257	878007	718	283	2.54465787759514	435	0
	chr4	1354494	1355756	597	163	3.67172952096329	434	0
	chr1	75146	76987	688	254	2.71617926436594	434	0
	chr12	348003	348736	496	64	7.81957514802295	432	0
	chr2	138745	140266	711	284	2.50775391000303	427	0
	chr11	558371	559047	523	104	5.03067553151132	419	0
	chr5	121873	122976	636	217	2.9393170171077	419	0
	chr4	548915	550462	701	284	2.47005045506595	417	0
	chr11	109092	110156	791	374	2.11758608047046	417	0
	chr15	408903	410061	654	238	2.75907129791936	416	0
	chr8	462504	463472	653	243	2.69557208664576	410	0
	chr12	540716	541491	689	279	2.47120464179983	410	0
	chr12	903151	904465	644	237	2.72474027702963	407	0
	chr11	113504	114716	663	258	2.57790571394547	405	0
	chr14	166831	168497	754	349	2.16377964971959	405	0
	chr3	15441	16809	518	118	4.41435046695021	400	0
	chr9	268694	270469	632	233	2.72392171448354	399	0
	chr9	132280	133626	466	69	6.76995774668952	397	0
	chr1	106113	107774	622	235	2.6517379297119	387	0
	chr5	204798	206827	754	368	2.05051914434054	386	0
	chr15	904913	906446	525	140	3.76553896400499	385	0
	chr13	251264	252929	624	239	2.61529272628094	385	0
	chr9	27406	28508	407	26	15.7781089095098	381	0
	chr15	315688	316496	663	283	2.34973283126125	380	0
	chr7	279154	280531	756	377	2.00975873632421	379	0
	chr2	82091	84208	650	276	2.36343038274787	374	0
	chr2	87710	88596	494	121	4.09895124636867	373	0
	chr7	545203	545869	433	61	7.11159010582719	372	0
	chr16	297471	298204	641	269	2.3858460319851	372	0
	chr11	364193	364879	634	266	2.38933916976375	368	0
	chr12	228857	229667	453	86	5.30247369993932	367	0
	chr8	120084	121644	630	263	2.39657598935435	367	0
	chr12	780550	781538	428	65	6.63979152394177	363	0
	chr16	241787	242589	564	205	2.76228270229271	359	0
	chr5	51797	52408	455	98	4.67910768436237	357	0
	chr15	778020	779663	707	351	2.01717857818132	356	0
	chr11	25135	26569	542	189	2.87868603316225	353	0
	chr12	109549	111495	599	246	2.44131899267259	353	0
	chr9	218337	219424	413	62	6.70718933423383	351	0
	chr12	1002232	1002959	430	79	5.45200670824799	351	0
	chr7	801300	801975	505	154	3.28886950814803	351	0
	chr13	732342	733500	497	147	3.38489709625424	350	0
	chr15	505543	506627	584	235	2.49281160455082	349	0
	chr12	259793	260572	651	304	2.14669233950683	347	0
	chr12	720434	721453	422	77	5.53103183391443	345	0
	chr12	663200	664187	486	141	3.45276760024621	345	0
	chr7	362566	363817	590	247	2.39078671864932	343	0
	chr12	817399	818673	443	106	4.18871015018705	337	0
	chr12	257746	258962	450	116	3.88182652471468	334	0
	chr15	882749	883896	578	246	2.35783551435659	332	0
	chr7	95718	96934	629	298	2.11640322630857	331	0
	chr15	889899	891410	519	189	2.74652602765278	330	0
	chr5	101798	102539	428	100	4.31570388789741	328	0
	chr5	143134	143852	518	190	2.73907356666717	328	0
	chr2	300803	301703	480	153	3.14768621243931	327	0
	chr13	632872	634758	434	111	3.93447714556677	323	0
	chr4	221151	222108	507	186	2.73308581932401	321	0
	chr12	712087	713235	384	66	5.88669677110183	318	0
	chr11	164882	165473	597	281	2.12867527476474	316	0
	chr4	929359	930644	515	200	2.57607789238949	315	0
	chr9	265102	266099	349	35	10.2158787033935	314	0
	chr5	362508	363284	534	224	2.39198120681028	310	0
	chr6	64270	65025	383	74	5.21155838349099	309	0
	chr9	243995	244919	384	75	5.12123982019118	309	0
	chr7	1061821	1063188	604	295	2.04801927386468	309	0
	chr15	897030	898164	414	106	3.9160855491662	308	0
	chr7	823977	824573	470	162	2.90950405426411	308	0
	chr7	616349	617892	612	304	2.01786405476251	308	0
	chr12	97009	97524	356	52	6.84884020220782	304	0
	chr4	913975	914912	399	95	4.22601484067641	304	0
	chr16	213033	214136	530	226	2.35148412025225	304	0
	chr12	764812	765964	597	293	2.04047966594787	304	0
	chr4	44038	44692	372	69	5.44152010495062	303	0
	chr7	1057878	1058728	494	191	2.5911229825088	303	0
	chr12	546113	547436	382	81	4.7504171268599	301	0
	chr9	339301	340438	350	50	7.01683620521156	300	0
	chr9	369136	369981	375	76	4.97971998515079	299	0
	chr14	657436	659208	516	219	2.36502646029296	297	0
	chr12	445754	447352	537	240	2.24272649141844	297	0
	chr5	511282	512283	508	212	2.40014037571319	296	0
	chr5	504015	505216	537	241	2.23559971011338	296	0
	chr15	259271	259939	382	87	4.40358291124124	295	0
	chr8	282679	283401	464	169	2.75575806064774	295	0
	chr5	100710	101565	527	235	2.25027559471704	292	0
	chr12	178143	179658	539	249	2.16499150345784	290	0
	chr2	452519	453237	543	253	2.14909668935804	290	0
	chr12	1014575	1015814	510	222	2.29789128034994	288	0
	chr11	551305	552266	534	246	2.17604708633524	288	0
	chr2	144164	145720	529	242	2.19061716117174	287	0
	chr15	648418	649095	386	101	3.83847206126002	285	0
	chr14	252000	252675	333	49	6.88331339774592	284	0
	chr2	300073	300586	372	89	4.21192290527796	283	0
	chr16	592238	593125	486	203	2.40041527229631	283	0
	chr12	1018138	1019093	360	78	4.62482737027164	282	0
	chr4	1491919	1493404	484	202	2.40324410672427	282	0
	chr7	76826	78206	479	198	2.42064427833805	281	0
	chr15	255250	256289	556	275	2.02198861434375	281	0
	chr12	95502	95831	319	39	8.31999029013399	280	0
	chr1	100263	101189	369	90	4.14068065529804	279	0
	chr9	311072	311756	333	58	5.79053368485519	275	0
	chr2	254985	255698	357	83	4.32689562379995	274	0
	chr12	132382	133584	412	138	2.99269073290215	274	0
	chr12	939981	940927	327	56	5.85607221452694	271	0
	chr7	800020	801083	388	118	3.30502965455102	270	0
	chr15	605014	606190	436	166	2.63031463734979	270	0
	chr2	478242	478675	299	30	10.054352710968	269	0
	chr16	247010	248654	480	212	2.26759877274955	268	0
	chr14	716040	716631	300	36	8.40697325318747	264	0
	chr15	760841	761338	366	103	3.56771054610635	263	0
	chr9	365531	366337	340	79	4.31116484716783	261	0
	chr5	166865	167897	372	111	3.35198635635858	261	0
	chr7	307385	308335	434	175	2.49013593063848	259	0
	chr2	478878	479448	304	46	6.69749063067135	258	0
	chr8	80792	81670	407	149	2.73906791707441	258	0
	chr12	811335	812101	338	81	4.20324866198599	257	0
	chr16	191775	192820	374	117	3.21479802684251	257	0
	chr9	172022	173090	289	33	8.91814571309283	256	0
	chr7	939035	939707	332	76	4.40627599810507	256	0
	chr4	809098	810343	466	211	2.21238185364928	255	0
	chr9	166688	167679	301	47	6.44673563194457	254	0
	chr10	411325	412320	453	199	2.28204996639785	254	0
	chr12	790624	791834	384	131	2.95208235702139	253	0
	chr14	282402	283069	383	131	2.92894226275732	252	0
	chr13	453958	454865	410	158	2.60183166077803	252	0
	chr16	134733	135457	456	205	2.23099392882885	251	0
	chr16	64660	65659	371	121	3.07027111020169	250	0
	chr15	977264	978211	351	103	3.4092514234905	248	0
	chr16	752301	753080	442	194	2.28210571917551	248	0
	chr7	198089	198894	485	243	2.00235987515512	242	0
	chr16	66025	66861	384	143	2.69520311275375	241	0
	chr12	123426	124780	446	205	2.18014879336198	241	0
	chr3	162243	163225	325	85	3.86901314541931	240	0
	chr2	291374	291896	372	132	2.83909479110033	240	0
	chr10	90564	91609	421	181	2.33822525572278	240	0
	chr9	290477	291314	295	57	5.18813948501711	238	0
	chr7	316608	317316	313	75	4.20723120676923	238	0
	chr12	825669	826376	344	106	3.2526327125606	238	0
	chr2	220037	220893	337	100	3.37176227139157	237	0
	chr12	935156	936344	357	121	2.96442705237452	236	0
	chr12	399626	400347	311	76	4.10386905231777	235	0
	chr8	383612	384461	369	134	2.75665453366682	235	0
	chr13	532920	533978	383	152	2.52866315540582	231	0
	chr4	808227	808865	365	136	2.68407144903277	229	0
	chr13	699876	701181	421	192	2.19834594906953	229	0
	chr12	106176	107765	445	216	2.06734267908843	229	0
	chr2	530615	531880	387	160	2.4240820868171	227	0
	chr12	626515	626982	315	90	3.52268775415474	225	0
	chr16	648668	649526	425	200	2.13298549434932	225	0
	chr11	105977	107131	432	207	2.08982878072645	225	0
	chr4	1268465	1269443	395	171	2.31870338948328	224	0
	chr9	214007	214552	245	28	8.77453044006008	217	0
	chr8	362036	362817	311	95	3.29834035122171	216	0
	chr16	352552	353496	337	123	2.7595417287266	214	0
	chr15	1029231	1030307	359	145	2.48940987769844	214	0
	chr4	1245589	1246126	245	32	7.89288590491829	213	0
	chr9	309445	310305	315	102	3.10293699402593	213	0
	chr13	913731	914793	386	176	2.2032803404343	210	0
	chr15	1003894	1004493	269	60	4.53586510415396	209	0
	chr2	592095	593017	406	198	2.05636355873618	208	0
	chr15	503171	504468	361	155	2.34177662050723	206	0
	chr16	40976	42034	390	184	2.12653611544942	206	0
	chr4	833537	834858	398	195	2.04372041647545	203	0
	chr9	212748	213410	219	17	12.979142169297	202	0
	chr4	656416	657418	304	102	3.00242416904504	202	0
	chr12	625135	625949	257	57	4.50897469066143	200	0
	chr5	510306	511009	307	109	2.83764252909454	198	0
	chr15	307818	308694	310	112	2.78668883217613	198	0
	chr1	78113	78805	288	91	3.18525074448616	197	0
	chr9	95439	96462	283	87	3.28248188910729	196	0
	chr16	153796	154422	285	89	3.22871390792283	196	0
	chr15	521659	522671	359	165	2.18766322585621	194	0
	chr4	87475	88607	342	150	2.29367348230021	192	0
	chr12	264480	265287	272	81	3.37709261648873	191	0
	chr15	650001	650980	292	101	2.89311711769037	191	0
	chr8	115428	116094	300	109	2.75704468149911	191	0
	chr6	92832	93490	358	167	2.1529178645607	191	0
	chr4	471764	472258	207	17	12.5880761398504	190	0
	chr8	491820	492622	285	95	3.02259485562118	190	0
	chr12	298497	299557	291	101	2.89965805795289	190	0
	chr14	108481	109350	364	174	2.09637058096495	190	0
	chr9	276578	277442	237	48	4.93907625902922	189	0
	chr7	1048242	1048584	238	49	4.86712648574149	189	0
	chr5	141721	142438	297	108	2.75066885265024	189	0
	chr12	824648	825402	281	93	3.02494527963616	188	0
	chr7	610590	611452	367	179	2.05195111303706	188	0
	chr4	1300476	1301080	298	111	2.69257905995591	187	0
	chr15	966696	967728	302	115	2.64898815206412	187	0
	chr7	866412	867556	346	160	2.16741930351812	186	0
	chr3	230187	230934	297	112	2.6670313500457	185	0
	chr4	551820	552955	348	163	2.14030464538563	185	0
	chr15	946860	947823	307	123	2.5028099233399	184	0
	chr4	1205196	1205736	269	86	3.15129693272433	183	0
	chr4	627579	628537	289	106	2.74893580901397	183	0
	chr4	766230	767022	321	140	2.30416040210271	181	0
	chr7	254438	255006	243	64	3.81232805921287	179	0
	chr15	964033	964950	279	100	2.81047133426891	179	0
	chr9	187914	188554	218	40	5.54142771818792	178	0
	chr16	746104	746784	275	98	2.80865511741453	177	0
	chr8	145895	146396	251	75	3.36886456858846	176	0
	chr13	56621	57386	295	119	2.49802538170575	176	0
	chr12	489452	490018	190	15	12.9537988843256	175	0
	chr12	286723	287505	273	98	2.81410113693971	175	0
	chr14	359911	360966	346	171	2.03194139284963	175	0
	chr4	489925	490676	249	76	3.3193445579023	173	0
	chr4	208789	209720	296	125	2.3733782632186	171	0
	chr15	6733	7272	170	0	nan	170	6.68191177523049E-52
	chr5	264942	265690	334	164	2.0446155314996	170	0
	chr13	893050	894069	248	79	3.14019302697818	169	0
	chr15	60533	61055	258	89	2.93059315761689	169	0
	chr7	255219	255689	224	56	4.04560826953083	168	0
	chr9	139847	140467	191	25	7.73725391490553	166	0
	chr4	472499	473086	227	61	3.74568313675913	166	0
	chr12	260894	261401	217	55	3.96843438762165	162	0
	chr14	721240	721794	228	66	3.46183873160345	162	0
	chr16	869188	869922	281	120	2.3589212832768	161	0
	chr13	662420	663254	291	132	2.21079718754189	159	0
	chr2	397541	398292	256	98	2.63199631801821	158	0
	chr15	19759	20163	157	0	nan	157	5.47382212626882E-48
	chr4	524624	525120	163	7	25.947033327765	156	5.01286069728713E-40
	chr12	400890	401552	213	57	3.77106035858045	156	0
	chr12	700304	700973	235	80	2.94594458498374	155	0
	chr9	375350	375981	191	37	5.26330393701854	154	0
	chr9	385048	385672	194	40	4.92557429742493	154	0
	chr12	176883	177358	241	87	2.77910878141467	154	0
	chr15	306537	307376	264	110	2.40503493409546	154	0
	chr7	1020744	1021666	275	121	2.29050969103184	154	0
	chr7	824935	825605	244	92	2.67721415122434	152	0
	chr9	46246	46664	171	20	8.62250703554698	151	0
	chr9	192692	193165	173	22	8.08276312198843	151	0
	chr13	288159	288960	257	106	2.43632443009542	151	0
	chr4	1267396	1267952	256	106	2.42227227771318	150	0
	chr13	890874	891595	273	123	2.22107580798124	150	0
	chr1	65792	66394	199	50	3.98343554882956	149	0
	chr3	191406	192138	255	106	2.41503053483772	149	0
	chr4	163460	163955	272	123	2.223770357674	149	0
	chr9	157815	158304	172	24	7.21063453849835	148	0
	chr4	1079556	1080252	271	124	2.18913986889503	147	0
	chr7	825931	826756	231	85	2.72822866659442	146	0
	chr9	368222	368722	176	32	5.60709136425203	144	0
	chr12	544237	544906	241	97	2.50752251495782	144	0
	chr3	64954	65655	272	128	2.13159144024091	144	0
	chr4	127463	127927	179	36	5.09892298459082	143	0
	chr4	1357546	1358044	195	54	3.61435479794693	141	0
	chr7	360375	360833	212	72	2.95544791308137	140	0
	chr13	726217	727103	262	122	2.16091560697869	140	0
	chr13	178466	179331	274	134	2.05558734623021	140	0
	chr15	729188	729909	201	63	3.22881438233929	138	0
	chr12	261613	262120	212	74	2.9009211586025	138	0
	chr12	919539	919941	192	55	3.53620291818558	137	0
	chr7	784278	784938	209	72	2.93699686478939	137	0
	chr9	377898	378229	157	24	6.73850965800144	133	0
	chr13	555527	556404	250	118	2.12698787379907	132	0
	chr9	210603	210865	141	10	15.4827330445929	131	4.71740466958507E-31
	chr9	298597	299033	163	33	4.94530194856339	130	0
	chr16	412919	413308	193	63	3.06402213990203	130	0
	chr13	289185	289952	212	82	2.59894714674169	130	0
	chr15	21883	22284	130	1	235.280437744591	129	4.84891419714194E-38
	chr9	160988	161338	171	42	4.09187557328502	129	0
	chr13	894285	894650	174	45	3.89445301719533	129	0
	chr12	843857	844766	239	110	2.17769608442239	129	0
	chr9	187309	187706	152	24	6.49812124418033	128	0
	chr15	1016251	1016992	207	79	2.65074658634599	128	0
	chr4	704364	704996	228	100	2.29794475507916	128	0
	chr13	144890	145643	246	118	2.09626247550836	128	0
	chr16	730926	731318	164	37	4.45038232008424	127	0
	chr1	79059	79464	189	62	3.05846938261681	127	0
	chr12	183875	184527	207	80	2.59493842166652	127	0
	chr7	520692	521188	167	41	4.14008644445733	126	0
	chr3	229367	229899	215	89	2.42381661332497	126	0
	chr12	350400	351126	231	105	2.20835980980017	126	0
	chr4	1324648	1325002	242	116	2.09228121112576	126	0
	chr9	416047	416410	151	26	5.86430421174103	125	0
	chr4	168530	169229	218	93	2.35503729994482	125	0
	chr12	559530	560191	237	112	2.13197939971193	125	0
	chr15	472611	473028	236	112	2.11099416960044	124	0
	chr16	623889	624507	210	87	2.43823276000247	123	0
	chr15	961131	961601	183	61	3.01093147603218	122	0
	chr4	816645	817476	237	115	2.07557720883843	122	0
	chr9	76908	77262	142	21	7.01308290730662	121	1.4568979866298E-23
	chr12	925803	926180	173	52	3.36151081048251	121	0
	chr15	200190	200766	181	60	3.06152115253566	121	0
	chr4	416264	416745	182	61	3.01233076738166	121	0
	chr12	381851	382328	202	81	2.51200067964843	121	0
	chr9	82145	82699	149	29	5.21545896231191	120	0
	chr12	165128	165564	182	62	2.9531416245686	120	0
	chr7	751180	751816	202	82	2.47470181172537	120	0
	chr15	20893	21238	119	0	nan	119	1.50463276905253E-36
	chr12	867476	868039	162	43	3.83874771815992	119	0
	chr15	54361	54889	225	106	2.12830736367728	119	0
	chr15	680337	680917	174	56	3.11795858092603	118	0
	chr14	291004	291758	225	107	2.12072067955688	118	0
	chr16	376801	377159	170	53	3.26531112715204	117	0
	chr4	1162657	1163171	187	70	2.69891595743034	117	0
	chr9	313083	313516	136	20	6.92220915695842	116	1.0740925967067E-22
	chr9	60382	60755	144	29	5.02418406553434	115	0
	chr9	250289	250735	145	30	4.97877146705839	115	0
	chr7	73797	74133	161	46	3.55531199421873	115	0
	chr9	116651	117014	124	10	13.1488041584382	114	1.81850412749516E-26
	chr9	56631	57166	155	41	3.79292427647255	114	0
	chr12	695355	695972	180	66	2.73778919668722	114	0
	chr13	664612	665370	215	101	2.13970270905942	114	0
	chr14	402193	402827	186	73	2.56315573970118	113	0
	chr15	442670	442989	196	83	2.38607963769954	113	0
	chr5	363665	364042	148	36	4.20404845336895	112	0
	chr15	1030581	1031037	178	66	2.69960794489926	112	0
	chr4	440621	441105	171	60	2.89217890658792	111	0
	chr7	954401	954924	205	94	2.18100022880695	111	0
	chr9	398883	399271	133	23	5.788819277386	110	2.56261828317511E-20
	chr13	55038	55502	171	61	2.8207371663615	110	0
	chr12	166385	166781	149	40	3.80943954032471	109	0
	chr5	308108	308500	152	43	3.54049053532369	109	0
	chr16	532236	532907	178	69	2.59628249069549	109	0
	chr12	823928	824399	169	61	2.78287120099708	108	0
	chr2	307025	307302	173	65	2.66798064267862	108	0
	chr4	1443840	1444215	181	73	2.49903034773798	108	0
	chr10	440656	441075	185	77	2.42831355857048	108	0
	chr13	35851	36559	195	87	2.24751718664769	108	0
	chr8	554075	554558	212	104	2.04731114682269	108	0
	chr5	177000	177385	206	99	2.09532593161537	107	0
	chr15	613145	613650	211	104	2.03126728167384	107	0
	chr12	586893	587576	180	74	2.46304626673798	106	0
	chr9	117933	118231	138	33	4.22833243475682	105	0
	chr12	580247	580785	160	55	2.96086831641729	105	0
	chr4	1204261	1204525	133	29	4.73573154295097	104	2.03512248746173E-17
	chr13	850859	851457	189	85	2.23079605221748	104	0
	chr4	116452	116815	168	65	2.61281740300743	103	0
	chr12	300678	301008	170	67	2.54583330674608	103	0
	chr5	47990	48538	203	100	2.04251329621095	103	0
	chr4	1194851	1195387	206	103	2.00887659788499	103	0
	chr9	149388	149688	130	28	4.64817763638737	102	3.26185882818952E-17
	chr12	490473	490857	142	41	3.51485243612912	101	0
	chr7	899561	899992	136	36	3.80198026393788	100	0
	chr4	155305	155652	184	84	2.19351693871109	100	0
	chr9	146932	147328	128	29	4.56158758283915	99	2.42095423781626E-16
	chr12	1031606	1031978	149	50	3.03955280907799	99	0
	chr12	934198	934793	164	65	2.54421918207114	99	0
	chr4	218465	218770	143	45	3.19815636666819	98	0
	chr12	127987	128406	149	51	2.96181488557216	98	0
	chr3	220942	221284	153	55	2.78527257013969	98	0
	chr3	142025	142502	165	67	2.49018518525772	98	0
	chr9	241975	242482	142	45	3.20305559270104	97	0
	chr2	396789	397306	155	58	2.67649541117245	97	0
	chr12	415799	416151	156	59	2.67065104751736	97	0
	chr9	344139	344599	157	60	2.62053153366723	97	0
	chr4	1330299	1330677	125	29	4.33675049720785	96	1.05200313832342E-15
	chr12	664505	664864	145	49	2.97356333228583	96	0
	chr16	745380	745698	149	53	2.81560180949736	96	0
	chr9	122170	122432	120	25	4.9538710569836	95	2.18498548730418E-16
	chr12	592679	593045	132	37	3.61246785788236	95	5.11032761719308E-14
	chr15	311857	312281	163	68	2.41148887145473	95	0
	chr3	281890	282369	177	82	2.18495980035326	95	0
	chr9	186643	186921	115	21	5.57773299502675	94	3.4229031511568E-17
	chr2	579132	579505	141	47	3.06116304167262	94	0
	chr9	389684	390186	166	72	2.33175064946245	94	0
	chr15	948103	948674	175	81	2.17430434458564	94	0
	chr9	136779	137017	103	10	10.8687125482731	93	6.60705999095658E-21
	chr4	364022	364385	177	84	2.11940450847616	93	0
	chr16	122253	122941	186	93	2.0189539305748	93	0
	chr16	700498	700755	103	11	9.61499672958688	92	3.45992363598662E-20
	chr9	405306	405732	115	23	5.15045324178454	92	3.26471156901434E-16
	chr15	1015571	1015970	159	67	2.38480171704568	92	0
	chr12	545201	545531	149	58	2.57921964422876	91	0
	chr16	136440	136788	151	60	2.51710212581071	91	0
	chr4	161013	161468	177	86	2.0690514855966	91	0
	chr9	81420	81660	106	16	6.82435054536451	90	9.08628047020413E-18
	chr9	102886	103187	110	20	5.73375758483001	90	1.49571324598471E-16
	chr9	399734	400117	128	38	3.43108260567951	90	6.72767472684819E-13
	chr2	290432	290937	152	62	2.45413465347705	90	0
	chr15	416922	417326	160	70	2.31044619716456	90	0
	chr9	191132	191385	99	10	10.6017745442278	89	7.28918105626833E-20
	chr12	1026240	1026536	109	20	5.64785631356598	89	2.53611431780576E-16
	chr9	76284	76618	114	25	4.71517593148458	89	4.45270639419566E-15
	chr4	210000	210512	158	69	2.31744663967868	89	0
	chr9	281101	281375	113	25	4.63833986442304	88	7.32094308353433E-15
	chr12	936567	937042	137	49	2.83192092630736	88	0
	chr12	538478	539026	147	59	2.52771031326885	88	0
	chr13	294207	294713	157	69	2.29502568002398	88	0
	chr9	377438	377678	99	12	8.99814478123534	87	1.72331309253709E-18
	chr15	966223	966450	112	25	4.57225142175723	87	1.20182002704223E-14
	chr7	437133	437468	133	46	2.93699686478939	87	0
	chr13	849630	850112	146	59	2.47650950377783	87	0
	chr1	77496	77850	141	55	2.60532390746796	86	0
	chr4	570713	571005	147	61	2.42561859517001	86	0
	chr4	1308428	1308958	171	85	2.02073635394789	86	0
	chr5	449559	449826	111	26	4.34536100642337	85	5.24868775728417E-14
	chr16	516082	516408	148	63	2.35763198909649	85	0
	chr4	162862	163231	149	64	2.3307151111468	85	0
	chr10	383229	383697	158	73	2.17524219747921	85	0
	chr9	287384	287597	92	8	11.5036712868529	84	1.604281834122E-19
	chr9	216157	216400	103	19	5.65504079288322	84	1.88082467464297E-15
	chr12	927114	927585	135	51	2.66986694562437	84	0
	chr14	697365	697761	152	68	2.26668012188321	84	0
	chr15	962351	962796	146	63	2.31787745686304	83	0
	chr8	443770	444139	157	75	2.11318753307461	82	0
	chr9	169747	169982	99	18	5.65055002093406	81	4.8619296158413E-15
	chr16	514666	515019	125	44	2.87406043138926	81	1.73722635660371E-10
	chr9	275902	276343	154	73	2.13135838565978	81	0
	chr9	48082	48329	110	30	3.72380187434187	80	3.12456645080992E-12
	chr4	1361830	1362189	148	68	2.20059110944033	80	0
	chr4	1116079	1116511	153	73	2.11244001770116	80	0
	chr10	461227	461626	161	81	2.00731294751512	80	0
	chr7	1057324	1057551	96	17	5.86680401877145	79	7.36375787112867E-15
	chr12	266445	266744	113	34	3.3267710771109	79	2.08085234266456E-11
	chr13	894873	895227	122	43	2.87368136353905	79	2.96355203466779E-10
	chr9	211675	211962	98	20	4.9998267790531	78	7.67455850083091E-14
	chr9	312135	312390	99	21	4.85614162796828	78	1.33089174802647E-13
	chr4	937452	937718	101	24	4.27061505212543	77	9.8514564291532E-13
	chr9	299796	300036	101	24	4.24237333041748	77	9.8514564291532E-13
	chr9	193449	193739	103	26	4.09574645661028	77	2.42799389254597E-12
	chr12	892281	892573	118	41	2.88405333651024	77	3.89269930584606E-10
	chr14	443018	443240	100	24	4.21763978021863	76	1.59666056901761E-12
	chr12	1026931	1027180	101	25	4.15344027719648	76	2.51393295817103E-12
	chr4	780048	780419	120	44	2.77552031821302	76	1.23061307875744E-09
	chr12	896300	896687	138	62	2.23453030754617	76	0
	chr12	657640	657905	116	41	2.88969359727264	75	8.63060318696965E-10
	chr7	199150	199449	126	51	2.4802078787222	75	0
	chr3	124479	124979	151	76	2.01270082917921	75	0
	chr15	548248	548577	112	38	3.01044276779065	74	5.79131340722441E-10
	chr10	216517	217033	132	58	2.27717682280154	74	0
	chr16	174507	174936	140	66	2.12848983609336	74	0
	chr9	260563	260765	84	11	7.83224096423097	73	2.25922290317266E-15
	chr9	127133	127331	86	13	6.94158101094244	73	1.14449369849315E-14
	chr15	976388	976606	102	29	3.59619450298925	73	5.06304797793953E-11
	chr15	473376	473664	107	34	3.15740052324472	73	2.7235836957806E-10
	chr11	113002	113279	112	39	2.87283956420277	73	1.13572514180012E-09
	chr12	98001	98341	120	47	2.59797637791489	73	7.51338039428096E-09
	chr4	1202650	1202956	124	51	2.44043931979603	73	0
	chr9	174537	174733	86	14	6.30624986756805	72	4.14222593604004E-14
	chr12	669192	669413	97	25	3.98894759295107	72	1.66184693988882E-11
	chr15	506846	507100	104	32	3.34126065436106	72	2.21313196923955E-10
	chr9	101987	102236	96	25	3.98591698097414	71	2.65154659183932E-11
	chr15	827965	828280	112	41	2.77675542965165	71	4.133695472178E-09
	chr7	674332	674728	121	50	2.44591196391569	71	0
	chr7	535531	535744	79	9	9.22663576470677	70	2.07622064152615E-15
	chr12	590881	591136	93	23	4.17816172107151	70	1.79857309616458E-11
	chr15	958973	959191	96	26	3.77707726145163	70	6.30582222981038E-11
	chr12	926479	926750	116	46	2.56861653090902	70	1.83490207085559E-08
	chr15	965329	965682	121	51	2.39772035096256	70	0
	chr13	203147	203512	124	54	2.32243442620261	70	0
	chr13	534368	534717	127	57	2.23870339375887	70	0
	chr10	483865	484174	132	62	2.15408618373119	70	0
	chr4	1356901	1357189	132	62	2.15186424671094	70	0
	chr12	1017652	1017870	88	19	4.78294112652024	69	4.24066785463196E-12
	chr9	285937	286153	92	23	4.02047501540514	69	2.89353963149139E-11
	chr4	1441143	1441377	105	36	2.92931848017586	69	2.53993503592991E-09
	chr12	505393	505719	124	55	2.2946729452234	69	0
	chr12	964821	965039	95	27	3.53285424117972	68	2.28177343717537E-10
	chr9	93138	93449	113	45	2.52521188899891	68	3.10203365874635E-08
	chr16	124148	124470	121	53	2.29579012605575	68	0
	chr15	510705	511081	131	63	2.11059602907154	68	0
	chr16	279075	279545	131	63	2.07972487216148	68	0
	chr9	78089	78287	83	16	5.49066666692994	67	2.19479324999825E-12
	chr7	697241	697489	98	31	3.17936112848546	67	1.36164567724716E-09
	chr7	541634	541874	101	34	2.98215471132074	67	3.29940728330554E-09
	chr16	731524	731785	105	38	2.80048448434569	67	9.42931251353613E-09
	chr12	889635	889883	106	39	2.77394481159297	67	1.20150111553061E-08
	chr13	892216	892667	120	53	2.29533670125721	67	0
	chr15	577743	578028	109	43	2.5400034051661	66	4.27064396678272E-08
	chr15	963382	963686	123	57	2.17535659052253	66	0
	chr9	340659	340839	75	10	8.07160582667726	65	9.29137665517031E-14
	chr8	504156	504349	77	12	6.7750118349258	65	4.51873836953206E-13
	chr12	547825	548031	90	25	3.60569659666796	65	4.1845149181517E-10
	chr15	201354	201580	94	29	3.25081251562835	65	1.69635475338294E-09
	chr13	121120	121385	116	51	2.30888850465947	65	0.0000002666198054174
	chr2	81314	81625	121	56	2.16461134685764	65	0
	chr13	229072	229381	129	64	2.04656270878272	65	0
	chr12	230151	230405	91	27	3.41679912601053	64	1.34495134253453E-09
	chr3	148266	148543	110	46	2.42753901707514	64	1.57590942709677E-07
	chr12	722041	722359	110	46	2.3948199618081	64	1.57590942709677E-07
	chr16	530872	531182	111	47	2.36570607125093	64	1.88952558737772E-07
	chr4	784848	785264	124	60	2.07777341468703	64	0
	chr9	142968	143140	72	9	8.37364010922389	63	1.22787194167396E-13
	chr9	126655	126833	77	14	5.57075778726796	63	5.2383071670525E-12
	chr7	802432	802641	94	31	3.10713074474243	63	7.28025844106432E-09
	chr5	450057	450300	105	42	2.50844471126172	63	1.04167074777988E-07
	chr4	339062	339339	112	49	2.31363983777757	63	3.75867401170381E-07
	chr2	453477	453743	119	56	2.13738217561202	63	0
	chr12	891347	891657	97	35	2.79226331506575	62	3.17920430620913E-08
	chr4	734419	734661	110	48	2.33470238532037	62	4.46213222492048E-07
	chr4	688546	688923	116	54	2.18753552606197	62	1.12937621168864E-06
	chr12	165880	166165	119	57	2.12133312004782	62	0
	chr15	815171	815470	124	62	2.00974334881717	62	0
	chr9	246611	246816	85	24	3.59826185384947	61	1.75241416561745E-09
	chr13	913274	913495	98	37	2.68333016395704	61	7.51047285365972E-08
	chr12	937805	938132	113	52	2.1956689108932	61	1.16410702408695E-06
	chr3	280727	281084	115	54	2.14354948338616	61	1.55182688578586E-06
	chr9	289404	289542	72	13	5.87734739741752	59	2.31428689403741E-11
	chr12	357798	357999	84	25	3.40037220713548	59	6.07980161632815E-09
	chr13	729432	729650	87	28	3.14954086289958	59	1.59207443730754E-08
	chr15	334431	334638	87	28	3.12828294708804	59	1.59207443730754E-08
	chr13	596895	597100	91	32	2.88739855037562	59	4.86942107913679E-08
	chr7	175112	175336	107	48	2.23157781831742	59	1.21835899318377E-06
	chr8	93270	93441	71	13	5.62237995132154	58	3.93195953299938E-11
	chr15	315236	315432	80	22	3.68104987344862	58	3.21199633079433E-09
	chr12	131890	132103	88	30	2.94810595298446	58	4.27676935357806E-08
	chr5	172217	172492	110	52	2.1175182627534	58	0.0000030292478375355
	chr11	207772	208088	113	55	2.08885586229967	58	4.51011783543491E-06
	chr9	202663	202843	70	13	5.38873043802368	57	6.66659661314936E-11
	chr9	289780	289961	71	14	5.29608674724189	57	1.21358707734493E-10
	chr13	362864	363079	94	37	2.57380648379552	57	3.35893296043114E-07
	chr9	34102	34316	99	42	2.41166493010587	57	8.81154183288858E-07
	chr8	241602	241864	111	54	2.06013702001549	57	5.38782258284494E-06
	chr10	126871	127125	114	57	2.00762464207219	57	0
	chr5	379714	380055	115	58	2.00648734260903	57	0
	chr9	214910	215061	69	13	5.6752903021641	56	1.12792374712337E-10
	chr9	91708	91886	74	18	4.16864809256936	56	1.55072477826057E-09
	chr12	342480	342683	87	31	2.84112731832689	56	1.24103875265056E-07
	chr15	516135	516450	97	41	2.38310502553693	56	1.04378798491967E-06
	chr16	100374	100635	106	50	2.14178467056741	56	4.31634813816785E-06
	chr12	245866	246145	107	51	2.13239458557361	56	4.94886162722085E-06
	chr12	939588	939766	72	17	4.30464701386822	55	1.5863695095218E-09
	chr4	813025	813212	75	20	3.94096938387043	55	5.81983192055252E-09
	chr8	139601	139824	89	34	2.69341607069678	55	3.71600113614746E-07
	chr7	807577	807786	91	36	2.53051191859046	55	5.70114701626412E-07
	chr12	351435	351660	99	44	2.28325119800873	55	2.44358123602642E-06
	chr15	819594	819879	108	53	2.07205386869387	55	8.73014082040053E-06
	chr2	723235	723482	109	54	2.04825540669042	55	9.87663036861509E-06
	chr4	830339	830522	76	22	3.57680096660148	54	1.94820662044563E-08
	chr16	312349	312619	96	42	2.30967792523356	54	2.46866993727217E-06
	chr7	675049	675308	99	45	2.21409438899912	54	3.97626933906454E-06
	chr15	314256	314525	106	52	2.06283923911718	54	0.0000104349209312239
	chr4	333096	333268	73	20	3.72731431412853	53	1.46007243848573E-08
	chr16	250319	250516	80	27	3.06063878070568	53	1.43868731445395E-07
	chr6	44160	44405	90	37	2.48640691925395	53	1.43601524340363E-06
	chr15	815713	815950	94	41	2.3198980225166	53	2.93427625634881E-06
	chr12	742358	742614	97	44	2.21088297673828	53	4.73966968744076E-06
	chr12	583566	583817	103	50	2.06325971920445	53	0.0000109873049762594
	chr15	6335	6411	52	0	nan	52	2.22044604925031E-16
	chr16	855763	855796	54	2	31.505450448889	52	2.21628271290797E-14
	chr9	117540	117718	65	13	5.32603687502719	52	9.03851552704276E-10
	chr12	265551	265733	73	21	3.63702814829143	52	3.32683281204631E-08
	chr12	38762	38962	84	32	2.70901022311209	52	7.40571864111577E-07
	chr1	91681	91954	103	51	2.01970109254572	52	0.0000168786681527825
	chr16	249115	249341	96	45	2.13370246426339	51	0.0000104797398568411
	chr2	230657	230876	98	47	2.12761686584338	51	0.0000137763990043739
	chr3	190576	190818	98	47	2.09358865167094	51	0.0000137763990043739
	chr4	1243649	1243681	50	0	nan	50	8.88178419700125E-16
	chr16	649811	649961	66	16	4.21990812709625	50	1.12598979569671E-08
	chr12	297876	298023	67	17	3.94502056931736	50	1.74794675739865E-08
	chr9	41799	41980	79	29	2.81072431846071	50	7.98473532192737E-07
	chr13	229809	230010	86	36	2.42873061426221	50	3.45477622891175E-06
	chr16	515504	515759	89	39	2.3206994330239	50	5.82686718095815E-06
	chr5	492313	492519	89	39	2.31625740696713	50	5.82686718095815E-06
	chr9	35223	35368	66	17	4.05598192790532	49	2.80146569252643E-08
	chr13	425588	425713	68	19	3.66794804860902	49	6.17581594507501E-08
	chr16	803870	804084	90	41	2.24637792861954	49	0.0000111592480822512
	chr12	872556	872772	97	48	2.05425366503475	49	0.0000288870590026429
	chr12	96319	96400	53	5	10.8402843295146	48	1.74823835963345E-11
	chr7	973852	974004	65	17	3.926656425399	48	4.47694158935615E-08
	chr8	114802	114945	72	24	3.02738145203902	48	4.84961621276371E-07
	chr9	174007	174189	75	27	2.78761644529575	48	1.07384576437037E-06
	chr4	607266	607444	77	29	2.74173931434004	48	1.72628060942362E-06
	chr7	308578	308767	77	29	2.71602182692286	48	1.72628060942362E-06
	chr16	121784	121988	86	38	2.30691250626178	48	9.72595663581285E-06
	chr7	901529	901748	88	40	2.20237960387214	48	0.0000133149787487158
	chr9	147686	147783	59	12	5.2521905897704	47	6.73883425948888E-09
	chr12	1041818	1041935	62	15	4.34127313961184	47	3.04162496503539E-08
	chr10	172967	173099	65	18	3.66303443465803	47	1.05272712167968E-07
	chr8	127659	127807	68	21	3.36550912579106	47	2.99333541402062E-07
	chr15	1005232	1005400	71	24	2.96536883074544	47	7.32049123290639E-07
	chr8	258233	258421	73	26	2.86649100067377	47	1.24206306975599E-06
	chr9	415111	415269	73	26	2.81987314987703	47	1.24206306975599E-06
	chr5	403776	403971	86	39	2.2257469739608	47	0.0000158880519563937
	chr4	298428	298657	86	39	2.20594671736647	47	0.0000158880519563937
	chr12	1027444	1027662	90	43	2.0943267657293	47	0.0000281648328558211
	chr9	219932	219971	51	5	10.6079527345216	46	5.85146237019885E-11
	chr9	288329	288421	51	5	10.4078026829269	46	5.85146237019885E-11
	chr12	396254	396359	61	15	4.31008217423926	46	4.92142370736736E-08
	chr4	332516	332683	61	15	4.28763820586285	46	4.92142370736736E-08
	chr12	918998	919161	68	22	3.12730765964785	46	6.24629064381551E-07
	chr10	154525	154706	69	23	3.06983047762839	46	8.35218397512455E-07
	chr13	665690	665846	70	24	2.94986630747509	46	1.10137991577512E-06
	chr13	206525	206672	71	25	2.94597637388281	46	1.43377762901116E-06
	chr4	1060960	1061140	71	25	2.86769244818353	46	1.43377762901116E-06
	chr4	1442067	1442244	76	30	2.5390871059208	46	4.55132968716693E-06
	chr7	301378	301554	78	32	2.49965201714424	46	6.77860224127577E-06
	chr15	926576	926777	84	38	2.24670975034623	46	0.0000189594031645667
	chr15	186107	186322	84	38	2.22479063083065	46	0.0000189594031645667
	chr15	616407	616615	84	38	2.21399067631206	46	0.0000189594031645667
	chr7	672621	672835	90	44	2.09296935404181	46	0.0000437272831417257
	chr7	300673	300896	91	45	2.03517767069616	46	0.0000495199729703679
	chr9	402748	402845	51	6	9.51057831370903	45	2.83809656331791E-10
	chr9	194136	194236	53	8	6.66564471872813	45	1.49322082520012E-09
	chr9	135624	135720	57	12	5.15907324721012	45	1.87112474375181E-08
	chr13	426358	426421	58	13	4.74021806638421	45	3.13471442242553E-08
	chr4	1323303	1323433	65	20	3.28782430218225	45	5.1494371562599E-07
	chr12	1006438	1006591	70	25	2.87862197429459	45	2.13550613473168E-06
	chr4	1494653	1494825	75	30	2.53699904086659	45	0.0000065768365730961
	chr7	870277	870465	79	34	2.38619890466554	45	0.0000138655686609084
	chr12	710772	710962	79	34	2.3435498744925	45	0.0000138655686609084
	chr16	820786	820986	80	35	2.31924180898194	45	0.000016422210436828
	chr15	959841	960046	86	41	2.13215149062538	45	0.0000403109907269884
	chr10	170092	170303	85	40	2.12579376613063	45	0.0000351445998332088
	chr10	312126	312326	87	42	2.0774706376483	45	0.000046033069013413
	chr7	361101	361346	89	44	2.04259997997074	45	0.0000592897334276303
	chr9	217672	217774	48	4	13.3119406864585	44	6.53264109473639E-11
	chr9	264633	264684	51	7	7.35484722926832	44	1.2010822891817E-09
	chr9	312682	312778	52	8	6.77625896389002	44	2.6028457366864E-09
	chr9	200674	200749	55	11	5.06278595256267	44	1.80072482880282E-08
	chr12	266111	266182	58	14	4.17400186272715	44	8.23215005798428E-08
	chr15	888021	888142	64	20	3.27821800050519	44	7.9246278248465E-07
	chr10	586215	586395	69	25	2.80417207091055	44	3.16963235368824E-06
	chr12	359900	360069	69	25	2.76436739077877	44	3.16963235368824E-06
	chr16	880218	880407	78	34	2.34879343848348	44	0.0000195527082509467
	chr12	847504	847708	84	40	2.10603697990327	44	0.000048239052389443
	chr9	350749	350844	56	13	4.34188746404202	43	8.41881671506108E-08
	chr12	541902	542037	61	18	3.48609587622293	43	6.34848718420214E-07
	chr4	653158	653299	66	23	2.88072149156465	43	2.84512459080676E-06
	chr15	738324	738475	71	28	2.62243502038712	43	9.12880047379261E-06
	chr7	251983	252163	75	32	2.36033470066591	43	0.0000195935768934574
	chr7	139665	139864	82	39	2.14410768762315	43	0.000057737263722426
	chr12	72276	72480	84	41	2.0925367428526	43	0.0000750667112851425
	chr4	1195635	1195835	84	41	2.06650103692406	43	0.0000750667112851425
	chr9	259740	259826	48	6	9.27081583521217	42	1.62826507832392E-09
	chr9	360927	361049	58	16	3.69014826381974	42	4.83744556880095E-07
	chr12	696680	696833	60	18	3.40391795500528	42	9.86510455569516E-07
	chr13	671439	671530	64	22	2.97602275749211	42	3.27211366558541E-06
	chr7	866085	866195	65	23	2.87074881520767	42	4.25055380684516E-06
	chr4	1330992	1331104	67	25	2.76810480591246	42	6.90795959819352E-06
	chr13	300505	300635	69	27	2.58464476464484	42	0.0000107421762689962
	chr12	1030885	1031038	70	28	2.57848129451032	42	0.0000132012248787861
	chr4	192238	192409	72	30	2.45083680928999	42	0.0000194250721329935
	chr12	297063	297132	53	12	4.68103186956313	41	1.39311717123217E-07
	chr1	95388	95498	54	13	4.36924197516687	41	2.23291734009117E-07
	chr9	37559	37620	58	17	3.53422650619356	41	1.09116398268793E-06
	chr15	731191	731387	79	38	2.08220551700777	41	0.0000946513133438428
	chr9	313722	313805	49	9	5.54954595371339	40	4.47970121449093E-08
	chr9	250991	251051	52	12	4.64817763638737	40	2.28330535022271E-07
	chr12	956631	956771	58	18	3.26661015343864	40	2.35662111978758E-06
	chr15	589674	589843	62	22	2.87719667458869	40	7.32797673794401E-06
	chr4	616812	616906	63	23	2.8179559594419	40	9.38139845003654E-06
	chr15	251171	251325	63	23	2.78098828853832	40	9.38139845003654E-06
	chr12	41536	41692	69	29	2.38349899471592	40	0.0000328612047649614
	chr4	55336	55499	70	30	2.38275800903194	40	0.0000392506982279683
	chr4	1324007	1324186	72	32	2.25250319466537	40	0.0000547993017778498
	chr5	157010	157171	76	36	2.14575183959011	40	0.0000991184992772921
	chr12	421165	421361	79	39	2.05354537497336	40	0.000146370111369998
	chr9	402043	402100	50	11	4.76473647918393	39	2.29441560975312E-07
	chr4	1061428	1061492	52	13	4.20056358607165	39	5.84405806618486E-07
	chr1	125785	125856	55	16	3.52303847534674	39	1.87661884429652E-06
	chr12	964061	964170	55	16	3.4754094567703	39	1.87661884429652E-06
	chr4	869102	869201	56	17	3.3676313194318	39	2.63433765906458E-06
	chr15	615748	615854	61	22	2.88002141185687	39	0.0000109032873135777
	chr4	207982	208100	64	25	2.62412830085595	39	0.0000216076046249194
	chr13	802698	802840	66	27	2.45521877493099	39	0.0000323352263110902
	chr4	1466177	1466350	69	30	2.36358391655419	39	0.000055470181634063
	chr12	335490	335637	69	30	2.35213716583808	39	0.000055470181634063
	chr10	412605	412775	70	31	2.29349204316693	39	0.0000654111553345726
	chr7	704700	704870	73	34	2.20496860810867	39	0.000103187337096153
	chr4	1295320	1295508	76	37	2.09863322019985	39	0.000154801231767865
	chr16	802928	803113	76	37	2.07443295136718	39	0.000154801231767865
	chr9	219631	219639	43	5	8.69319491089988	38	6.8402421504743E-09
	chr9	304042	304068	46	8	6.33800997651448	38	6.92167748672645E-08
	chr9	417807	417860	49	11	4.84001496419752	38	3.78064049119838E-07
	chr9	47398	47496	52	14	3.73707304985297	38	1.41100911568113E-06
	chr9	56200	56307	57	19	3.06721021413736	38	7.41844966818618E-06
	chr4	1422122	1422258	63	25	2.60284481749977	38	0.0000313519138561189
	chr12	100260	100400	64	26	2.51225190483891	38	0.0000382853646552417
	chr7	102075	102215	65	27	2.49357013875703	38	0.0000463202230031834
	chr2	443724	443892	65	27	2.42251614231657	38	0.0000463202230031834
	chr4	840188	840341	66	28	2.39737895942293	38	0.0000555603101033165
	chr16	810583	810766	67	29	2.3690967228682	38	0.0000661110992137348
	chr7	176659	176810	67	29	2.36329171953028	38	0.0000661110992137348
	chr15	524672	524840	70	32	2.24892544043533	38	0.000106695626705932
	chr15	649397	649552	69	31	2.24334641239661	38	0.0000915716124411768
	chr4	734927	735108	72	34	2.1294155883995	38	0.000142264309458126
	chr12	384381	384571	73	35	2.12500521023769	38	0.00016291928056374
	chr16	202287	202474	75	37	2.04713778095445	38	0.000210483964258439
	chr4	446510	446695	76	38	2.01633387823123	38	0.000237592662970954
	chr4	1170179	1170361	76	38	2.01633387823123	38	0.000237592662970954
	chr4	1254728	1254789	47	10	4.89185456085046	37	0.0000003756521548548
	chr16	283198	283265	48	11	4.57221956627868	37	6.2081411308923E-07
	chr12	359614	359654	50	13	3.84766303494821	37	1.50797604232117E-06
	chr15	180347	180397	54	17	3.37006462551934	37	6.26341198242738E-06
	chr4	50884	50962	54	17	3.32116238077081	37	6.26341198242738E-06
	chr12	836018	836155	59	22	2.77917866972805	37	0.0000238492105909675
	chr4	46866	46952	59	22	2.77672706617747	37	0.0000238492105909675
	chr16	354468	354580	65	28	2.38886471761772	37	0.0000787853938955426
	chr4	144215	144361	65	28	2.34531466889001	37	0.0000787853938955426
	chr4	395605	395743	68	31	2.24410972070151	37	0.000127673043248291
	chr12	129132	129139	39	3	16.8399385496233	36	2.81579559668899E-09
	chr9	58085	58090	43	7	6.55050602441047	36	1.04933871369894E-07
	chr12	44674	44781	55	19	3.05339545130533	36	0.0000168840690536916
	chr15	963040	963113	54	18	3.0226352826823	36	0.0000128436016896237
	chr1	126560	126647	55	19	2.97721561296908	36	0.0000168840690536916
	chr7	260761	260872	58	22	2.6506900765971	36	0.0000350528698995998
	chr16	533601	533777	65	29	2.31592228349199	36	0.000130841616188463
	chr4	73709	73853	66	30	2.2325591559626	36	0.000152798663796631
	chr13	698810	698977	67	31	2.20366319276188	36	0.000177266927993417
	chr12	214854	215039	67	31	2.17883981234264	36	0.000177266927993417
	chr12	259257	259402	68	32	2.17495882502258	36	0.000204388583713408
	chr15	830193	830354	70	34	2.06558912735636	36	0.000267142094990081
	chr9	45715	45726	40	5	8.40073926815342	35	3.93919208363513E-08
	chr8	282386	282421	46	11	4.55333587607026	35	1.65594238119016E-06
	chr1	160098	160215	50	15	3.43153098248059	35	7.85851492636974E-06
	chr4	242797	242875	54	19	2.98226826028399	35	0.0000253113295558903
	chr13	725796	725884	56	21	2.72131810707612	35	0.0000410796095150369
	chr5	480672	480801	59	24	2.47616099554407	35	0.0000772797053916458
	chr13	728913	729033	63	28	2.32756574398034	35	0.000156419498203358
	chr13	466914	467055	63	28	2.26549732414087	35	0.000156419498203358
	chr12	434275	434424	66	31	2.19218134965511	35	0.00024507897448165
	chr7	140729	140828	65	30	2.18986608339559	35	0.000212396364447373
	chr16	911566	911727	66	31	2.16938938928187	35	0.00024507897448165
	chr14	418005	418166	71	36	2.01672040919434	35	0.000461578997901677
	chr15	1004918	1004927	41	7	5.85819713412646	34	3.12020421944226E-07
	chr3	169078	169107	42	8	5.31076349091818	34	5.81777902297631E-07
	chr15	1012845	1012864	42	8	5.30327999209633	34	5.81777902297631E-07
	chr7	804064	804102	49	15	3.38852962378055	34	0.0000121822860814666
	chr7	725043	725068	50	16	3.16607144587315	34	0.0000166411750851603
	chr12	539502	539569	52	18	2.99376685326637	34	0.0000292477365934792
	chr2	732663	732711	53	19	2.89065716043778	34	0.000037779057422157
	chr1	65256	65346	54	20	2.82365977986975	34	0.000048064932911827
	chr4	228308	228432	54	20	2.75719141045124	34	0.000048064932911827
	chr12	415187	415295	58	24	2.50440111763629	34	0.000110982017496689
	chr12	334088	334241	62	28	2.28379771799485	34	0.000218961098317067
	chr15	892439	892578	62	28	2.21468428241366	34	0.000218961098317067
	chr4	994118	994286	68	34	2.02216480326949	34	0.000493268404092301
	chr15	725421	725434	38	5	8.97055849594762	33	1.24975485960022E-07
	chr7	1019335	1019360	45	12	3.81460543559233	33	6.56372158214236E-06
	chr7	833175	833267	48	15	3.36363430409563	33	0.0000188030606627088
	chr12	938423	938474	51	18	2.91460474897327	33	0.0000438433123142301
	chr12	299935	299992	52	19	2.78730017373076	33	0.000056134323447494
	chr4	38951	39050	54	21	2.6094847277485	33	0.0000881546150151439
	chr13	538621	538726	54	21	2.60069845883518	33	0.0000881546150151439
	chr12	246506	246615	57	24	2.40771696654314	33	0.00015865845901114
	chr14	379349	379444	57	24	2.38001412797737	33	0.00015865845901114
	chr1	184628	184749	58	25	2.34644476444147	33	0.000189171381580389
	chr13	291351	291452	58	25	2.33473427150267	33	0.000189171381580389
	chr2	226950	227051	61	28	2.23616874675376	33	0.000305129525140399
	chr12	210917	211046	62	29	2.16090277352876	33	0.000352670726146375
	chr13	699234	699355	62	29	2.14378562418702	33	0.000352670726146375
	chr1	87544	87724	64	31	2.08450966800177	33	0.000462322205885966
	chr6	63910	64068	64	31	2.08384579899379	33	0.000462322205885966
	chr15	1001193	1001366	64	31	2.08078507816497	33	0.000462322205885966
	chr8	268792	268910	65	32	2.07271781927914	33	0.000524803666245614
	chr9	140746	140754	40	8	5.61867626376495	32	1.65263335460963E-06
	chr9	169124	169125	41	9	4.79409755802863	32	2.80705004662707E-06
	chr12	626168	626177	42	10	4.23942508941567	32	4.53163595848238E-06
	chr7	649257	649301	43	11	3.96481017204255	32	7.00652872809293E-06
	chr7	747795	747825	44	12	3.67063267312023	32	0.0000104382841092099
	chr12	866623	866711	51	19	2.73369824731286	32	0.0000830209103015088
	chr13	241268	241329	52	20	2.72320529022943	32	0.00010385801511337
	chr15	548993	549073	56	24	2.41313269481632	32	0.000225758635957405
	chr12	582366	582473	58	26	2.25396100587266	32	0.000313973635790911
	chr16	175822	175892	60	28	2.20510589318558	32	0.000423248042808337
	chr15	913702	913809	61	29	2.15066534002298	32	0.000486380353975683
	chr7	341662	341839	65	33	2.00952417064537	32	0.000800290105104063
	chr12	357469	357503	44	13	3.5255700056309	31	0.0000235521880469769
	chr15	288100	288129	44	13	3.46232082299733	31	0.0000235521880469769
	chr13	139584	139626	50	19	2.75206186120125	31	0.000122198508288787
	chr4	187807	187932	56	25	2.27884826126964	31	0.000376063032317039
	chr16	753302	753405	58	27	2.16570800122734	31	0.000508110475673944
	chr15	1035667	1035778	61	30	2.07001538977212	31	0.00075825659722861
	chr9	40457	40587	61	30	2.03633660577963	31	0.00075825659722861
	chr12	414948	414958	42	12	3.79576432424426	30	0.0000260472360039676
	chr15	732175	732190	43	13	3.53743315490119	30	0.0000366660919847439
	chr14	256742	256772	45	15	3.13159753681233	30	0.0000672570404642477
	chr8	119684	119722	45	15	3.05441164357508	30	0.0000672570404642477
	chr7	145469	145511	45	15	3.03212226931698	30	0.0000672570404642477
	chr14	182495	182553	49	19	2.65711306153774	30	0.000178977635806583
	chr7	932666	932733	49	19	2.65493042687961	30	0.000178977635806583
	chr1	64880	64952	53	23	2.39641975435351	30	0.000382290869577524
	chr7	579147	579240	57	27	2.17082376962694	30	0.000702247315556978
	chr3	31707	31806	60	30	2.0195092411508	30	0.00103013284048154
	chr12	347145	347296	61	31	2.01748527304816	30	0.00115730076071274
	chr4	572054	572057	38	9	4.67422853589966	29	0.0000124520153121921
	chr9	82911	82924	40	11	3.84567175386579	29	0.0000285190581870154
	chr5	478093	478106	40	11	3.65375700239803	29	0.0000285190581870154
	chr9	169435	169444	42	13	3.48099598410265	29	0.0000568053016034575
	chr7	241132	241194	42	13	3.44903908134806	29	0.0000568053016034575
	chr12	854107	854125	43	14	3.27654912956472	29	0.0000769445112221712
	chr13	398554	398557	44	15	2.96672268637495	29	0.000101860928703929
	chr4	524187	524212	45	16	2.83199892933945	29	0.000132139330913649
	chr15	77362	77419	46	17	2.77510259903877	29	0.000168354674733119
	chr12	776868	776925	48	19	2.62724935118717	29	0.000260806378405758
	chr4	1206531	1206618	47	18	2.62243749653839	29	0.000211065161737603
	chr10	140855	140961	51	22	2.34299443353963	29	0.000457137291081545
	chr16	101051	101124	51	22	2.33373707028808	29	0.000457137291081545
	chr15	784454	784553	51	22	2.32694938428716	29	0.000457137291081545
	chr1	110879	110928	53	24	2.28871549573088	29	0.000631613435523918
	chr15	876820	876924	54	25	2.23813452229147	29	0.000733035973671168
	chr15	718320	718379	53	24	2.2307447585802	29	0.000631613435523918
	chr15	613958	614043	55	26	2.14838252506129	29	0.000844319036360512
	chr13	531605	531713	56	27	2.12722753440457	29	0.000965718741112523
	chr6	154112	154221	56	27	2.09238615062901	29	0.000965718741112523
	chr7	850317	850406	57	28	2.0660253807484	29	0.0010974544538903
	chr12	672782	672838	58	29	2.00352089410903	29	0.00123970989690804
	chr13	368894	369018	59	30	2.00156247565605	29	0.00139263449815211
	chr7	424814	424820	41	13	3.16886503832539	28	0.0000875633672029474
	chr7	749871	749896	42	14	3.15340716008966	28	0.000117222930459598
	chr7	105130	105136	44	16	2.92721339755158	28	0.000197021621363051
	chr8	519053	519070	43	15	2.91866001497175	28	0.000153473507773283
	chr4	690208	690212	45	17	2.76763531730901	28	0.000248545793190517
	chr12	949328	949358	45	17	2.64964068088479	28	0.000248545793190517
	chr15	78021	78085	49	21	2.44080623489449	28	0.000546622486484307
	chr4	572426	572462	49	21	2.43303638903903	28	0.000546622486484307
	chr8	242096	242149	49	21	2.40014477376003	28	0.000546622486484307
	chr12	362616	362685	50	22	2.28596450899864	28	0.000646792481338144
	chr4	848600	848666	51	23	2.28120244335773	28	0.00075811183214093
	chr13	249173	249266	54	26	2.15761649918178	28	0.00116227064404435
	chr2	562690	562808	57	29	2.02320029468197	28	0.00167663732903395
	chr15	411252	411254	40	13	3.24152153035028	27	0.00013427005940958
	chr12	123079	123091	42	15	2.86347133232462	27	0.000230002504324395
	chr10	369433	369464	43	16	2.7960440359224	27	0.000292182314022173
	chr4	1078545	1078692	47	20	2.42263273489737	27	0.0006535843428818
	chr10	216024	216060	47	20	2.39336355554579	27	0.0006535843428818
	chr12	904748	904845	47	20	2.38756293162081	27	0.0006535843428818
	chr2	138445	138493	48	21	2.30830322245549	27	0.000775158474743432
	chr12	230908	230928	50	23	2.24632350595242	27	0.00105908637320032
	chr9	106569	106655	50	23	2.243973404097	27	0.00105908637320032
	chr6	149729	149794	52	25	2.13547260932922	27	0.00139952693863881
	chr4	1114175	1114280	52	25	2.13210424444546	27	0.00139952693863881
	chr2	396430	396489	51	24	2.13167488008302	27	0.00122211424960748
	chr7	253079	253191	53	26	2.09436816396932	27	0.00159150531441754
	chr7	372868	372969	53	26	2.0481688662347	27	0.00159150531441754
	chr4	948234	948241	38	12	3.31719444483202	26	0.000152932000801798
	chr13	728563	728610	42	16	2.69702062397722	26	0.000430891120271063
	chr12	211805	211860	45	19	2.48051467997725	26	0.000781394672414014
	chr12	235793	235830	45	19	2.46304626673798	26	0.000781394672414014
	chr4	459215	459287	50	24	2.14772405576008	26	0.00168611666707404
	chr13	412118	412198	51	25	2.09997025683723	26	0.00191811787580731
	chr16	125674	125753	50	24	2.08369381275721	26	0.00168611666707404
	chr15	186597	186668	52	26	2.06085054958766	26	0.00216744044175371
	chr12	186148	186220	52	26	2.05156611772061	26	0.00216744044175371
	chr13	912937	913031	52	26	2.01791471146497	26	0.00216744044175371
	chr7	137713	137718	39	14	2.8869220479694	25	0.000401165443447482
	chr12	391184	391192	43	18	2.49408963593733	25	0.000934050515487625
	chr4	1181151	1181177	44	19	2.40545094245129	25	0.00111376575549402
	chr12	965402	965437	45	20	2.36319303970806	25	0.00131318840534202
	chr12	910422	910459	44	19	2.35848476238757	25	0.00111376575549402
	chr7	89237	89262	45	20	2.31868173536004	25	0.00131318840534202
	chr13	327476	327491	45	20	2.31173196340905	25	0.00131318840534202
	chr16	95810	95839	46	21	2.28408309006918	25	0.00153265883480437
	chr4	196631	196688	47	22	2.23137225582652	25	0.00177240642351053
	chr12	1003814	1003826	46	21	2.19340398286741	25	0.00153265883480437
	chr15	741145	741195	46	21	2.19087047292534	25	0.00153265883480437
	chr4	765678	765716	48	23	2.14701406433669	25	0.00203255806231933
	chr7	1055793	1055844	50	25	2.06916480320844	25	0.00261412150200714
	chr7	644457	644532	49	24	2.04387501116922	25	0.00231314696094776
	chr16	135787	135794	39	15	2.63813755771696	24	0.000748129442696754
	chr4	480711	480724	41	17	2.46558721601257	24	0.00111627580997146
	chr12	1009202	1009235	42	18	2.3827425685037	24	0.00133521814140353
	chr15	804780	804822	43	19	2.38235294105591	24	0.00157803012551053
	chr1	74724	74730	42	18	2.35648492577937	24	0.00133521814140353
	chr15	324059	324111	44	20	2.21203830358162	24	0.00184498213827002
	chr10	421077	421106	45	21	2.21158161305382	24	0.00213620251582584
	chr9	131223	131289	47	23	2.08767858301492	24	0.00279133367551169
	chr5	389223	389251	47	23	2.04627465765142	24	0.00279133367551169
	chr16	403261	403279	38	15	2.6873335960893	23	0.00109509344194603
	chr2	532160	532161	38	15	2.6145973038967	23	0.00109509344194603
	chr4	689175	689176	40	17	2.43247848113052	23	0.00160077188372519
	chr13	728052	728067	40	17	2.39735166575753	23	0.00160077188372519
	chr13	393766	393769	41	18	2.30370511631388	23	0.0018968528176858
	chr3	139359	139377	41	18	2.28356808835683	23	0.0018968528176858
	chr14	626973	626997	44	21	2.13628359100376	23	0.00295921662630965
	chr4	522785	522832	45	22	2.11784267759298	23	0.00337072368155156
	chr5	154864	154873	39	17	2.42244089258989	22	0.00228076637320411
	chr15	732613	732633	41	19	2.27154582751842	22	0.00310880132966334
	chr7	672264	672293	42	20	2.20738501206276	22	0.00357436691658153
	chr15	327466	327474	41	19	2.18246559898829	22	0.00310880132966334
	chr13	369248	369271	41	19	2.16819305064836	22	0.00310880132966334
	chr4	810679	810685	37	16	2.4126962766153	21	0.00274317243838007
	chr4	415849	415855	40	19	2.16490584820616	21	0.00432074984164087
	chr4	195042	195044	40	19	2.14347113683778	21	0.00432074984164087
	chr4	390129	390147	38	19	2.03629757999589	19	0.00817405194868808
	chr15	251792	251793	34	16	2.14656571108661	18	0.00767333891631505
	chr14	625974	626069	56	29	1.99851238816514	27	0.00225582020417761
	chr15	728176	728450	117	59	1.99766409405785	58	0
	chr16	674513	674669	68	35	1.99615246263634	33	0.000744835598474665
	chr4	481719	482203	163	82	1.99592564059731	81	0
	chr13	391148	391362	91	46	1.99535672180429	45	0.0000752092930799988
	chr14	728085	728953	378	190	1.99535418274768	188	0
	chr16	74211	76968	2829	1419	1.9949062311059	1410	0
	chr12	719825	719938	58	30	1.99465575740944	28	0.00187325467349061
	chr4	840689	841534	271	136	1.99283113065173	135	0
	chr7	902162	902282	58	30	1.99234875038344	28	0.00187325467349061
	chr5	465381	465888	189	95	1.99200021188431	94	0
	chr2	241483	241593	57	29	1.99158779007756	28	0.00167663732903395
	chr7	635742	636187	186	94	1.99094953081017	92	0
	chr12	327687	330703	1393	701	1.98802517582067	692	0
	chr2	267648	267743	56	29	1.98770555267001	27	0.00225582020417761
	chr10	156133	157505	688	347	1.98761845342399	341	0
	chr4	191927	191990	47	24	1.9873159153455	23	0.00427726925134671
	chr13	369795	370519	221	112	1.98680519299655	109	0
	chr12	949763	949961	81	41	1.98597673747075	40	0.000185694745548591
	chr4	1431714	1432130	139	71	1.98497304024179	68	0
	chr4	1020792	1021586	242	122	1.98449702752231	120	0
	chr13	301307	301767	160	81	1.98401517166141	79	0
	chr15	382170	382310	65	33	1.9827003180724	32	0.000800290105104063
	chr10	382433	382971	182	92	1.98257018370667	90	0
	chr12	404500	405052	168	85	1.98140049702583	83	0
	chr16	311782	311968	73	37	1.98096286198872	36	0.00038449250329148
	chr7	950560	950752	78	40	1.98040063194036	38	0.000298940565547157
	chr13	730035	730362	105	54	1.98032982879447	51	0.0000320743770747916
	chr14	27397	27533	55	28	1.97974556924918	27	0.00201960444333471
	chr2	463501	464539	477	242	1.97894710983588	235	0
	chr7	695642	696904	329	167	1.97839617785945	162	0
	chr4	1444551	1445505	501	254	1.97778597729994	247	0
	chr4	171370	171455	57	29	1.97755822672678	28	0.00167663732903395
	chr7	145939	146346	167	85	1.97679803203819	82	0
	chr15	929034	929121	56	29	1.97438129575881	27	0.00225582020417761
	chr16	470850	471143	118	60	1.9740571633978	58	0
	chr15	1017320	1018735	543	276	1.97339014048985	267	0
	chr7	36877	37591	191	97	1.97217016233505	94	0
	chr16	452111	452389	87	45	1.97121480694236	42	0.000161578065816421
	chr4	453054	453234	79	41	1.97036361760699	38	0.00033336194850176
	chr3	201173	201174	32	17	1.9699072597892	15	0.0221920804935749
	chr16	679707	680561	314	160	1.96723071159854	154	0
	chr12	500589	501996	512	261	1.96611018639567	251	0
	chr15	743605	744291	302	154	1.96609552293488	148	0
	chr15	125381	125662	105	54	1.96587103155295	51	0.0000320743770747916
	chr3	221499	221549	47	24	1.96331158816044	23	0.00427726925134671
	chr6	43273	43929	211	108	1.9629083195879	103	0
	chr12	788173	788218	51	26	1.96230814782359	25	0.0029353539448686
	chr12	929141	929332	78	40	1.96193458830563	38	0.000298940565547157
	chr13	667576	668195	468	239	1.95994666462941	229	0
	chr12	785513	785911	130	67	1.95813238949109	63	0
	chr7	467888	467953	57	30	1.95799790985959	27	0.00250679945007319
	chr12	514063	514840	607	311	1.95758238741552	296	0
	chr10	214481	214678	81	42	1.95630190686132	39	0.000278046179627335
	chr13	272132	272634	569	291	1.956156450023	278	0
	chr4	488770	489188	176	90	1.95597242959078	86	0
	chr16	328449	328494	44	23	1.95589392557477	21	0.0069669375121439
	chr14	283628	283774	65	34	1.9525548191156	31	0.001197314678753
	chr12	71512	71596	52	27	1.95245664343459	25	0.00327664883514189
	chr16	278734	278861	64	33	1.9524074836397	31	0.00107577654396251
	chr12	126896	126972	55	29	1.95194229763811	26	0.0030189788161316
	chr3	217946	218125	73	38	1.95161526380544	35	0.000575509395763841
	chr15	522925	524355	419	215	1.95109849745976	204	0
	chr7	338137	338527	147	76	1.95097160157062	71	0
	chr7	130707	131229	175	90	1.94860965047913	85	0
	chr15	541362	541404	47	25	1.94800597310554	22	0.00638729776903245
	chr14	216117	216806	284	146	1.94717832611867	138	0
	chr7	468248	468377	61	32	1.94300845217645	29	0.00173092674572119
	chr4	243995	243996	28	15	1.94286422274912	13	0.0329970172278991
	chr15	212187	213766	532	275	1.94120956699942	257	0
	chr4	232614	233728	414	214	1.93998056527565	200	0
	chr16	446742	447120	157	81	1.93860698431338	76	0
	chr12	962921	963250	108	56	1.93858237345104	52	0.0000298992514070764
	chr7	141582	141908	149	77	1.93835671144125	72	0
	chr15	820204	820409	86	45	1.93751525496663	41	0.000215267869242212
	chr12	828756	829825	542	280	1.93681627456676	262	0
	chr2	305062	305892	381	197	1.93631884662087	184	0
	chr10	450860	451188	125	65	1.93524642574917	60	0
	chr10	555169	556137	383	199	1.93402562513651	184	0
	chr15	76085	76881	213	111	1.93393619396442	102	0
	chr5	414501	415387	322	167	1.93305404295684	155	0
	chr16	159910	159957	53	28	1.93262601133231	25	0.00363775101815425
	chr5	177884	178749	282	146	1.93192401501796	136	0
	chr16	208086	208516	120	63	1.93136860989358	57	0
	chr4	953675	953832	71	37	1.93100898520901	34	0.000690820510669175
	chr4	305025	305941	286	149	1.92765589223836	137	0
	chr10	569192	570560	790	411	1.92671481427039	379	0
	chr4	992632	992994	220	115	1.92669614322555	105	0
	chr13	299498	299891	155	81	1.92644330284087	74	0
	chr7	952347	952348	37	20	1.92534760599533	17	0.0165719838937527
	chr15	631074	631753	370	193	1.92426529543543	177	0
	chr13	244922	246675	714	372	1.92087054914687	342	0
	chr4	770376	771427	354	185	1.91978123813873	169	0
	chr4	1149997	1150286	133	70	1.91954985207613	63	0
	chr8	113508	114223	212	111	1.91862301759383	101	0
	chr2	91827	91874	51	27	1.91671606864608	24	0.00438585722853007
	chr15	100878	101231	108	57	1.91631125764825	51	0.0000440396287528989
	chr14	729253	730098	469	245	1.91613730562946	224	0
	chr4	1319392	1319633	97	51	1.91602068682479	46	0.0000971501457966234
	chr2	114778	115138	158	83	1.91498461781623	75	0
	chr15	889082	889157	49	26	1.91401352232733	23	0.00529105852585264
	chr16	310914	311257	123	65	1.91366439763622	58	0
	chr2	296549	296692	62	33	1.91230982481011	29	0.00191643619243778
	chr7	1058946	1059647	184	97	1.91115585459979	87	0
	chr13	554866	555257	119	63	1.91038960865053	56	0
	chr7	178233	178365	57	30	1.9081126127931	27	0.00250679945007319
	chr4	56054	56102	49	26	1.90792062162054	23	0.00529105852585264
	chr13	742454	742668	87	46	1.90764873403267	41	0.000238611262036034
	chr12	623797	623866	53	28	1.90708705797016	25	0.00363775101815425
	chr4	138908	139224	118	62	1.90640962752483	56	0
	chr8	224032	224239	91	48	1.90470897401599	43	0.000166471285996061
	chr12	987719	988056	123	65	1.90436326227736	58	0
	chr2	422875	422886	43	23	1.90406447743389	20	0.0093286301770105
	chr12	789237	789458	85	45	1.90387245850319	40	0.000285761351602792
	chr12	730628	730753	60	32	1.90341534626826	28	0.00230455273072963
	chr5	285200	286885	948	499	1.90275574700495	449	0
	chr6	265581	265871	131	69	1.90175815851642	62	0
	chr16	385634	385731	59	32	1.89917913306202	27	0.00305276053726238
	chr12	492224	492660	150	79	1.89876530877737	71	0
	chr16	829994	830431	319	169	1.89671879088381	150	0
	chr4	689740	689909	62	33	1.89582150549127	29	0.00191643619243778
	chr11	312700	312796	59	32	1.8953867825197	27	0.00305276053726238
	chr13	254739	254889	59	32	1.89433591446019	27	0.00305276053726238
	chr7	728812	729786	448	237	1.89424297093077	211	0
	chr9	418848	418955	56	30	1.89279156635582	26	0.00333696157111243
	chr16	85513	85953	231	123	1.89155530960192	108	0
	chr12	370604	372973	1308	692	1.89137513756628	616	0
	chr8	422972	424345	645	342	1.89055707323895	303	0
	chr10	556359	556537	76	41	1.88952907489147	35	0.000778600881387294
	chr7	915197	916744	573	304	1.88927467872373	269	0
	chr11	615322	616121	467	248	1.88906385201567	219	0
	chr2	123843	123894	46	25	1.88740848349858	21	0.00849732628671819
	chr2	429544	431175	583	310	1.88530206703896	273	0
	chr14	416966	417270	107	57	1.88512481822177	50	0.0000581800060987214
	chr4	1168488	1168593	55	30	1.88401616536928	25	0.00441810293804726
	chr16	896760	897007	92	49	1.8833667584781	43	0.000184087793142097
	chr12	572217	572344	54	29	1.88207660920247	25	0.0040183531889285
	chr7	88096	88557	175	94	1.8808665746956	81	0
	chr5	428775	428799	44	24	1.88051163150944	20	0.0102634668568535
	chr11	141299	141471	75	40	1.88005430084292	35	0.000706478749303834
	chr11	430148	431067	340	182	1.87817110788716	158	0
	chr4	385121	385369	104	56	1.876251735112	48	0.0000915482472568248
	chr16	350782	352326	586	313	1.87595325540304	273	0
	chr3	216657	217575	301	161	1.87514973680666	140	0
	chr12	627853	627894	48	26	1.87472064255567	22	0.00703999071476503
	chr15	484087	484197	58	31	1.8744870040091	27	0.00277247951767234
	chr12	732540	732901	155	83	1.87356655714197	72	0
	chr4	161711	162212	153	82	1.87347621479379	71	0
	chr15	805895	806050	60	33	1.87225812528852	27	0.00334750906710862
	chr16	449408	449956	168	90	1.87144547879903	78	0
	chr3	204652	204714	48	26	1.87141189679974	22	0.00703999071476503
	chr7	466287	466677	152	82	1.87087388108364	70	0
	chr12	889205	889356	69	37	1.86859677286091	32	0.00122000418967452
	chr4	122290	122346	49	27	1.86761243947362	22	0.00772013101045318
	chr16	187495	187705	100	54	1.86698965623046	46	0.000130708051301563
	chr12	374371	374463	55	30	1.86670464271942	25	0.00441810293804726
	chr16	124812	125356	283	152	1.86567116071053	131	0
	chr7	997727	999132	510	274	1.86527215454155	236	0
	chr5	529435	529566	64	35	1.86341607122299	29	0.00232032704421715
	chr4	909961	909977	42	23	1.86323863984956	19	0.0124059872857761
	chr15	66835	67124	155	84	1.86190271530352	71	0
	chr1	169836	170286	140	76	1.86181334966421	64	0
	chr7	136003	136085	51	28	1.86138617088626	23	0.00640620108791568
	chr12	603926	604745	239	129	1.86129735472174	110	0
	chr10	319371	319711	166	90	1.861039735217	76	0
	chr10	166255	167153	257	139	1.85998389694504	118	0
	chr16	419999	420106	53	29	1.85997089812433	24	0.00531874393907386
	chr4	590004	591307	436	235	1.85953299806518	201	0
	chr13	38801	38955	61	33	1.8589633679391	28	0.0025392179064149
	chr12	275369	275575	88	48	1.85858853557716	40	0.000381704745239053
	chr13	367945	368421	144	78	1.85823430551541	66	0
	chr7	649634	650674	426	230	1.85802413582046	196	0
	chr16	123416	123607	78	42	1.85746419880071	36	0.000649666548625138
	chr6	130458	131123	251	136	1.85740516884744	115	0
	chr11	337592	338574	389	210	1.85469794888919	179	0
	chr12	990845	991084	110	60	1.85455689016376	50	0.0000774559588595896
	chr8	300041	300145	48	26	1.85416858580168	22	0.00703999071476503
	chr9	93708	93768	48	26	1.85416316704243	22	0.00703999071476503
	chr12	1034752	1034842	49	27	1.84874605436492	22	0.00772013101045318
	chr16	151545	152141	177	96	1.84819445834895	81	0
	chr8	166545	166699	63	35	1.84773050043431	28	0.00304631483603236
	chr12	864407	864510	53	29	1.84722333866168	24	0.00531874393907386
	chr7	282807	283971	305	166	1.84675342516771	139	0
	chr12	342024	342275	110	60	1.84654584528184	50	0.0000774559588595896
	chr4	1317945	1318173	103	56	1.84590482090426	47	0.000120183814381507
	chr13	39623	39901	116	63	1.84574862761863	53	0
	chr4	456073	456114	45	25	1.84509021153934	20	0.0112314477462546
	chr1	108074	108640	233	127	1.84447440821449	106	0
	chr5	470715	470719	38	21	1.84400548714775	17	0.0181715899785269
	chr6	89866	90888	620	337	1.84238322352368	283	0
	chr12	702727	702919	77	42	1.84143233371029	35	0.000855264538705334
	chr13	386066	386276	85	47	1.84133938183184	38	0.000597553176335932
	chr16	243505	243509	43	24	1.84129713802546	19	0.0135599962015632
	chr4	184494	184631	66	36	1.84128590182483	30	0.00193279179416916
	chr15	333793	334055	98	54	1.84116179656401	44	0.000224265862752637
	chr5	197473	197871	113	62	1.84061202839334	51	0
	chr12	65380	67177	606	330	1.83840799154598	276	0
	chr15	551906	552943	391	213	1.83805496819451	178	0
	chr16	350484	350539	50	28	1.83758824432132	22	0.0084265449473013
	chr6	149398	149489	52	29	1.83749968709723	23	0.00699973685999347
	chr13	85273	86702	405	221	1.83733112314681	184	0
	chr12	913658	913885	97	53	1.83433356464173	44	0.000204886382758701
	chr4	211150	211153	42	23	1.83318640372296	19	0.0124059872857761
	chr16	469966	470248	108	59	1.83304438975354	49	0.0000924483139096231
	chr7	647227	647371	69	38	1.83152436065813	31	0.00176463601784324
	chr13	434895	435844	422	231	1.83128351298212	191	0
	chr6	264185	265167	555	304	1.83062159214247	251	0
	chr12	394990	395133	68	38	1.82877160719891	30	0.00230926784601196
	chr15	370556	370886	135	74	1.82790288291884	61	0
	chr16	398515	398653	72	40	1.82640292457328	32	0.00160846997582592
	chr15	884099	884289	76	42	1.82586588855571	34	0.00112133252586794
	chr4	811994	812790	434	238	1.82511487591584	196	0
	chr7	604281	604326	50	28	1.82488840282966	22	0.0084265449473013
	chr12	84778	85692	408	224	1.82456269671054	184	0
	chr12	535761	536004	100	55	1.8244787161022	45	0.000187802305469142
	chr12	875750	878101	899	493	1.8243548611502	406	0
	chr16	650990	651049	50	28	1.82323208616256	22	0.0084265449473013
	chr4	236223	236456	96	53	1.82307860901571	43	0.000267838144748307
	chr9	199969	200009	45	25	1.82291322602486	20	0.0112314477462546
	chr3	283237	283416	72	40	1.82083319688624	32	0.00160846997582592
	chr4	430795	431503	327	180	1.82079272727216	147	0
	chr3	57356	60997	2166	1191	1.81933490505756	975	0
	chr14	511030	511090	44	25	1.81901375075568	19	0.0147467467656586
	chr7	646738	646905	65	36	1.81712292026443	29	0.00253869055972407
	chr4	392461	393919	900	496	1.81687361375004	404	0
	chr8	271338	271339	39	22	1.81667620630936	17	0.0198085074492498
	chr16	186821	186943	63	35	1.81512883244628	28	0.00304631483603236
	chr13	440971	441137	71	40	1.81505653367188	31	0.00209776709269743
	chr12	285997	286160	67	37	1.8144345475606	30	0.00211627342280465
	chr15	813504	814300	323	179	1.81359274659541	144	0
	chr4	743196	743804	241	134	1.81160524103363	107	0
	chr4	201089	201299	89	50	1.81087049333034	39	0.000593965192739873
	chr10	547833	548253	206	114	1.81013535952236	92	0
	chr15	439278	439389	53	30	1.80984952111224	23	0.00761610093099733
	chr16	878752	878980	100	56	1.80909850409928	44	0.000266816675076059
	chr2	547502	548642	394	219	1.80728304865842	175	0
	chr12	234696	235374	345	191	1.80689782281362	154	0
	chr4	1344523	1345093	220	122	1.80682582171986	98	0
	chr15	483237	483557	145	81	1.80569849010051	64	0
	chr16	491222	491293	53	30	1.80566517847107	23	0.00761610093099733
	chr12	81412	82103	325	180	1.80556882233274	145	0
	chr4	745746	745767	44	25	1.80408820683847	19	0.0147467467656586
	chr13	129759	129999	109	61	1.80352912891728	48	0.000143624732843223
	chr14	22119	22123	38	22	1.80304100604346	16	0.0259469479644607
	chr15	177137	177351	87	49	1.80294169851257	38	0.000709318870996699
	chr5	381397	381496	53	30	1.80220897399304	23	0.00761610093099733
	chr10	170523	170766	110	62	1.8020294624883	48	0
	chr3	203755	203882	57	32	1.80186618441867	25	0.00527344861555276
	chr8	444607	444977	216	120	1.80049528463373	96	0
	chr16	491919	492650	578	322	1.79973319096265	256	0
	chr7	373786	374075	151	84	1.79956342091284	67	0
	chr4	1418619	1419199	217	121	1.79856266868582	96	0
	chr7	553677	554113	156	87	1.79799531057744	69	0
	chr12	718588	718763	68	38	1.79767004925336	30	0.00230926784601196
	chr11	94793	96522	776	433	1.7955964768666	343	0
	chr16	255935	256003	50	28	1.79518236176006	22	0.0084265449473013
	chr11	574886	575091	83	47	1.79502177952375	36	0.00101188986787019
	chr4	176788	177923	327	183	1.79493968651981	144	0
	chr7	377011	377156	70	40	1.79462196102663	30	0.00272371475572224
	chr10	91975	92171	76	43	1.79452481972933	33	0.00159159222410882
	chr11	495999	496036	45	26	1.79397952562361	19	0.0159635810416062
	chr4	1421350	1421470	59	33	1.79395287983376	26	0.00439046540348761
	chr7	398242	400074	983	548	1.79386529998156	435	0
	chr7	675594	676248	186	104	1.79368113693173	82	0
	chr15	342980	343163	71	40	1.79301371161352	31	0.00209776709269743
	chr2	234212	234436	97	55	1.79263114409185	42	0.00041234105295172
	chr8	372324	375230	1441	804	1.79231240539511	637	0
	chr15	508506	508891	162	91	1.79141928158971	71	0
	chr11	216926	218445	530	296	1.79133263720764	234	0
	chr7	40276	40515	106	60	1.79132453895768	46	0.000221663139946504
	chr7	396097	397380	430	241	1.79076212207944	189	0
	chr4	54641	54847	88	50	1.79052363385472	38	0.000769927484261864
	chr15	117411	117525	61	35	1.79028358034346	26	0.00517295654136439
	chr13	413181	413521	154	87	1.79026369005385	67	0
	chr7	698684	698722	47	27	1.78997749425379	20	0.0132584162753424
	chr16	253586	253904	133	75	1.78897423831881	58	0
	chr7	673367	674014	195	110	1.78858172256394	85	0
	chr4	236769	237552	270	152	1.78644431239506	118	0
	chr12	194901	195010	54	31	1.78597056958362	23	0.0082544110142676
	chr14	443482	444530	416	234	1.78519297747712	182	0
	chr13	531231	531250	41	23	1.78351363843655	18	0.0163828795494116
	chr13	348789	349049	120	68	1.78315413155519	52	0
	chr12	200407	200690	111	63	1.78248554895886	48	0
	chr2	450598	450846	100	57	1.78180776633765	43	0.000374941601906577
	chr16	138893	139445	171	96	1.78155820990742	75	0
	chr13	81044	81220	71	40	1.78128804002217	31	0.00209776709269743
	chr16	447358	448234	245	138	1.78120119071831	107	0
	chr4	190832	191022	77	44	1.78095887085336	33	0.00172546998509128
	chr2	231938	231960	41	24	1.78025084693018	17	0.0231767371664556
	chr7	639189	640293	552	311	1.77983717011195	241	0
	chr4	744475	745123	230	130	1.77831551816934	100	0
	chr13	455074	455352	117	66	1.77775443946668	51	0
	chr12	719348	719485	59	34	1.77738170738422	25	0.00620030139896879
	chr8	498663	500264	1118	630	1.77598168747863	488	0
	chr15	411705	412104	157	89	1.77591484259138	68	0
	chr10	590577	590764	76	43	1.77469581619641	33	0.00159159222410882
	chr12	129828	130532	383	216	1.77400654566033	167	0
	chr4	208356	208362	39	22	1.7737673966395	17	0.0198085074492498
	chr7	189341	189612	109	62	1.77358813441575	47	0
	chr13	239762	239948	68	39	1.77195557903818	29	0.00325888231563948
	chr4	871035	871482	165	94	1.77187234600206	71	0
	chr10	279937	280680	456	258	1.77143350771076	198	0
	chr15	410857	410982	61	35	1.77113616237187	26	0.00517295654136439
	chr12	346740	346755	46	26	1.76992499607618	20	0.0122304536641622
	chr2	117413	118190	341	193	1.76921935648035	148	0
	chr15	394938	395143	86	49	1.7687165774506	37	0.000918895554385782
	chr7	303619	303757	71	41	1.7684984863062	30	0.00294508649020663
	chr4	564349	564860	147	84	1.7680064427017	63	0
	chr7	613595	613870	110	63	1.76796527833773	47	0
	chr15	74365	75411	418	237	1.76618778169241	181	0
	chr15	144174	144854	228	130	1.76595873386701	98	0
	chr3	285233	285312	52	30	1.76292425060845	22	0.0099134579229208
	chr1	111401	111932	161	92	1.76288793948975	69	0
	chr4	521917	521995	57	33	1.76285190496787	24	0.00743337647281312
	chr4	1252851	1253189	121	69	1.76044091151173	52	0
	chr2	714755	715509	351	200	1.75985477603267	151	0
	chr13	227032	227223	75	43	1.75892649389819	32	0.00206185192234971
	chr8	163736	163921	67	39	1.75877109986091	28	0.004208496785267
	chr8	393600	393971	124	71	1.75869274071189	53	0
	chr15	946281	946536	124	71	1.75786950875653	53	0
	chr16	819475	820390	299	171	1.75765084135047	128	0
	chr7	921977	922238	103	59	1.75758083056945	44	0.000340682114855472
	chr15	788503	788621	56	32	1.75754173148472	24	0.00687519286925145
	chr8	363116	363316	78	45	1.75640732742706	33	0.00186572287754909
	chr12	326991	327099	56	32	1.75503081658606	24	0.00687519286925145
	chr15	282749	282985	95	55	1.7544459643435	40	0.000684973052477413
	chr15	217195	218981	1087	620	1.75443498464537	467	0
	chr16	897448	897612	68	39	1.75352619645955	29	0.00325888231563948
	chr8	394467	394656	76	44	1.7529093790528	32	0.00222751158877548
	chr12	445033	445301	122	70	1.7527136383228	52	0
	chr4	1105124	1105153	45	26	1.75217199944743	19	0.0159635810416062
	chr11	398375	398542	63	36	1.75176824266776	27	0.00431679347170897
	chr9	75587	75604	42	24	1.75055867408631	18	0.0177913622261158
	chr4	1168043	1168243	85	49	1.74921099902589	36	0.00118591177322224
	chr15	303438	306036	1434	820	1.74887076366237	614	0
	chr7	786991	788476	722	414	1.74624940143023	308	0
	chr3	179111	179295	78	45	1.74605416208588	33	0.00186572287754909
	chr15	413572	414039	191	110	1.74586494208302	81	0
	chr3	47807	50289	1424	816	1.74540905229423	608	0
	chr4	630097	630604	222	128	1.74386465276403	94	0
	chr4	870128	870182	48	28	1.74354833412577	20	0.0143133277543689
	chr2	171124	171222	53	31	1.74289622908749	22	0.0106915949685723
	chr3	18048	18573	162	93	1.74234900736528	69	0
	chr13	755436	755784	135	78	1.74209466142069	57	0
	chr11	309419	309607	70	41	1.74152398393871	29	0.00379240588771582
	chr4	237885	239664	724	417	1.73922751231831	307	0
	chr3	67152	67513	113	65	1.73905875278265	48	0
	chr5	161797	161882	53	31	1.7387509115285	22	0.0106915949685723
	chr16	413963	414714	312	180	1.73777080174196	132	0
	chr12	1004631	1004780	65	38	1.73607613913643	27	0.00503166663279317
	chr15	68514	68515	39	23	1.73567536041092	16	0.0279486133498556
	chr4	109367	110792	489	282	1.73433643475231	207	0
	chr12	1025286	1025443	62	36	1.73338603775868	26	0.00558727210738558
	chr7	105463	105586	62	36	1.73325570855992	26	0.00558727210738558
	chr4	969085	969086	40	24	1.73192467856493	16	0.0299705947834996
	chr10	413074	413284	84	49	1.73186618674263	35	0.00152466369264163
	chr16	327908	327958	46	27	1.7314823424718	19	0.0172079568340875
	chr11	77131	77234	45	26	1.73139884449721	19	0.0159635810416062
	chr7	880565	881303	249	144	1.73103699925557	105	0
	chr16	252659	253077	155	90	1.73076194207967	65	0
	chr14	19158	19683	206	120	1.73067496333559	86	0
	chr4	362699	362883	78	46	1.73015016557459	32	0.00258061245099401
	chr2	481121	481327	94	55	1.73004001806463	39	0.000878279473132364
	chr15	515152	515303	65	38	1.73000321871023	27	0.00503166663279317
	chr5	340190	341601	494	286	1.72901491206641	208	0
	chr8	119205	119293	56	33	1.72774800040611	23	0.00959330433007348
	chr16	164272	165707	536	311	1.72773904651162	225	0
	chr10	170988	171482	161	94	1.727104287329	67	0
	chr13	128900	129246	128	75	1.72609319934542	53	0
	chr2	580406	582169	662	384	1.7253423197564	278	0
	chr15	493398	494914	1189	690	1.72474839481896	499	0
	chr10	213040	213456	122	71	1.72455698878935	51	0
	chr15	930538	931172	288	168	1.72404629133514	120	0
	chr4	310552	311248	201	117	1.72403357959365	84	0
	chr15	41204	41411	86	50	1.72303017139099	36	0.001279367449815
	chr5	162928	163156	105	61	1.72234760104238	44	0.00039703164023492
	chr12	763752	764167	185	108	1.72200200737742	77	0
	chr3	64358	64383	46	27	1.72169894505576	19	0.0172079568340875
	chr11	336170	337337	763	444	1.71981425035146	319	0
	chr10	322191	322391	83	49	1.71963720631571	34	0.00195256085401349
	chr16	89338	89494	63	37	1.71959573600174	26	0.00601648786268174
	chr8	221885	222071	77	45	1.71760863420654	32	0.00240043703004448
	chr7	473561	474527	265	155	1.71733024542491	110	0
	chr4	999686	999908	92	54	1.71699429340488	38	0.00104502975902264
	chr1	80450	80512	48	28	1.71608470342471	20	0.0143133277543689
	chr7	981793	981978	79	47	1.71569673310663	32	0.00276801258194889
	chr4	1081847	1081992	75	44	1.71274196851753	31	0.00286343095344213
	chr6	235482	235633	65	38	1.71269840777127	27	0.00503166663279317
	chr5	545544	547751	1177	688	1.71186443633271	489	0
	chr12	180744	181222	148	87	1.71175199542875	61	0
	chr12	350096	350099	37	22	1.71175199542875	15	0.0337223059503945
	chr13	859325	860882	1009	590	1.71150554062454	419	0
	chr4	617135	617334	80	47	1.71138802229736	33	0.00216540905754315
	chr7	669744	669807	55	33	1.71042794679419	22	0.0123114157908955
	chr12	334977	335145	68	40	1.71040451288183	28	0.00452899166876628
	chr4	1242836	1243396	182	107	1.70716145742427	75	0
	chr1	35315	36267	384	225	1.70715193168913	159	0
	chr12	82811	83489	208	122	1.70711098285516	86	0
	chr16	185332	186161	343	201	1.70676293200173	142	0
	chr7	492300	492421	50	30	1.70638915589267	20	0.0164963092132381
	chr4	1399311	1399419	58	34	1.70603993472768	24	0.00801013739444998
	chr2	406631	407137	286	168	1.70545136419087	118	0
	chr5	479999	480181	71	42	1.70492965279423	29	0.00407484568688556
	chr4	1229339	1229613	119	70	1.70386108423633	49	0
	chr8	160915	161461	214	126	1.70314857326465	88	0
	chr4	479871	479941	49	29	1.70000619490548	20	0.0153932479107
	chr3	240434	242137	674	397	1.69899194294589	277	0
	chr3	32784	32889	61	36	1.69875187060691	25	0.00719481650354783
	chr8	225844	227425	538	317	1.69847386485105	221	0
	chr4	1288001	1288936	599	353	1.69824332513815	246	0
	chr12	50212	51052	289	171	1.6977994909615	118	0
	chr7	1061523	1061568	52	31	1.69748625594888	21	0.0137670890061473
	chr8	211576	211720	65	39	1.69689535754171	26	0.00691809753337397
	chr15	379787	380456	189	112	1.69617302226552	77	0
	chr4	1344063	1344259	78	47	1.69540819437832	31	0.00352365827128307
	chr7	761409	761608	80	48	1.69538019359659	32	0.00296260330337157
	chr11	425982	426861	252	149	1.69480016973548	103	0
	chr4	47336	48052	217	129	1.69474952763613	88	0
	chr7	251057	251112	49	29	1.69426481189028	20	0.0153932479107
	chr13	663785	664004	87	52	1.69415735946584	35	0.0018851515400317
	chr4	498292	498330	46	28	1.69363382682795	18	0.0236964877520259
	chr14	485783	486252	176	104	1.69327547305367	72	0
	chr4	1022141	1022254	56	34	1.69322245111096	22	0.0131508325655611
	chr10	168595	169508	276	164	1.69308502394599	112	0
	chr4	1012257	1012639	198	117	1.69293585286264	81	0
	chr7	614289	614999	238	141	1.6926272081672	97	0
	chr2	384079	384084	42	25	1.69223580835419	17	0.0249000571473643
	chr7	182032	182059	47	28	1.69189653566454	19	0.0184774520136842
	chr12	271929	271972	47	28	1.69119040989807	19	0.0184774520136842
	chr2	123483	123627	62	37	1.6907617353504	25	0.0077161822536545
	chr4	1206082	1206268	74	44	1.6899054089373	30	0.00366500998453455
	chr10	208891	209104	87	52	1.68675368286123	35	0.0018851515400317
	chr7	426396	426596	84	50	1.68502672676547	34	0.00209376691726621
	chr4	244560	244796	99	59	1.68495030638687	40	0.000913180662717348
	chr12	560772	561017	93	56	1.68489971502417	37	0.00152723674247399
	chr16	488950	489141	74	44	1.68484432391529	30	0.00366500998453455
	chr15	761614	762400	520	309	1.68458547311163	211	0
	chr7	183582	183766	75	45	1.68451237184277	30	0.00392329656121988
	chr4	747462	747747	107	64	1.68346603021845	43	0
	chr15	790069	790155	53	32	1.68284253717454	21	0.0147281808928894
	chr14	78452	78522	56	34	1.68220107493037	22	0.0131508325655611
	chr7	577490	578261	249	149	1.68208736688587	100	0
	chr8	159362	160688	725	432	1.68198123818832	293	0
	chr13	356897	357030	53	32	1.6816716831858	21	0.0147281808928894
	chr15	290817	290929	56	34	1.67986032898816	22	0.0131508325655611
	chr4	953018	953210	81	49	1.67966833050478	32	0.00316434225537713
	chr4	892153	892483	148	89	1.67927707303203	59	0
	chr4	841750	842005	103	62	1.67910619250929	41	0.000880095863240809
	chr14	185861	187496	589	351	1.67873578992716	238	0
	chr5	413393	413665	116	70	1.67823186538717	46	0
	chr4	1260655	1261010	115	69	1.67765614921636	46	0
	chr12	735329	735472	60	36	1.67747035912131	24	0.00921667646573127
	chr6	128138	128324	78	47	1.67715183704394	31	0.00352365827128307
	chr2	733278	733300	42	26	1.67712656006532	16	0.0340593371420499
	chr7	175722	176034	127	76	1.67706327190698	51	0
	chr5	412084	412434	122	73	1.6765247838437	49	0
	chr16	34836	34889	51	31	1.67634634626327	20	0.0176207200893737
	chr5	432648	432877	96	58	1.67498073817797	38	0.00137428811161224
	chr4	33078	33088	43	26	1.67429768836088	17	0.0266446819082568
	chr16	305784	306159	118	71	1.67404847595133	47	0
	chr15	1041805	1042901	557	333	1.67363505798481	224	0
	chr4	836215	838013	1401	838	1.67312063842499	563	0
	chr7	168032	168464	141	85	1.67280063797081	56	0
	chr2	198842	198904	43	26	1.67226532365933	17	0.0266446819082568
	chr13	385169	385634	164	99	1.67225475361915	65	0
	chr15	587691	589223	520	312	1.6716194511161	208	0
	chr6	163082	163164	55	33	1.6714179846096	22	0.0123114157908955
	chr11	446666	446706	50	30	1.67115937852704	20	0.0164963092132381
	chr4	691699	691867	75	45	1.67045204336895	30	0.00392329656121988
	chr16	377694	378656	477	286	1.67020642539747	191	0
	chr12	826809	828280	1091	654	1.67019041750632	437	0
	chr4	126778	127252	224	135	1.66989982781742	89	0
	chr4	1108726	1109111	141	85	1.66986720239097	56	0
	chr15	542861	543171	126	76	1.66859297312299	50	0
	chr14	703730	705435	771	463	1.66802190043683	308	0
	chr13	564379	564700	128	77	1.66772289791828	51	0
	chr12	933124	933326	86	52	1.66687287389328	34	0.00239313317800016
	chr14	446226	446412	81	49	1.66607159593957	32	0.00316434225537713
	chr4	394777	394882	56	34	1.66531219092781	22	0.0131508325655611
	chr11	489626	489821	80	49	1.66485311672128	31	0.00400383660404543
	chr4	363252	363640	203	122	1.66468139085549	81	0
	chr3	26647	26727	53	32	1.6641750088991	21	0.0147281808928894
	chr10	451666	452275	230	139	1.66173159757662	91	0
	chr12	125587	125790	84	51	1.66125054394405	33	0.0028414123300083
	chr5	79753	79762	41	25	1.66087084609006	16	0.0320087520686128
	chr4	1436353	1436382	46	28	1.65976115029139	18	0.0236964877520259
	chr7	252443	252722	108	66	1.65968797899456	42	0
	chr3	283876	284185	111	67	1.65915910978252	44	0
	chr14	330983	333310	1021	616	1.65881249550474	405	0
	chr12	987013	987443	121	73	1.65863456614117	48	0
	chr10	419866	420865	352	213	1.65674334546808	139	0
	chr8	319087	319622	160	97	1.65622901999714	63	0
	chr16	201819	201822	33	20	1.65620050149476	13	0.0491853242202459
	chr13	755057	755190	66	40	1.6558452203023	26	0.00738970525851917
	chr16	460859	461346	188	114	1.6556323366572	74	0
	chr2	423790	423978	77	47	1.65562493750038	30	0.00446670409157212
	chr4	712965	713074	63	39	1.65520714122558	24	0.0111488309123465
	chr15	414287	414449	67	41	1.653544335198	26	0.00787464557456372
	chr4	343405	343763	124	76	1.65300692843327	48	0
	chr9	241617	241766	66	40	1.65243708173921	26	0.00738970525851917
	chr16	810967	812383	494	300	1.6516706485993	194	0
	chr4	170365	170762	195	119	1.65163004851409	76	0
	chr4	98803	99192	155	94	1.65137995311001	61	0
	chr13	895690	896781	356	216	1.65114246283042	140	0
	chr8	269453	269677	90	55	1.6510333208514	35	0.00229067697912461
	chr11	340922	341634	423	257	1.65054578524946	166	0
	chr4	1293144	1294155	359	218	1.6494083181367	141	0
	chr7	374548	374799	107	65	1.64914255195305	42	0
	chr10	519740	522863	2097	1273	1.64803541697183	824	0
	chr7	419258	420386	405	247	1.64621023438555	158	0
	chr12	87481	88107	214	131	1.64517089688171	83	0
	chr13	278319	278595	104	64	1.64510348911221	40	0.00125899492584272
	chr15	236099	236492	199	122	1.64456645982345	77	0
	chr4	577419	577739	134	82	1.64454299126772	52	0
	chr13	409084	410899	811	494	1.64395620146225	317	0
	chr15	317858	318051	82	50	1.64288923318676	32	0.00337317942976808
	chr7	603217	603332	60	37	1.6423995625467	23	0.012495368296299
	chr8	232813	233984	299	183	1.64235929865193	116	0
	chr10	105617	105670	47	29	1.64172871991984	18	0.0252262051236088
	chr4	299782	300038	138	85	1.6415220167717	53	0
	chr11	125589	125655	56	35	1.63980665390335	21	0.0177247974397595
	chr14	181470	181744	102	63	1.63806640387107	39	0.00148851255422718
	chr3	121306	122153	293	179	1.63776489176321	114	0
	chr8	234211	234607	182	112	1.63776112538496	70	0
	chr4	1172107	1172732	246	151	1.6376594054696	95	0
	chr4	1060610	1060753	59	37	1.63755698774568	22	0.0157740601268667
	chr2	409196	409547	160	98	1.63746910517438	62	0
	chr7	1025555	1025607	52	32	1.63649872579503	20	0.0187647668172066
	chr8	165300	165643	136	84	1.63589304342249	52	0
	chr12	797418	797755	125	77	1.63558066721283	48	0
	chr7	288930	289131	89	55	1.63550837557098	34	0.00288441192646261
	chr10	603170	603445	128	79	1.6344471565288	49	0
	chr10	384021	384222	87	54	1.63427690161666	33	0.00341477619272639
	chr15	584464	584966	164	101	1.63384580621509	63	0
	chr16	84618	85275	259	159	1.63361594920165	100	0
	chr4	1151867	1152050	70	43	1.63301087687965	27	0.00704374776187903
	chr14	569970	569995	43	27	1.63222659494461	16	0.0361189635958813
	chr4	1352155	1352406	116	72	1.6307083012462	44	0
	chr15	614406	615190	230	142	1.63028220570162	88	0
	chr7	892433	892679	107	66	1.63002205859707	41	0
	chr4	93078	93568	181	112	1.62998318854124	69	0
	chr2	77553	77580	43	27	1.6297501035663	16	0.0361189635958813
	chr8	141866	145521	1445	887	1.62924504428424	558	0
	chr7	958876	958969	53	33	1.62895301642058	20	0.0199268142802676
	chr12	893122	893321	79	49	1.62867391808232	30	0.00504506990471929
	chr15	507917	508276	188	116	1.62799861229235	72	0
	chr4	1358814	1359007	77	48	1.6279077178894	29	0.00597950676161914
	chr10	151493	151964	149	92	1.62728721158034	57	0
	chr7	852906	852967	52	32	1.62675766195101	20	0.0187647668172066
	chr15	824123	824256	59	37	1.62610845297902	22	0.0157740601268667
	chr7	142623	142852	94	58	1.62511114609884	36	0.00218546903630938
	chr16	677123	678114	416	257	1.62482781797463	159	0
	chr15	829271	829503	99	61	1.62394352800705	38	0.00165786634312258
	chr12	842053	842078	47	29	1.62354279350215	18	0.0252262051236088
	chr15	299694	299906	90	56	1.623453058805	34	0.00305935168773184
	chr1	124801	125096	132	82	1.62341612943978	50	0
	chr13	164883	164884	40	25	1.62226804449758	15	0.04084076697077
	chr14	61494	61706	94	58	1.62187420639316	36	0.00218546903630938
	chr15	115597	115627	46	29	1.62181320723045	17	0.0319749582335335
	chr4	183515	183995	145	90	1.62144291317094	55	0
	chr4	1081141	1081371	100	62	1.62043850913635	38	0.00175946749661188
	chr14	707409	708635	792	489	1.62026800532769	303	0
	chr12	924291	924465	74	46	1.62013709989876	28	0.00668816336411837
	chr4	1276809	1277053	91	57	1.62011868574639	34	0.00323983291317383
	chr4	892854	893161	111	69	1.61930289185232	42	0
	chr7	217156	217437	133	83	1.61806771717563	50	0
	chr7	87034	87375	161	100	1.61790488455843	61	0
	chr16	753739	754340	192	119	1.61760836640906	73	0
	chr12	737256	737382	67	42	1.61721340108662	25	0.0105432028565688
	chr4	655377	655525	63	39	1.61598422318706	24	0.0111488309123465
	chr4	197659	198089	163	101	1.61574932810258	62	0
	chr4	1263105	1263304	77	48	1.61528827821584	29	0.00597950676161914
	chr4	1415233	1415542	114	71	1.61517844696009	43	0
	chr2	495644	495837	78	49	1.61501076154438	29	0.00633034226023858
	chr8	494131	494197	52	33	1.61482329449721	19	0.0251254476676457
	chr7	437752	438668	540	335	1.61345448782302	205	0
	chr5	164015	164221	90	56	1.61257160009682	34	0.00305935168773184
	chr2	444264	444777	169	105	1.61156724179695	64	0
	chr4	1057176	1057389	89	56	1.61100853252799	33	0.00382802639633907
	chr7	190296	190494	80	50	1.61093596939446	30	0.00534702756191471
	chr1	166169	166429	114	71	1.61080101412913	43	0
	chr2	411419	411812	126	79	1.6100414976627	47	0
	chr4	251096	251205	55	35	1.60905164393701	20	0.022298762313958
	chr14	138666	140250	648	403	1.608620851252	245	0
	chr7	575797	576896	415	259	1.60848570727287	156	0
	chr11	612438	613453	524	327	1.60691499389192	197	0
	chr3	172957	173131	68	43	1.6067677901816	25	0.011148977400974
	chr5	52771	53684	514	321	1.60596220759326	193	0
	chr16	685058	685447	109	68	1.60490435748518	41	0
	chr13	799537	799702	72	45	1.60483871839967	27	0.00793224841220318
	chr13	55803	56079	138	87	1.60426226771059	51	0
	chr15	284191	284461	122	77	1.60388601628833	45	0
	chr2	308546	308559	43	27	1.60258760184019	16	0.0361189635958813
	chr4	746686	746935	106	67	1.60251410551573	39	0
	chr2	602582	603823	393	246	1.60221388782904	147	0
	chr7	372067	372317	107	67	1.60215843366379	40	0
	chr12	201074	201302	88	55	1.6017812203569	33	0.00361833429192208
	chr12	278301	278610	149	94	1.60175604461786	55	0
	chr16	887382	887796	128	80	1.60170694368297	48	0
	chr16	134185	134489	107	67	1.60070427256939	40	0
	chr12	735848	735969	57	36	1.59934989835356	21	0.0187571159009502
	chr15	338939	339412	200	126	1.59927792734513	74	0
	chr15	545592	545848	98	62	1.59788516278378	36	0.00274527328317018
	chr5	413980	414185	84	53	1.59721377533399	31	0.00505708501091215
	chr7	611889	612829	343	215	1.59672077931909	128	0
	chr10	529397	529573	68	43	1.59670731767145	25	0.011148977400974
	chr7	425930	426150	89	56	1.59643479663242	33	0.00382802639633907
	chr12	999796	1000069	118	74	1.59500688871349	44	0
	chr5	381893	382105	89	56	1.59465413787352	33	0.00382802639633907
	chr11	386573	386876	160	101	1.59464846722099	59	0
	chr15	268276	268844	185	117	1.59439124478935	68	0
	chr2	716910	718010	472	297	1.59436804904497	175	0
	chr16	637512	637982	125	79	1.59408269828421	46	0
	chr12	912842	912846	41	26	1.59331726277205	15	0.0432186171367354
	chr5	367464	367709	92	58	1.59325537688211	34	0.00342581953408687
	chr14	200939	201923	293	184	1.59298277480211	109	0
	chr4	618087	618310	88	56	1.59290731306139	32	0.00477164086621554
	chr7	836323	836591	89	56	1.59100474630374	33	0.00382802639633907
	chr4	1261593	1262870	425	268	1.59074167615425	157	0
	chr14	649022	649449	166	105	1.58974064559892	61	0
	chr3	195192	195451	110	70	1.588389727222	40	0
	chr15	959417	959536	57	36	1.5870988108215	21	0.0187571159009502
	chr5	196930	197047	63	40	1.58642179036552	23	0.0148411073158134
	chr4	1435264	1435484	85	54	1.58635342325451	31	0.00533914269127777
	chr7	662328	662642	134	85	1.58617327121627	49	0
	chr15	358156	358214	52	33	1.58616025445792	19	0.0251254476676457
	chr4	765147	765339	75	48	1.58562440054162	27	0.00934671270462703
	chr12	275091	275096	41	26	1.58539031121597	15	0.0432186171367354
	chr4	262756	262763	41	26	1.58502035315094	15	0.0432186171367354
	chr16	730309	730451	73	47	1.58477028959097	26	0.0110413579048521
	chr7	900970	901314	141	90	1.5834416295322	51	0
	chr12	493104	493200	55	35	1.58324208586202	20	0.022298762313958
	chr15	415015	415047	44	28	1.58212011117096	16	0.0381845773359157
	chr12	247295	247454	70	45	1.58156846843511	25	0.0123967681698218
	chr5	379126	379301	75	48	1.58095254911453	27	0.00934671270462703
	chr2	88909	89683	417	264	1.58047858880732	153	0
	chr4	263372	264122	226	144	1.5803253284709	82	0
	chr13	911444	912077	329	209	1.58026675919592	120	0
	chr5	153436	154056	177	113	1.57961994543328	64	0
	chr11	308673	309139	179	114	1.57944615183348	65	0
	chr10	436105	436238	56	36	1.57792252569884	20	0.023505780822427
	chr16	249578	249758	76	49	1.57656904303906	27	0.00983869724643297
	chr16	516816	517896	485	308	1.57641013800796	177	0
	chr4	286985	288598	658	418	1.57508629823049	240	0
	chr7	306496	307044	332	211	1.57480622314947	121	0
	chr13	901674	902412	289	184	1.57462416228165	105	0
	chr5	98672	99397	245	156	1.57426530155046	89	0
	chr8	99762	100399	165	105	1.57422822326159	60	0
	chr15	910397	910904	162	103	1.57350065699561	59	0
	chr4	1186035	1186216	75	48	1.57333273852192	27	0.00934671270462703
	chr8	221597	221649	50	32	1.57328046394596	18	0.0299041691671581
	chr15	925680	926215	161	103	1.57222539334031	58	0
	chr12	855274	855356	54	35	1.57192166236761	19	0.0278891638268671
	chr4	687513	687831	106	68	1.57178095828666	38	0
	chr4	478785	479053	103	66	1.57031903074109	37	0.00273065785218474
	chr16	740048	740355	112	72	1.56984115238597	40	0
	chr8	228502	228695	74	48	1.56962820572608	26	0.0116081801106769
	chr15	378121	379532	495	316	1.56804348824485	179	0
	chr4	438851	439066	84	54	1.56769044180446	30	0.00663660802095962
	chr4	939912	940191	110	71	1.56670817962288	39	0
	chr15	540221	540387	77	50	1.56582486658025	27	0.0103403920094588
	chr8	267630	267695	55	36	1.56480170695463	19	0.0292867642050944
	chr15	257204	257629	138	89	1.56425407461475	49	0
	chr3	260345	262468	1034	662	1.56354226025447	372	0
	chr12	902377	902568	78	50	1.56246852522278	28	0.00833536713484868
	chr13	125457	125575	53	34	1.56220866744036	19	0.0265015565054811
	chr6	76212	76845	357	229	1.56026206006875	128	0
	chr16	426186	426627	128	83	1.55988691904373	45	0
	chr8	294006	294286	107	69	1.55947806478373	38	0
	chr10	187265	187582	107	69	1.5594616094499	38	0
	chr7	912503	914789	1083	696	1.55729136086507	387	0
	chr8	96110	96948	306	197	1.55663805389908	109	0
	chr2	712519	712749	95	62	1.55630791898613	33	0.00521148101467955
	chr16	793516	793828	118	76	1.55582471352539	42	0
	chr16	112138	114736	1686	1084	1.55582471352538	602	0
	chr6	132477	132596	58	38	1.55522315145492	20	0.0259552610744192
	chr15	317147	317592	173	112	1.55515215473055	61	0
	chr8	514128	514581	163	105	1.55514666904024	58	0
	chr4	195285	195591	122	79	1.55363831459501	43	0
	chr15	449505	449761	101	66	1.55349689772524	35	0.00415893132446744
	chr4	167729	167845	64	42	1.55329567584298	22	0.0204359853038774
	chr2	171552	171598	50	33	1.55289496302344	17	0.0392098124079038
	chr5	128270	128331	49	32	1.55284672601916	17	0.0373940771414168
	chr1	60350	63377	1252	807	1.55245362312424	445	0
	chr11	110403	110616	91	59	1.55211080836599	32	0.00556079692361243
	chr13	378762	378967	84	55	1.5517104959869	29	0.00861819143356462
	chr13	488564	488734	67	44	1.55107623868218	23	0.0181532455706589
	chr8	161776	162085	142	92	1.55100136588181	50	0
	chr4	1365878	1366484	177	115	1.55011462432237	62	0
	chr14	394909	395544	196	127	1.54998261923035	69	0
	chr5	380444	381099	172	111	1.54984315401526	61	0
	chr14	542254	542904	335	217	1.54903680300056	118	0
	chr10	296926	296987	48	31	1.54866987255067	17	0.0355817043476456
	chr7	282122	282473	124	81	1.54799084659983	43	0
	chr7	137023	137289	113	74	1.54659292139814	39	0
	chr4	252577	252605	46	30	1.54636132014726	16	0.042323046335418
	chr15	56046	56053	43	28	1.54616283591708	15	0.0479618157054119
	chr16	655995	656247	97	63	1.54520474961054	34	0.00443679518991088
	chr5	257233	257314	57	37	1.54381854737951	20	0.02472503262659
	chr7	950107	950226	59	39	1.54271162889958	20	0.0271952791385442
	chr2	241856	242533	238	155	1.54263235283303	83	0
	chr14	404210	404821	181	118	1.54236504534158	63	0
	chr7	855370	855456	56	37	1.54093194559355	19	0.0306929493522297
	chr7	93827	94552	326	212	1.53939912277512	114	0
	chr4	1090200	1090465	126	82	1.53938000493214	44	0
	chr5	453452	453592	64	42	1.53683799688494	22	0.0204359853038774
	chr13	228000	228009	43	28	1.53605148120557	15	0.0479618157054119
	chr4	713345	713455	61	40	1.53557275279739	21	0.0230220334646714
	chr8	222843	223621	424	277	1.53548336011701	147	0
	chr16	886599	887057	166	109	1.53425882640721	57	0
	chr2	769579	769900	106	70	1.53419991686666	36	0
	chr16	638425	639057	184	120	1.53359864618931	64	0
	chr4	1453491	1454434	323	211	1.5334749758127	112	0
	chr15	325279	325531	94	62	1.53266536022118	32	0.00640657177677305
	chr4	285459	286708	400	262	1.53213435824923	138	0
	chr11	334924	335376	225	147	1.53189609698312	78	0
	chr16	890816	891004	80	53	1.53031939035284	27	0.0119005496674455
	chr15	490291	490582	104	68	1.53027926988352	36	0
	chr15	790734	790831	49	33	1.52901080231896	16	0.0485154556486495
	chr15	528427	528573	67	44	1.52848636026706	23	0.0181532455706589
	chr4	705296	705417	61	40	1.52846361968259	21	0.0230220334646714
	chr14	545542	545908	179	118	1.52844160624242	61	0
	chr13	798781	798920	66	44	1.52792584706006	22	0.0223810470784868
	chr15	176104	176202	56	37	1.52791316355204	19	0.0306929493522297
	chr2	304442	304746	126	83	1.5271396319294	43	0
	chr4	399132	400332	303	199	1.52692381751971	104	0
	chr14	345013	345213	83	55	1.52671128079544	28	0.0105997748461696
	chr16	379271	380237	344	226	1.52624629691844	118	0
	chr8	320358	320857	176	116	1.52596721203751	60	0
	chr16	741617	741727	51	34	1.52590500749605	17	0.0410271497937436
	chr2	76035	76523	146	96	1.52561045339275	50	0
	chr12	387204	388228	347	228	1.52544170119717	119	0
	chr13	146216	147700	615	404	1.52521166321471	211	0
	chr14	397323	397487	65	43	1.52474786436556	22	0.0214036103996128
	chr7	732760	732982	96	63	1.52430557587415	33	0.00546228034587244
	chr5	273715	273838	71	47	1.5242228232354	24	0.0168940877359129
	chr16	879388	880015	186	123	1.52307050903011	63	0
	chr4	884812	884996	79	52	1.52159752676412	27	0.0113716340641225
	chr7	615747	615864	66	44	1.52138064741168	22	0.0223810470784868
	chr4	1056495	1056965	242	160	1.5212172336408	82	0
	chr8	495667	495869	81	54	1.52116943514016	27	0.0124379132283216
	chr10	431095	431289	77	51	1.52077813516536	26	0.0133675864279877
	chr10	189970	191119	594	391	1.52064654581387	203	0
	chr7	133460	133567	59	39	1.52002469318047	20	0.0271952791385442
	chr4	969769	969966	80	53	1.51923217417976	27	0.0119005496674455
	chr13	58988	59193	89	59	1.51920781983527	30	0.00842071137842254
	chr5	222629	225267	1141	752	1.51911813179868	389	0
	chr13	513629	513994	136	90	1.51881906774701	46	0
	chr7	54492	58794	2120	1397	1.51860959960703	723	0
	chr7	135501	135606	52	35	1.51830715115428	17	0.0428444871795833
	chr3	263591	264458	375	248	1.51768914640982	127	0
	chr4	1480610	1480891	120	80	1.51745737023796	40	0
	chr2	457627	458023	137	91	1.51660949656072	46	0
	chr15	569770	569958	74	49	1.51617582523365	25	0.0150234574177725
	chr16	803329	803516	76	51	1.51593177215294	25	0.0163947808465167
	chr15	108079	108892	315	208	1.51488733166613	107	0
	chr12	195809	196008	84	56	1.51478297858472	28	0.0110774779902798
	chr6	234997	235195	82	55	1.51331919107089	27	0.0129834186613322
	chr4	764205	764388	78	52	1.51310623799355	26	0.0139724204776439
	chr4	325815	325980	71	47	1.51287711833304	24	0.0168940877359129
	chr13	104022	104198	76	51	1.51272005477689	25	0.0163947808465167
	chr15	143369	143728	134	89	1.51259772866345	45	0
	chr1	110296	110472	73	49	1.51246346699522	24	0.0184387347248682
	chr13	225645	226466	473	314	1.51058703983567	159	0
	chr5	341813	342047	83	55	1.51038607335457	28	0.0105997748461696
	chr11	107375	108582	544	361	1.51009999144216	183	0
	chr15	828483	828627	62	42	1.50956058711604	20	0.0309631899393137
	chr15	593785	594018	92	61	1.50911923814797	31	0.00751013044586572
	chr3	23654	24365	415	276	1.50861681657322	139	0
	chr4	199923	200655	387	257	1.5079527776382	130	0
	chr13	384582	384704	57	38	1.50715858398727	19	0.0321064033135655
	chr7	39116	39211	49	33	1.50601316612469	16	0.0485154556486495
	chr2	768990	769282	110	74	1.50445603757133	36	0
	chr2	463054	463221	74	50	1.50433170236162	24	0.0192242485055002
	chr15	441986	442243	116	78	1.5031685760073	38	0
	chr2	426184	429108	1086	723	1.50277181867239	363	0
	chr4	864233	864707	196	131	1.5025550504547	65	0
	chr13	557109	558533	678	452	1.50253079955346	226	0
	chr15	450150	450888	223	149	1.50222001194056	74	0
	chr2	774855	776231	535	357	1.50200913937635	178	0
	chr1	80886	81145	93	62	1.50179944174445	31	0.0078468093618601
	chr10	209727	209856	54	36	1.50154751623128	18	0.0362747660962309
	chr14	267730	268760	339	227	1.49945136296523	112	0
	chr8	10495	10631	71	48	1.49930132035241	23	0.0216341312873044
	chr13	696865	697203	115	77	1.49834479109846	38	0
	chr4	115051	115243	80	54	1.49820473924302	26	0.0152074023497599
	chr7	894661	895206	175	117	1.49795399841392	58	0
	chr15	430278	431723	416	278	1.49780650023082	138	0
	chr6	165079	165231	67	45	1.49712573487758	22	0.0233675340969799
	chr4	241326	241863	232	156	1.49659760662643	76	0
	chr3	272029	272399	139	93	1.49497846928255	46	0
	chr12	644606	644694	55	37	1.49466910203757	18	0.0378801178820325
	chr7	92612	93613	361	242	1.49393698791649	119	0
	chr4	223341	223474	61	41	1.49388299480289	20	0.0297002684517167
	chr12	85973	86460	167	112	1.49363710956206	55	0
	chr12	1035309	1035825	211	142	1.49222105437273	69	0
	chr14	255374	255575	85	57	1.49123692229159	28	0.0115628634948946
	chr7	884577	884774	82	55	1.49123060627077	27	0.0129834186613322
	chr13	42031	42480	252	170	1.49045876588215	82	0
	chr10	165778	165930	67	45	1.49042494203697	22	0.0233675340969799
	chr16	45820	46142	127	86	1.48936988907832	41	0
	chr12	738734	738909	68	46	1.4887746323394	22	0.024362343199341
	chr13	854630	854766	64	44	1.48801137874605	20	0.0335052073761475
	chr14	284438	285108	228	154	1.48750882998586	74	0
	chr13	103571	103751	78	53	1.48669688106165	25	0.0177999929352791
	chr1	169496	169635	64	44	1.48623650044839	20	0.0335052073761475
	chr16	284050	284167	64	44	1.48616092038246	20	0.0335052073761475
	chr2	141275	141947	264	178	1.48515358274966	86	0
	chr4	887855	888080	90	61	1.48507260928776	29	0.0111875706666079
	chr15	341551	342144	263	178	1.4843776217854	85	0
	chr12	643942	644194	97	66	1.48407695879479	31	0.00925451369578096
	chr8	390368	390539	74	50	1.48353045604491	24	0.0192242485055002
	chr13	44008	44826	476	321	1.48328343964548	155	0
	chr16	897957	899700	926	625	1.48321244137732	301	0
	chr15	776973	777544	222	150	1.48260735677829	72	0
	chr13	235156	235845	322	218	1.48198061590557	104	0
	chr14	182084	182149	55	38	1.48161603892196	17	0.0482825986488523
	chr16	392579	392757	66	45	1.48102544845205	21	0.0285818226233009
	chr15	495841	496164	132	90	1.4807859718191	42	0
	chr16	749000	749477	118	80	1.48054287254835	38	0
	chr12	842968	843476	188	127	1.48043415820865	61	0
	chr14	349064	349299	104	71	1.47703466588881	33	0
	chr4	445172	445367	78	53	1.47607216923147	25	0.0177999929352791
	chr4	68024	68542	184	125	1.47534324470346	59	0
	chr16	354807	355469	283	192	1.47421337252573	91	0
	chr14	465663	465836	79	54	1.47259646076294	25	0.0185142550320743
	chr8	394975	395149	75	51	1.47251250034611	24	0.0200178796781419
	chr16	39178	39345	76	52	1.47190055885389	24	0.0208191419197514
	chr7	667613	667751	70	48	1.47159000804184	22	0.0263741748386958
	chr8	53208	53568	190	130	1.47027415344005	60	0
	chr3	209811	210532	503	343	1.46989410382616	160	0
	chr12	339923	341659	969	661	1.46781108387194	308	0
	chr2	483719	483921	84	58	1.46748574005715	26	0.0177687310385716
	chr15	418756	418904	60	41	1.46744555765857	19	0.0363785034387621
	chr7	448369	448518	67	46	1.46721027587505	21	0.0297153636072837
	chr13	224382	224522	59	41	1.46658264345305	18	0.0443130400570338
	chr15	329519	329783	111	76	1.4663744295143	35	0
	chr15	918665	919135	138	95	1.46629687229054	43	0
	chr13	742937	743854	355	243	1.46622101303509	112	0
	chr4	433420	433916	224	153	1.46595801087721	71	0
	chr13	116625	116845	94	65	1.46543317140959	29	0.0130350938052808
	chr4	1000510	1000620	62	43	1.46532928590373	19	0.0392425136695089
	chr10	167528	168144	230	158	1.46402557919025	72	0
[truncated: 2,485 more rows]

## Sheet: PolII_Rep4_RawHits
'Hits' returned from PeakSeq algorithm for PolII_Rep4.
'Hits' higlighted in green have ratio>2.0, p-value<0.05 and excess≥10 and will be analyzed. 'Hits' highlighted in red fail to meet these standards and are discarded.
Ratio=Sample Read Counts / Input Read Counts
Excess in counts=Sample Read Counts - Input Read Counts
	Chr	Hit Start	Hit End	Sample Read Counts	Input Read Counts	Ratio	Excess	P-value
	chr7	475813	483151	23759	1756	13.5321026200926	22003	0
	chr12	229969	234407	20694	966	21.4408205811707	19728	0
	chr12	835695	840094	14289	1059	13.5042437815032	13230	0
	chr12	368584	373020	14858	1823	8.15308524350221	13035	0
	chr15	159034	161211	11941	1309	9.12395255278218	10632	0
	chr13	23544	26111	9895	646	15.3221620711212	9249	0
	chr1	71587	73692	9792	639	15.3394474557063	9153	0
	chr5	298751	308897	10967	2352	4.6637474279857	8615	0
	chr8	449399	453745	10109	1723	5.87048095345389	8386	0
	chr12	636626	640349	8863	559	15.8769273373265	8304	0
	chr7	880190	885543	9495	1525	6.22732814022071	7970	0
	chr10	120208	123139	9134	1753	5.21301886193929	7381	0
	chr15	618397	625118	8787	1457	6.03445195333943	7330	0
	chr12	196505	200119	8002	909	8.80581298370616	7093	0
	chr11	325654	328985	8850	1926	4.59646842407075	6924	0
	chr8	34322	38423	8307	1641	5.06344506637518	6666	0
	chr5	66477	69430	8315	1854	4.48513356426536	6461	0
	chr12	280373	284266	7239	886	8.17828033285437	6353	0
	chr7	344058	347306	7030	700	10.0440681845336	6330	0
	chr2	373220	378663	8024	1694	4.73807013196559	6330	0
	chr10	73601	77774	7137	1199	5.95651918601503	5938	0
	chr15	443995	447101	6893	1018	6.77353046284601	5875	0
	chr16	432191	434890	7065	1288	5.48534220477906	5777	0
	chr14	23842	27621	6496	899	7.23326145030017	5597	0
	chr7	310740	313113	6025	436	13.8249031788856	5589	0
	chr13	886900	896784	7277	1724	4.22202934916604	5553	0
	chr13	296292	298995	5615	365	15.4170989370133	5250	0
	chr9	23410	28807	5382	251	21.4480665080131	5131	0
	chr12	809652	818689	6006	979	6.13813511467329	5027	0
	chr14	499413	503477	6698	1697	3.94854705948222	5001	0
	chr9	254904	258782	5186	315	16.5121250161622	4871	0
	chr12	707460	714450	5622	774	7.27287834796303	4848	0
	chr3	135829	139495	6363	1519	4.18973104310557	4844	0
	chr15	87264	95214	6302	1479	4.26364513312333	4823	0
	chr7	797543	807860	6510	1833	3.55337344515611	4677	0
	chr12	950930	954458	4973	563	8.84524657353529	4410	0
	chr3	56540	61163	6987	2604	2.68400988907268	4383	0
	chr12	793928	796591	4677	422	11.0841922514776	4255	0
	chr13	498945	501603	4899	700	7.00244306632776	4199	0
	chr14	86295	89913	5784	1638	3.53120974037861	4146	0
	chr2	679646	683097	5879	1755	3.35004744905224	4124	0
	chr13	218380	224076	6208	2176	2.8530365677217	4032	0
	chr7	277312	281162	5290	1331	3.97721002945807	3959	0
	chr4	1488242	1491633	5152	1353	3.81051898590816	3799	0
	chr12	259770	266851	4980	1202	4.14377165510128	3778	0
	chr15	28649	33831	6852	3135	2.18600737707366	3717	0
	chr12	645342	651341	5071	1410	3.59809072341874	3661	0
	chr15	779862	781362	3878	292	13.2954922343239	3586	0
	chr13	159164	164418	4878	1297	3.76148175434032	3581	0
	chr12	805635	807202	3854	285	13.5631377345155	3569	0
	chr4	355098	357032	3883	406	9.57178405592593	3477	0
	chr14	412740	417282	4472	1048	4.2709269129058	3424	0
	chr16	280403	283319	4092	692	5.91380640637194	3400	0
	chr11	163044	167370	5598	2229	2.51162040809076	3369	0
	chr16	404808	409753	4598	1251	3.67588710396863	3347	0
	chr9	95288	99988	3731	398	9.38572635213915	3333	0
	chr7	362211	367248	4166	853	4.8848791919033	3313	0
	chr7	440639	443261	3617	380	9.53174740684678	3237	0
	chr16	193394	194701	3430	220	15.6159537887476	3210	0
	chr16	576501	581538	4582	1385	3.3085147162783	3197	0
	chr15	80268	83133	4022	874	4.60231335984156	3148	0
	chr15	721957	725911	4336	1221	3.55119777601585	3115	0
	chr13	549682	553398	4171	1098	3.79922943843571	3073	0
	chr4	578484	580870	3398	351	9.70241545888174	3047	0
	chr1	141977	144323	3426	382	8.98504816786009	3044	0
	chr16	302679	304396	3528	519	6.80165485101484	3009	0
	chr4	555293	557305	3577	583	6.13616587984176	2994	0
	chr2	611704	617310	5286	2359	2.24124562171375	2927	0
	chr4	1234272	1238750	3722	855	4.35461332389993	2867	0
	chr10	138892	142181	3321	489	6.79538169648102	2832	0
	chr2	604299	607865	3839	1027	3.74121962962204	2812	0
	chr2	392667	398376	4039	1270	3.18039792063467	2769	0
	chr4	1354363	1362536	4698	1942	2.42038007937672	2756	0
	chr7	437079	440124	3590	846	4.24659302311334	2744	0
	chr10	227254	228709	3056	323	9.4773140302456	2733	0
	chr13	758601	763997	4410	1689	2.61152142472169	2721	0
	chr15	1027506	1032687	3777	1060	3.5637847332834	2717	0
	chr9	316545	318631	2857	159	18.0653854931543	2698	0
	chr15	250897	256396	4067	1386	2.93472209958662	2681	0
	chr4	465365	471169	3796	1159	3.27692029908864	2637	0
	chr4	125443	130738	3496	862	4.05611600721419	2634	0
	chr9	263487	270507	3569	951	3.75362860116842	2618	0
	chr12	855771	857672	2775	178	15.6316839491145	2597	0
	chr4	765703	771455	4626	2038	2.27005232009604	2588	0
	chr15	826429	834683	4635	2105	2.20216251375963	2530	0
	chr14	575033	577608	3665	1180	3.10803119945113	2485	0
	chr5	77877	79877	3046	563	5.41274620281452	2483	0
	chr12	919477	923720	3579	1116	3.20784408499621	2463	0
	chr4	321988	324378	2893	474	6.10643834253128	2419	0
	chr5	85045	88602	4674	2256	2.07227207318185	2418	0
	chr12	498694	500241	2598	200	13.0054710027902	2398	0
	chr7	596457	601541	3659	1261	2.90321935602268	2398	0
	chr3	176792	179451	3084	733	4.2094974410655	2351	0
	chr10	651795	654220	3014	666	4.52969301751958	2348	0
	chr2	409086	415538	4441	2094	2.12129183224861	2347	0
	chr4	308262	311423	2918	588	4.96409239761697	2330	0
	chr14	755336	759117	3079	751	4.1024046226977	2328	0
	chr11	282269	285751	3230	919	3.51554906264386	2311	0
	chr15	960867	967787	3212	911	3.52674504249152	2301	0
	chr8	410348	411853	2553	259	9.8772003439472	2294	0
	chr4	1401507	1404514	3002	717	4.191298652356	2285	0
	chr12	897516	899862	2651	375	7.07281781613977	2276	0
	chr10	703513	707449	4040	1768	2.28626150177737	2272	0
	chr10	442292	445884	2922	653	4.47547413252023	2269	0
	chr2	556120	559629	2825	571	4.95153429265689	2254	0
	chr7	515607	521351	4053	1802	2.25034084335906	2251	0
	chr5	138422	141060	3366	1121	3.00445945944352	2245	0
	chr5	321273	323962	2749	534	5.15669255176051	2215	0
	chr5	406272	409370	2594	380	6.82634401798271	2214	0
	chr13	671412	674843	3216	1016	3.16682029108593	2200	0
	chr11	141259	143101	2860	693	4.1272021721345	2167	0
	chr14	584909	588939	2994	846	3.54225624279695	2148	0
	chr8	385102	388302	2831	685	4.13499324712671	2146	0
	chr15	302843	308965	3828	1731	2.21223355126769	2097	0
	chr10	661533	664852	4127	2038	2.0255548265218	2089	0
	chr4	215172	218903	2941	862	3.41333376682872	2079	0
	chr16	692438	695175	3148	1103	2.85568971253103	2045	0
	chr13	650784	653161	2585	557	4.64275580520982	2028	0
	chr5	423329	425590	2509	484	5.18968988161882	2025	0
	chr14	301909	303929	2818	827	3.40953159224618	1991	0
	chr2	233352	237454	2743	770	3.5637852704216	1973	0
	chr9	126491	130180	2297	334	6.88320107052444	1963	0
	chr4	205003	210647	3176	1237	2.56843411301291	1939	0
	chr1	128258	132564	3573	1645	2.17326437500988	1928	0
	chr14	61271	64635	3055	1137	2.68690256222343	1918	0
	chr16	821618	824654	3276	1400	2.34166485104174	1876	0
	chr7	959805	961822	2335	466	5.01806637674905	1869	0
	chr13	751591	756274	3002	1141	2.63258164279173	1861	0
	chr12	95474	97653	2011	154	13.0783574595882	1857	0
	chr14	503943	509251	3353	1503	2.2321014269252	1850	0
	chr13	388728	392030	2776	940	2.9553481152266	1836	0
	chr14	172526	175167	2777	953	2.91469628845867	1824	0
	chr4	915230	917515	2343	533	4.39631267689967	1810	0
	chr15	757502	759728	2417	612	3.95450652463224	1805	0
	chr10	165525	173144	3389	1585	2.13884061404055	1804	0
	chr15	407278	408388	2126	338	6.30404710223731	1788	0
	chr15	569595	572116	2372	594	3.99675568833663	1778	0
	chr16	641914	643414	2522	764	3.30199400848216	1758	0
	chr5	51259	53888	2497	742	3.36839264761698	1755	0
	chr12	728453	731249	2533	782	3.24094557645931	1751	0
	chr12	929634	932118	2491	749	3.32718846059214	1742	0
	chr12	201580	203023	1933	198	9.80714851356672	1735	0
	chr4	337654	344234	2842	1107	2.56868443020151	1735	0
	chr8	290498	292917	2319	600	3.86656714460366	1719	0
	chr4	45075	48113	2186	504	4.34534446731823	1682	0
	chr8	381036	383286	2575	899	2.86502975783179	1676	0
	chr16	651395	655394	2580	912	2.82916130319546	1668	0
	chr5	100573	102639	2196	539	4.0798845044194	1657	0
	chr7	23989	26167	2054	411	5.00038727739741	1643	0
	chr4	489602	492897	2326	688	3.38178320256455	1638	0
	chr12	399274	405694	2442	809	3.02092491687189	1633	0
	chr12	522415	524767	2091	475	4.40403998334045	1616	0
	chr7	638948	643380	3101	1489	2.08391312226676	1612	0
	chr4	1328688	1331242	2179	576	3.78648707990062	1603	0
	chr16	718292	720426	2649	1049	2.52672147910956	1600	0
	chr12	1038431	1041597	1854	256	7.26312254181743	1598	0
	chr11	429656	432780	2433	842	2.8909828669601	1591	0
	chr14	718934	723928	2907	1316	2.20941850988431	1591	0
	chr4	1466584	1468594	2028	450	4.51327088245008	1578	0
	chr4	1239256	1240792	1990	418	4.76374897368828	1572	0
	chr7	646708	650869	2463	905	2.72243886640744	1558	0
	chr13	632181	634798	1772	218	8.15455644939323	1554	0
	chr2	45422	48069	2838	1286	2.20743701618679	1552	0
	chr12	1028544	1030641	2073	524	3.96171057839792	1549	0
	chr5	281428	284350	2206	662	3.33549394077553	1544	0
	chr9	52328	57249	2464	931	2.64759549100232	1533	0
	chr1	75139	79856	2304	772	2.98615672367328	1532	0
	chr1	64395	67944	1982	454	4.37354119697686	1528	0
	chr7	968960	974047	2815	1287	2.18801040535454	1528	0
	chr4	229659	231719	2188	661	3.31403805908156	1527	0
	chr16	514267	518167	2407	882	2.73107308775468	1525	0
	chr7	147442	149226	1962	438	4.4805324506247	1524	0
	chr4	427163	428763	1912	400	4.78089109585433	1512	0
	chr12	241993	243754	1831	322	5.68675597653911	1509	0
	chr9	218300	222455	1719	217	7.95189900540442	1502	0
	chr4	1300251	1302634	2124	644	3.3004008660368	1480	0
	chr15	797221	798912	2011	532	3.78490937242661	1479	0
	chr15	953608	954172	1690	213	7.9476783311025	1477	0
	chr12	515130	517107	2000	524	3.81942553155714	1476	0
	chr4	600640	602435	2298	823	2.79278310824248	1475	0
	chr4	507638	509876	1877	405	4.63674783482108	1472	0
	chr4	115004	119056	2128	666	3.19534966993653	1462	0
	chr5	396534	398670	2066	605	3.41870045290538	1461	0
	chr5	266203	268272	1843	385	4.79310448111367	1458	0
	chr5	141666	145255	2169	716	3.03136744294357	1453	0
	chr11	112629	114754	1969	517	3.81297076699862	1452	0
	chr7	533191	535909	1744	325	5.36750431801646	1419	0
	chr7	1048224	1050161	2083	672	3.10293946892437	1411	0
	chr9	230897	232781	1558	156	9.98726931591045	1402	0
	chr11	615130	618642	2317	921	2.51576125585939	1396	0
	chr11	258702	259651	1894	500	3.78814678107716	1394	0
	chr15	866837	869685	2143	754	2.84396881412649	1389	0
	chr7	726748	730458	2288	899	2.54747134907519	1389	0
	chr4	524533	527396	1589	209	7.60763529566903	1380	0
	chr12	672632	675508	1635	272	6.03236881135494	1363	0
	chr13	18247	21743	2238	893	2.5084389397337	1345	0
	chr12	440373	441934	1650	307	5.3852833778151	1343	0
	chr15	841251	843165	1676	333	5.04544514752487	1343	0
	chr5	59747	62065	1843	505	3.65612125701318	1338	0
	chr10	453067	455017	2177	855	2.54648810857918	1322	0
	chr9	212369	216424	1504	192	7.86610136047686	1312	0
	chr14	229145	231793	1813	503	3.60578106055019	1310	0
	chr5	338500	342297	2181	872	2.5016145864118	1309	0
	chr4	541227	542008	1423	132	10.814330060804	1291	0
	chr16	701163	702624	1501	214	7.03176495213004	1287	0
	chr16	349841	355506	2547	1265	2.01406930341079	1282	0
	chr13	483782	486196	2061	789	2.61532830726501	1272	0
	chr4	329845	333425	2076	804	2.5843443490834	1272	0
	chr15	1013468	1018880	2201	929	2.37127255605307	1272	0
	chr8	119539	121737	1747	476	3.67770868803919	1271	0
	chr2	87536	89687	1902	632	3.00990212280716	1270	0
	chr16	172876	175080	1556	287	5.4342528837393	1269	0
	chr4	1269879	1271359	1746	481	3.63252403665634	1265	0
	chr4	303724	308037	2333	1070	2.18171776683847	1263	0
	chr10	348441	350042	1808	548	3.30095088538441	1260	0
	chr2	256081	258052	1813	558	3.25359155300267	1255	0
	chr7	555603	557970	1777	523	3.40255963652799	1254	0
	chr8	75263	76496	1516	263	5.77233956645876	1253	0
	chr7	610494	616035	2488	1240	2.00781073238287	1248	0
	chr7	370640	374274	2265	1018	2.22565123028472	1247	0
	chr6	219772	221705	2199	956	2.30078528308048	1243	0
	chr8	102584	105502	1920	679	2.82871157927535	1241	0
	chr9	68479	69851	1327	92	14.4404472931378	1235	0
	chr15	898721	901400	1858	631	2.94767247092947	1227	0
	chr15	232640	235709	2442	1216	2.00926290160227	1226	0
	chr4	720481	721583	1493	269	5.55193224378299	1224	0
	chr13	878546	880479	1837	620	2.9675275557224	1217	0
	chr2	168171	169954	2067	867	2.3844170047455	1200	0
	chr15	505506	507136	1626	431	3.77590207683331	1195	0
	chr14	330403	333440	2288	1098	2.08500426705643	1190	0
	chr12	253474	255517	1942	756	2.57105292818223	1186	0
	chr10	699297	703296	2285	1108	2.06368380793775	1177	0
	chr15	811928	817692	2188	1013	2.16142834917489	1175	0
	chr13	122852	124425	1672	516	3.24178915625178	1156	0
	chr4	1203833	1206777	1589	435	3.6530719022136	1154	0
	chr7	672145	676321	1839	695	2.64775762897861	1144	0
	chr16	64160	67007	1706	568	3.00430649791798	1138	0
	chr13	701645	703650	1499	367	4.09291881651989	1132	0
	chr9	157388	160291	1367	238	5.76254391999579	1129	0
	chr12	932813	937150	1654	533	3.10457432740522	1121	0
	chr2	332601	334243	1588	468	3.39401429142253	1120	0
	chr8	126378	128012	1494	375	3.99253486680064	1119	0
	chr9	83239	84941	1284	170	7.5857815524273	1114	0
	chr15	134757	137781	1678	565	2.97396874616684	1113	0
	chr9	377268	379770	1291	180	7.19850456343666	1111	0
	chr7	876568	878381	1678	572	2.93644765441824	1106	0
	chr12	568331	572393	1506	403	3.73924282991895	1103	0
	chr12	718310	722476	1557	460	3.38783281586186	1097	0
	chr5	234519	237241	1985	888	2.23548063595666	1097	0
	chr9	287210	291635	1329	234	5.68043777817916	1095	0
	chr15	612968	617003	1769	675	2.62163941178562	1094	0
	chr9	273666	277501	1518	428	3.54814714456536	1090	0
	chr12	543960	547522	1497	408	3.67013244574594	1089	0
	chr15	876593	878177	1627	539	3.02060646079566	1088	0
	chr12	823768	826452	1489	406	3.67104693496393	1083	0
	chr12	1001512	1004920	1475	395	3.73453153890132	1080	0
	chr5	483122	485235	1712	633	2.70592319326373	1079	0
	chr11	216780	218517	1583	505	3.13827639356413	1078	0
	chr2	254610	255867	1354	285	4.76068990223751	1069	0
	chr12	47555	49057	1266	198	6.41073481796485	1068	0
	chr10	608111	609462	1688	622	2.71382645804318	1066	0
	chr16	121731	126407	1971	909	2.16952527688631	1062	0
	chr7	920285	922831	2102	1041	2.01992517839992	1061	0
	chr7	823973	827786	1721	673	2.55800701465062	1048	0
	chr13	225611	230157	2085	1039	2.0071204544553	1046	0
	chr2	80735	84994	1982	938	2.11420059291596	1044	0
	chr12	296633	300376	1395	352	3.96941906125438	1043	0
	chr4	808156	810967	1653	614	2.6961163916581	1039	0
	chr7	1054815	1060030	1909	876	2.17974934970503	1033	0
	chr10	410974	414095	1612	585	2.75948829832165	1027	0
	chr12	624897	627957	1395	374	3.7331921893486	1021	0
	chr16	9510	9710	1144	134	8.59983884017379	1010	0
	chr12	506050	507502	1182	180	6.5877200716197	1002	0
	chr12	662637	665114	1383	385	3.59324480998652	998	0
	chr2	218313	221144	1328	334	3.98177302622462	994	0
	chr12	819050	820602	1231	238	5.18959088335359	993	0
	chr4	547660	550704	1553	569	2.73140348915485	984	0
	chr4	1449665	1451013	1195	218	5.49455119338609	977	0
	chr14	727454	730568	1779	810	2.19831270859483	969	0
	chr12	347908	349243	1122	158	7.11220750292265	964	0
	chr13	732268	733632	1212	250	4.86159778668333	962	0
	chr3	15366	16947	1192	248	4.82320200819038	944	0
	chr2	299397	301749	1439	500	2.88228550177812	939	0
	chr4	1162546	1164663	1385	447	3.10212259680763	938	0
	chr6	63126	65389	1403	468	3.00064363180126	935	0
	chr2	59501	60949	1255	323	3.89018154647488	932	0
	chr5	362508	364249	1346	419	3.21490329072104	927	0
	chr8	516660	519123	1522	595	2.56137050150153	927	0
	chr16	794720	796846	1589	669	2.37550700014598	920	0
	chr12	1017549	1019098	1069	153	7.02157992251016	916	0
	chr12	444973	447638	1405	497	2.82787621689233	908	0
	chr13	288027	290042	1226	320	3.83137810209122	906	0
	chr15	285971	288370	1715	809	2.12080943934297	906	0
	chr9	339256	341796	1025	121	8.52190627735817	904	0
	chr5	510322	512487	1408	510	2.76139274842651	898	0
	chr15	887872	891643	1428	530	2.69477606519921	898	0
	chr10	123386	126273	1641	758	2.16572086491989	883	0
	chr2	562546	564717	1417	542	2.61494905953618	875	0
	chr3	280029	284238	1552	685	2.26679935029441	867	0
	chr15	19428	21504	866	0	nan	866	0
	chr12	257042	259497	1174	309	3.80339758513007	865	0
	chr5	268892	271151	1580	716	2.20918349093091	864	0
	chr10	154448	157527	1661	803	2.0707006615494	858	0
	chr9	381270	384093	1354	498	2.72165720891873	856	0
	chr8	147355	148928	1249	399	3.13735949456353	850	0
	chr4	221023	222124	1146	299	3.83909861863369	847	0
	chr2	478239	479470	960	117	8.2311858373445	843	0
	chr14	715650	718105	1227	388	3.1659405895209	839	0
	chr11	157264	159867	1481	645	2.29910699089911	836	0
	chr15	777976	779646	1356	522	2.60171453093276	834	0
	chr12	780520	781588	935	102	9.24676100787249	833	0
	chr15	896379	898334	1051	226	4.67076590536056	825	0
	chr16	246942	250688	1464	640	2.28860033330433	824	0
	chr7	543724	546148	1273	457	2.78572773843565	816	0
	chr8	486917	488330	1367	563	2.43092673670645	804	0
	chr10	212981	217258	1322	519	2.54934430095552	803	0
	chr13	532705	535552	1299	502	2.58867350879644	797	0
	chr16	191601	192839	990	209	4.73703799979841	781	0
	chr8	503659	505826	1371	590	2.32761104282793	781	0
	chr12	127567	130787	1317	540	2.44325728773667	777	0
	chr12	176512	179672	1394	620	2.25044326038344	774	0
	chr2	290081	292060	1178	405	2.91258012349459	773	0
	chr12	164932	167499	1087	332	3.2792363382945	755	0
	chr5	121736	123207	1346	593	2.27212153136378	753	0
	chr5	449402	450606	916	167	5.50779511382609	749	0
	chr11	550315	552412	1385	637	2.17554771158856	748	0
	chr14	165916	168518	1446	699	2.06930003562365	747	0
	chr8	462454	464712	1409	670	2.10487226944627	739	0
	chr15	1003804	1006553	1020	283	3.61195084436206	737	0
	chr15	817980	820532	1191	455	2.62026838809075	736	0
	chr12	63740	67655	1449	713	2.03240837441328	736	0
	chr14	65326	66559	1182	449	2.63337759255353	733	0
	chr2	144047	147051	1357	627	2.16496869332413	730	0
	chr12	902925	904929	1141	425	2.68835474346193	716	0
	chr16	647846	650349	1316	601	2.19273880888073	715	0
	chr7	1019158	1021945	1112	401	2.77974329435279	711	0
	chr5	165991	168325	1089	381	2.85852771701211	708	0
	chr7	254409	255767	909	208	4.38764516643612	701	0
	chr16	241455	242852	1116	420	2.65903334733677	696	0
	chr15	946241	949157	1194	505	2.36491342257959	689	0
	chr12	228531	229732	846	160	5.29883908878939	686	0
	chr15	649350	651801	976	293	3.33330044658582	683	0
	chr12	540406	541856	1164	484	2.40632813027664	680	0
	chr15	904678	907616	1240	561	2.21313406724791	679	0
	chr2	137653	140317	1291	612	2.11136458523658	679	0
	chr9	368227	370024	860	183	4.71348154140436	677	0
	chr4	1491872	1493773	1059	390	2.72230947098847	669	0
	chr15	742749	744481	1037	371	2.79729789469031	666	0
	chr9	297415	300071	810	150	5.43235884662918	660	0
	chr13	453945	455520	1016	362	2.80756975531304	654	0
	chr11	24349	26594	1157	504	2.29980516099805	653	0
	chr9	46135	48585	841	189	4.45902202115524	652	0
	chr9	186495	188713	804	155	5.19585427813964	649	0
	chr15	727985	731474	1160	511	2.27100200363751	649	0
	chr4	1241182	1242141	989	341	2.9049465074985	648	0
	chr7	938984	939807	780	135	5.81479634451783	645	0
	chr12	131031	133681	1029	386	2.66822827557508	643	0
	chr7	783896	785433	839	198	4.24522636012048	641	0
	chr16	529607	533336	1196	560	2.13592180133899	636	0
	chr4	913927	914964	811	176	4.61242832403799	635	0
	chr12	938376	940940	831	200	4.17185682684856	631	0
	chr16	412111	414886	1241	610	2.03628376711953	631	0
	chr7	898470	902400	1251	620	2.02056689390906	631	0
	chr14	442743	444587	1186	556	2.13583587682379	630	0
	chr2	371624	372918	1211	587	2.06458599125864	624	0
	chr4	992517	994380	1004	387	2.60012748705347	617	0
	chr9	102814	105226	698	83	8.49288580257345	615	0
	chr13	697697	701241	1205	598	2.01671178122261	607	0
	chr12	579191	581907	867	265	3.27459530986878	602	0
	chr12	924817	927702	1113	513	2.17363804728965	600	0
	chr9	132227	133734	714	116	6.17596777744887	598	0
	chr7	695042	697598	1031	440	2.34805539370119	591	0
	chr4	415163	417431	957	373	2.57020127427641	584	0
	chr12	209403	212536	988	404	2.45078904558384	584	0
	chr4	438238	441206	1113	533	2.08951567210857	580	0
	chr4	161701	164072	1055	478	2.20943708106375	577	0
	chr3	190439	192744	1004	432	2.32783069996255	572	0
	chr10	90459	91694	942	381	2.47847429400669	561	0
	chr9	171832	173189	615	59	10.517911702017	556	0
	chr4	655345	657538	886	332	2.67000414751684	554	0
	chr15	258702	260063	788	236	3.34316315037991	552	0
	chr8	80294	81916	894	342	2.61687199412481	552	0
	chr9	310986	312493	689	139	4.96908976753631	550	0
	chr16	591844	593136	930	380	2.44847640806802	550	0
	chr9	398823	401326	713	164	4.36327257220401	549	0
	chr15	408653	410108	983	436	2.2561993637438	547	0
	chr4	1077895	1080400	1042	496	2.10495414684215	546	0
	chr9	166546	168120	640	95	6.79463029948953	545	0
	chr4	570500	573502	951	408	2.33434200209913	543	0
	chr9	139656	141623	633	92	6.92181453231641	541	0
	chr16	153419	155348	819	279	2.9451717996724	540	0
	chr8	115281	116235	779	242	3.22109779532334	537	0
	chr5	177819	178954	802	267	3.00885225646557	535	0
	chr4	840053	842089	909	374	2.43565027835025	535	0
	chr7	850967	851936	887	353	2.51743672275835	534	0
	chr10	419703	421697	1041	507	2.05421316883835	534	0
	chr4	1267361	1269640	1036	503	2.06290166048248	533	0
	chr5	413048	415611	1043	512	2.03781997398601	531	0
	chr7	75871	78403	1045	516	2.02756001023973	529	0
	chr9	192468	194399	635	109	5.8608115971951	526	0
	chr4	1114046	1116712	860	338	2.55188228724988	522	0
	chr13	367833	370534	963	446	2.15944108543273	517	0
	chr9	190639	192260	568	52	11.0279538283495	516	0
	chr15	502693	504914	940	426	2.21030107433028	514	0
	chr15	6287	7770	514	1	1827.42049503736	513	0
	chr3	229343	230995	871	358	2.43493044783831	513	0
	chr12	963773	965575	699	187	3.74884792062615	512	0
	chr2	530297	532262	838	326	2.57310747844632	512	0
	chr9	243613	245002	648	139	4.69346473404956	509	0
	chr9	384584	386178	623	117	5.34769848713392	506	0
	chr16	95400	98712	996	493	2.02344578992574	503	0
	chr14	401726	403370	752	250	3.0132214073369	502	0
	chr7	315576	317551	877	376	2.33682549985129	501	0
	chr7	997273	999192	998	497	2.01200770334301	501	0
	chr15	804300	806551	802	307	2.61351495793307	495	0
	chr12	764780	766332	961	466	2.06538790098075	495	0
	chr1	99918	101232	643	158	4.07229859941067	485	0
	chr4	589700	591530	908	425	2.13831465685343	483	0
	chr4	1020410	1022856	935	455	2.05844818407009	480	0
	chr12	41477	44132	770	291	2.65128872754213	479	0
	chr12	1026789	1027984	621	143	4.36797009879157	478	0
	chr13	849589	851612	752	276	2.72976392010647	476	0
	chr2	547406	549038	898	422	2.12874635342722	476	0
	chr16	745357	746892	748	274	2.73722011269973	474	0
	chr9	312738	314329	550	77	7.18445412460394	473	0
	chr12	948667	950141	661	188	3.5306517570405	473	0
	chr9	249651	251252	572	100	5.73432596964673	472	0
	chr12	1014508	1016196	844	373	2.26556240675696	471	0
	chr7	87711	89349	713	246	2.9027841161603	467	0
	chr12	699931	701088	612	149	4.12806449470336	463	0
	chr15	412865	415213	915	453	2.02432663633469	462	0
	chr7	865980	867956	865	406	2.13368163377033	459	0
	chr13	729373	731963	817	361	2.26677272253539	456	0
	chr13	292584	294977	795	340	2.34382836587962	455	0
	chr12	500484	502066	876	425	2.06213091484326	451	0
	chr15	551718	553413	888	437	2.03290405615487	451	0
	chr2	229120	231519	747	301	2.4835293492651	446	0
	chr7	360143	361924	713	272	2.62556982625256	441	0
	chr9	241029	242512	650	210	3.10804827135192	440	0
	chr4	44004	44704	546	107	5.10869412955578	439	0
	chr14	251581	252687	580	145	4.01101132362322	435	0
	chr13	424802	426675	654	219	2.98962788371241	435	0
	chr13	84939	86817	840	405	2.07591412420107	435	0
	chr15	547396	549212	630	196	3.22278339409774	434	0
	chr12	38739	41118	718	284	2.5369937708925	434	0
	chr16	829831	830489	711	280	2.54735120024986	431	0
	chr15	647925	649146	737	307	2.40831873863179	430	0
	chr8	383561	384640	680	251	2.71827625013294	429	0
	chr12	356590	358959	623	198	3.1608140320497	425	0
	chr12	790434	791885	627	202	3.10622333890246	425	0
	chr9	387137	387337	492	72	6.84423285186918	420	0
	chr9	76091	77302	491	82	6.00127912608941	409	0
	chr12	183705	184812	567	158	3.60717492833279	409	0
	chr7	307347	308915	757	351	2.15943918406593	406	0
	chr10	207803	209891	758	352	2.15366864823311	406	0
	chr12	586349	588108	621	217	2.8710383426152	404	0
	chr15	310627	312419	731	330	2.22129831699143	401	0
	chr5	47600	49177	775	376	2.0622207693408	399	0
	chr15	630576	631839	794	397	2.00205849416296	397	0
	chr12	366362	368351	646	250	2.58855529370838	396	0
	chr5	196679	198534	681	285	2.39015932420374	396	0
	chr15	977230	978576	750	354	2.12129641521568	396	0
	chr13	56619	57959	628	236	2.66192623945687	392	0
	chr4	444727	446816	701	310	2.26339032659945	391	0
	chr12	695237	697088	572	182	3.14466035431538	390	0
	chr15	416289	417830	618	228	2.71255672271001	390	0
	chr16	730837	732019	671	283	2.3719085370126	388	0
	chr7	187182	188987	609	228	2.67409205634164	381	0
	chr4	1324004	1325735	737	356	2.07543537782213	381	0
	chr9	173461	175090	500	121	4.13410266862515	379	0
	chr4	243310	245166	665	288	2.31231909806221	377	0
	chr4	194190	196020	679	302	2.25296520460134	377	0
	chr3	141914	142565	514	140	3.69438788577723	374	0
	chr12	732468	734174	642	270	2.38540117652558	372	0
	chr15	472592	473718	621	253	2.45861561667129	368	0
	chr13	554731	556452	669	302	2.21770915390654	367	0
	chr2	592083	593011	664	301	2.21008741183183	363	0
	chr14	359575	361067	665	305	2.18305998525658	360	0
	chr5	479046	481210	605	246	2.46015710026817	359	0
	chr12	867260	868319	444	88	5.08932211188598	356	0
	chr8	113332	115058	676	320	2.11610712956948	356	0
	chr9	285726	286945	434	79	5.52478360557579	355	0
	chr9	365482	366678	494	140	3.54568791943292	354	0
	chr15	116355	117709	513	160	3.21669347838705	353	0
	chr12	911526	913917	674	322	2.09703627639932	352	0
	chr4	784762	786525	553	204	2.71480783840341	349	0
	chr15	333159	334761	589	240	2.4578256507394	349	0
	chr15	679321	680940	626	279	2.25036732834209	347	0
	chr9	168893	170235	434	89	4.92123581673138	345	0
	chr12	888554	890191	532	187	2.85611184927655	345	0
	chr13	727420	729117	548	204	2.69116140752807	344	0
	chr12	843813	845653	584	240	2.43661781373232	344	0
	chr15	604977	606262	619	275	2.25715511608924	344	0
	chr12	590236	591279	430	91	4.74285372742051	339	0
	chr12	491559	493279	602	263	2.29679312485237	339	0
	chr12	234689	235871	666	327	2.03957990339552	339	0
	chr9	116043	117137	371	35	10.6062856397365	336	0
	chr4	1245357	1246156	395	59	6.77269091283608	336	0
	chr2	406332	407240	648	312	2.08351891507783	336	0
	chr9	404661	405997	415	80	5.21405038250734	335	0
	chr12	538361	539736	499	166	3.01766445539111	333	0
	chr7	130608	132326	585	254	2.30339643928963	331	0
	chr4	576454	578096	631	300	2.10574243503504	331	0
	chr4	1322106	1323678	468	138	3.40071735674575	330	0
	chr7	955708	957722	566	237	2.39741749052818	329	0
	chr16	88377	90517	623	300	2.08326274435811	323	0
	chr16	771588	773501	531	210	2.53660288294922	321	0
	chr12	489430	490041	343	23	15.5569976182237	320	0
	chr9	260341	261672	388	70	5.61755355239516	318	0
	chr9	309323	310368	489	171	2.8688803186878	318	0
	chr2	443190	444834	609	291	2.09356062406022	318	0
	chr5	264801	265779	573	260	2.208466144613	313	0
	chr6	150468	152578	614	304	2.02486206129344	310	0
	chr9	100897	102282	410	101	4.06198352074958	309	0
	chr13	269024	270712	587	280	2.09977103829132	307	0
	chr5	432425	433971	528	225	2.35035329699287	303	0
	chr4	433198	433999	559	259	2.16186961101519	300	0
	chr15	958911	960218	483	186	2.60577605233446	297	0
	chr7	954366	955432	504	207	2.43977469000748	297	0
	chr13	664639	665922	501	208	2.40873438216552	293	0
	chr9	210556	211306	325	33	9.96694570653991	292	0
	chr12	592554	593148	361	69	5.27587327713585	292	0
	chr7	635703	636980	554	262	2.12157348186438	292	0
	chr12	559099	560292	555	264	2.10982555035736	291	0
	chr4	1494339	1495661	447	157	2.86528543311494	290	0
	chr7	933268	935074	517	232	2.23214264190356	285	0
	chr4	53947	55559	520	235	2.21534559211371	285	0
	chr15	60426	61654	564	280	2.01932037727334	284	0
	chr12	359526	360957	410	128	3.20522444960652	282	0
	chr15	21803	22449	283	2	251.536965027029	281	0
	chr9	117418	118394	354	79	4.49790370346416	275	0
	chr9	82073	82966	342	68	5.09365253836008	274	0
	chr12	890551	891924	407	133	3.08105363823889	274	0
	chr1	125612	127184	426	152	2.80773720677703	274	0
	chr7	145881	147007	483	209	2.32136871919945	274	0
	chr4	138108	139415	469	196	2.39709877038006	273	0
	chr12	395702	396713	378	106	3.5898118721194	272	0
	chr9	417708	419128	402	131	3.09086716032922	271	0
	chr4	471755	472269	296	27	11.1986090140477	269	0
	chr7	174959	176221	519	250	2.07766612548519	269	0
	chr5	367366	368221	419	153	2.74263292703014	266	0
	chr13	725745	727192	508	244	2.08390022411063	264	0
	chr12	121103	122491	422	159	2.65580282131797	263	0
	chr12	245533	246705	423	160	2.6494195443947	263	0
	chr9	135293	136179	306	44	6.96302799288382	262	0
	chr12	361253	362749	393	133	2.97507144920856	260	0
	chr4	472507	473505	410	150	2.74435766638436	260	0
	chr12	294897	296405	411	152	2.71314593883928	259	0
	chr3	284981	286254	435	177	2.47005799169603	258	0
	chr9	375292	376114	321	64	5.04246946034457	257	0
	chr12	668643	669720	383	126	3.05312434924659	257	0
	chr2	457551	458361	453	196	2.31825315778875	257	0
	chr12	892230	893396	443	187	2.380732983336	256	0
	chr12	1030848	1032052	400	145	2.77638979932452	255	0
	chr4	1421124	1422498	451	196	2.30509924401153	255	0
	chr12	896073	897106	391	137	2.87311751377166	254	0
	chr7	49602	51635	497	243	2.05077617316588	254	0
	chr14	625627	627201	501	247	2.03440456656375	254	0
	chr12	956563	957953	400	148	2.70501731091001	252	0
	chr8	241284	242258	435	185	2.35550441970878	250	0
	chr9	60127	60892	311	62	5.04392326362027	249	0
	chr15	738234	739163	335	86	3.93076925837292	249	0
	chr7	133012	134365	459	211	2.17793889848794	248	0
	chr4	1242751	1243842	420	173	2.44052165942564	247	0
	chr3	124444	125368	481	235	2.04950987866223	246	0
	chr9	160835	161878	376	131	2.87132732173604	245	0
	chr12	909261	911116	464	219	2.12280349804353	245	0
	chr12	381280	382552	429	187	2.30549537212448	242	0
	chr7	664822	666362	437	195	2.25191953434446	242	0
	chr12	853267	854283	332	92	3.64663440155956	240	0
	chr15	394369	395842	441	201	2.20208443992774	240	0
	chr14	417545	418537	479	239	2.00791014074832	240	0
	chr12	846842	847815	370	131	2.82534935819505	239	0
	chr12	1051948	1053159	399	166	2.41015179014726	233	0
	chr9	277746	278808	289	59	4.93630697582713	230	0
	chr10	483804	484435	368	138	2.67731991226741	230	0
	chr16	138845	139546	391	161	2.44099052676134	230	0
	chr15	410473	411476	355	126	2.82355467813204	229	0
	chr4	1201973	1203110	431	202	2.14002797463576	229	0
	chr9	415964	416678	278	51	5.5165466010134	227	0
	chr9	296013	296746	259	33	7.87133148106229	226	0
	chr15	370210	370947	377	153	2.46840770266456	224	0
	chr13	64623	66282	401	177	2.27472539535644	224	0
	chr12	286720	287552	369	147	2.51477260249568	222	0
	chr9	217385	218047	242	21	12.0054341496874	221	0
	chr13	362820	363923	364	143	2.5588790121287	221	0
	chr9	259008	259845	256	38	6.89499010830435	218	0
	chr13	517590	519115	388	170	2.29568777178984	218	0
	chr7	751013	751943	367	151	2.43314486748029	216	0
	chr13	191446	192012	310	95	3.28907601960885	215	0
	chr7	704298	705222	330	117	2.83132420867236	213	0
	chr4	952833	953978	392	179	2.19007112209133	213	0
	chr13	54893	55540	322	110	2.951765358914	212	0
	chr4	191554	192637	360	148	2.43780846136069	212	0
	chr4	1132981	1134407	376	166	2.27209015468949	210	0
	chr9	246582	247449	282	74	3.83205088935618	208	0
	chr13	596698	597843	356	151	2.37168782449214	205	0
	chr4	1120155	1120907	272	69	3.96124041568939	203	0
	chr2	483110	484059	365	163	2.24855332649622	202	0
	chr13	348559	349321	365	163	2.24058830690635	202	0
	chr12	1025839	1026570	263	62	4.28393507782152	201	0
	chr9	347664	348518	245	45	5.56558791590263	200	0
	chr1	166060	166890	346	147	2.36423470997789	199	0
	chr4	885420	886875	378	180	2.10846991441725	198	0
	chr4	652662	653353	306	110	2.80283820202233	196	0
	chr4	763691	764564	332	138	2.4124747060675	194	0
	chr4	298038	299300	342	149	2.30247944232577	193	0
	chr12	429265	430425	295	104	2.8530722565577	191	0
	chr9	92997	93840	318	128	2.49912646074829	190	0
	chr4	1441040	1441690	278	89	3.15185782356815	189	0
	chr9	136436	137033	211	23	9.45904665878012	188	0
	chr13	789317	789854	287	99	2.91892155861221	188	0
	chr4	734183	735186	359	171	2.10008890822149	188	0
	chr12	490439	490877	248	62	4.05214953444271	186	0
	chr1	87358	88378	344	158	2.18139890257637	186	0
	chr9	121891	122463	237	52	4.61473237108661	185	0
	chr12	798997	799812	249	65	3.88739883905125	184	0
	chr7	300655	301673	350	166	2.11176541288867	184	0
	chr9	294807	295646	223	40	5.66685042865824	183	0
	chr4	847109	847972	327	146	2.25380621874908	181	0
	chr15	115304	116015	284	104	2.75123474904637	180	0
	chr4	1090086	1090557	345	165	2.10301894557838	180	0
	chr12	88372	89871	359	179	2.0072177071514	180	0
	chr12	918748	919262	236	57	4.16663438273125	179	0
	chr12	547768	548250	237	58	4.15639434907877	179	0
	chr4	520048	520828	239	61	3.96130976513645	178	0
	chr15	187855	188643	290	112	2.60362350922078	178	0
	chr1	153731	154518	256	80	3.22232172214814	176	0
	chr15	976266	976795	232	58	4.06319176217311	174	0
	chr7	101642	102314	257	83	3.10127834921365	174	0
	chr12	785178	786075	307	133	2.32069886724717	174	0
	chr9	57516	58214	212	42	5.09015436904485	170	0
	chr12	928733	929396	278	108	2.58415178477412	170	0
	chr12	755922	757029	300	130	2.32456200429454	170	0
	chr2	578841	579641	271	103	2.64889849228043	168	0
	chr13	254696	255185	272	104	2.63389088101853	168	0
	chr9	149195	149705	218	52	4.21436822645496	166	0
	chr9	397665	398584	222	57	3.92608632569742	165	0
	chr12	1041807	1042450	216	52	4.19347554486905	164	0
	chr7	400354	401346	305	141	2.16775531911417	164	0
	chr4	848275	848974	294	131	2.25896408785248	163	0
	chr4	1104381	1105455	312	149	2.10050756142	163	0
	chr9	344038	345048	296	135	2.19337643529719	161	0
	chr7	288492	289338	321	161	2.0015902487027	160	0
	chr9	281056	281505	203	45	4.55777596573989	158	0
	chr13	138740	139494	280	122	2.31377928426578	158	0
	chr9	148302	148939	182	25	7.53329884077127	157	0
	chr16	700419	700774	182	25	7.45741466646312	157	0
	chr9	211600	212010	192	35	5.6077760458774	157	0
	chr12	505312	505801	246	89	2.78937420851533	157	0
	chr7	260296	261177	256	99	2.61033644645177	157	0
	chr15	179840	180785	279	122	2.2961265947697	157	0
	chr13	741186	742147	283	126	2.25718103727247	157	0
	chr12	535310	536186	286	129	2.21935100227125	157	0
	chr1	156546	157162	221	65	3.42569814739223	156	0
	chr9	416900	417450	176	22	8.2461567896843	154	0
	chr9	85587	86374	217	63	3.4817304529788	154	0
	chr8	343812	344727	303	149	2.03848355318998	154	0
	chr12	318363	319354	277	125	2.22499030765257	152	0
	chr2	76889	77820	288	138	2.09039521512759	150	0
	chr4	764788	765402	291	141	2.07130630992708	150	0
	chr5	434456	435419	250	101	2.47815048650043	149	0
	chr4	425850	426851	278	129	2.15505646288513	149	0
	chr15	359601	360601	294	145	2.04151578284967	149	0
	chr9	91465	91992	193	45	4.31888266054022	148	0
	chr7	541525	541884	203	55	3.74176983707878	148	0
	chr4	1229168	1229680	282	134	2.11996316809041	148	0
	chr9	402593	402940	163	17	10.1827542175647	146	0
	chr13	398985	399748	233	88	2.66988093411087	145	0
	chr9	315590	316334	189	46	4.14011590887042	143	0
	chr12	346579	347386	281	138	2.0420078538554	143	0
	chr13	356783	357132	209	67	3.16502873019515	142	0
	chr9	34896	35448	181	41	4.51453181327364	140	0
	chr12	71276	71846	215	75	2.9004374717687	140	0
	chr7	702097	702647	241	101	2.39195366242967	140	0
	chr9	81413	81730	165	27	6.21916852853285	138	0
	chr5	477937	478733	212	74	2.8849149768811	138	0
	chr12	151368	152300	265	127	2.09659180071547	138	0
	chr9	335668	336173	174	37	4.79164435348631	137	0
	chr9	413030	413717	182	45	4.10678164229337	137	0
	chr7	896872	897508	209	73	2.8734846374627	136	0
	chr7	603892	604682	232	96	2.41704386991424	136	0
	chr1	91229	92219	270	134	2.02693338428986	136	0
	chr12	354337	355220	195	60	3.27778096036867	135	0
	chr7	869884	870744	248	113	2.21266800343764	135	0
	chr9	202624	203121	167	33	5.12147671689897	134	0
	chr15	100851	101320	226	93	2.44223760173171	133	0
	chr5	49489	50356	245	112	2.19695919141371	133	0
	chr13	689985	690836	246	113	2.17951874847775	133	0
	chr15	537069	537274	183	51	3.6145476717665	132	0
	chr7	663275	663852	207	75	2.78883883993325	132	0
	chr7	895691	896346	221	89	2.48787427491954	132	0
	chr12	947266	947993	230	98	2.34968833793319	132	0
	chr12	752358	753256	226	95	2.38285462796936	131	0
	chr9	372657	373022	150	20	7.58073657887219	130	4.01618039771131E-26
	chr2	316934	317139	212	82	2.59025129318935	130	0
	chr9	350561	350956	157	29	5.5750332745569	128	0
	chr7	705446	706223	217	89	2.45106994320196	128	0
	chr7	724477	725182	221	94	2.37623889078854	127	0
	chr12	868554	869008	162	36	4.5096502883314	126	0
	chr16	535371	535999	220	95	2.33586302017634	125	0
	chr12	221160	221713	178	54	3.30920156611362	124	0
	chr15	788355	788875	204	81	2.52710707159547	123	0
	chr13	196048	196446	188	66	2.88514110752325	122	0
	chr12	355818	356337	173	53	3.30980999949656	120	0
	chr7	498150	498741	207	88	2.36197575218837	119	0
	chr12	582223	582652	183	65	2.84855129159395	118	0
	chr13	49510	50072	184	66	2.79876614309165	118	0
	chr7	703361	703813	172	55	3.13590605536288	117	0
	chr12	520197	520941	221	104	2.12566392323238	117	0
	chr1	30310	30777	185	69	2.69311229529399	116	0
	chr12	937509	938171	223	107	2.09137376710794	116	0
	chr13	565836	566570	224	108	2.07554109381038	116	0
	chr9	401856	402256	145	30	4.8671346044948	115	0
	chr15	892364	893038	214	99	2.18003626781351	115	0
	chr12	692841	693660	221	106	2.10260066185915	115	0
	chr12	406614	407335	206	92	2.2532625487782	114	0
	chr7	578981	579558	214	100	2.14941228303803	114	0
	chr9	63011	63441	140	27	5.35161347154376	113	6.76569413637639E-20
	chr13	285995	286729	225	112	2.02477319565517	113	0
	chr9	414281	414727	151	39	3.9487410419947	112	0
	chr2	104950	105471	194	82	2.39024298816585	112	0
	chr9	303967	304365	136	25	5.51094507811826	111	5.58412343303779E-20
	chr9	349872	350259	124	14	8.90010732813122	110	1.70062748407907E-23
	chr12	224220	224831	181	71	2.55305045367108	110	0
	chr9	154671	155041	150	41	3.68680631431489	109	0
	chr9	146856	147348	157	48	3.31017600676816	109	0
	chr16	427343	427804	179	70	2.57796439440974	109	0
	chr2	228263	228820	183	74	2.48436051705268	109	0
	chr9	156788	157175	122	14	8.89855543496154	108	5.49879714008993E-23
	chr8	94214	94573	145	37	4.0239867170025	108	0
	chr12	194764	195310	184	76	2.43846749427827	108	0
	chr4	869587	870283	200	92	2.19599290069996	108	0
	chr7	1060402	1061074	213	106	2.02421816525762	107	0
	chr13	467701	468187	185	79	2.36415897128378	106	0
	chr7	181861	182419	194	89	2.19868208972803	105	0
	chr9	88827	89281	126	22	5.84263780037613	104	3.24264146917828E-19
	chr9	78060	78422	130	27	4.88630207340118	103	1.14519393986471E-17
	chr12	157135	157755	159	56	2.85508576274906	103	0
	chr4	937313	937703	162	59	2.76404459368984	103	0
	chr10	126810	127262	203	100	2.04492620389321	103	0
	chr13	164708	165351	199	97	2.05431042759179	102	0
	chr9	147584	147892	126	25	5.2314079997214	101	1.01988950914884E-17
	chr4	1456564	1456857	166	65	2.56794529823629	101	0
	chr9	45634	45886	112	12	9.38692946809912	100	8.36685139044564E-22
	chr12	155737	156210	148	48	3.11466513247422	100	0
	chr4	456402	456949	166	66	2.54532022952936	100	0
	chr1	203888	204116	100	1	502.229049662933	99	4.02319061662716E-29
	chr12	237078	237583	170	71	2.39789269129328	99	0
	chr9	40185	40700	172	73	2.38532200512591	99	0
	chr7	749589	750177	182	83	2.19623602940422	99	0
	chr12	333753	334475	189	90	2.102278834201	99	0
	chr4	643906	644602	194	95	2.04619956677645	99	0
	chr9	199604	200144	173	75	2.30901288041335	98	0
	chr6	133797	134539	197	99	2.00353000272193	98	0
	chr16	533558	533800	146	49	3.01237473433702	97	0
	chr15	280007	280530	158	61	2.62493579962819	97	0
	chr9	33993	34471	181	85	2.13679939718376	96	0
	chr2	231828	232285	186	90	2.08972778370513	96	0
	chr9	78635	78917	107	12	9.25530185135895	95	1.60390417520677E-20
	chr1	89313	89722	138	43	3.22360971411557	95	0
	chr13	802506	803041	177	82	2.16533040491939	95	0
	chr9	336499	336853	118	24	4.96030501877356	94	2.0772164090994E-16
	chr4	846177	846571	141	47	3.02945353958599	94	0
	chr8	93235	93788	162	68	2.3855076779753	94	0
	chr9	262532	262811	110	17	6.74685555519625	93	3.69338361736105E-18
	chr9	107266	107644	119	26	4.70894903852407	93	1.02110561364848E-15
	chr12	44590	44960	129	36	3.59101782218982	93	8.62474377275673E-14
	chr12	865445	865875	134	41	3.27911005461616	93	0
	chr12	786382	786861	138	45	3.10279357445024	93	0
	chr4	443717	444229	154	61	2.56468855087011	93	0
	chr4	1001598	1002207	179	86	2.09072525443654	93	0
	chr12	702398	702958	182	89	2.06814055699575	93	0
	chr9	314553	315064	143	51	2.81693531209653	92	0
	chr4	210871	211225	148	56	2.68300007628227	92	0
	chr2	232505	233051	180	88	2.04583252643301	92	0
	chr4	269893	270472	183	91	2.02209117718262	92	0
	chr9	204841	205345	114	23	5.04355103798277	91	5.45253513067618E-16
	chr9	328198	328590	115	24	4.8493024302973	91	9.55470430879212E-16
	chr12	70619	70928	127	36	3.57315428371356	91	2.11731768496866E-13
	chr15	16965	17187	90	0	nan	90	8.07793566946316E-28
	chr9	143736	144062	106	16	6.94336591117283	90	9.08628047020413E-18
	chr4	242711	243075	140	50	2.83308618991465	90	0
	chr9	280585	280830	104	15	7.19664592554266	89	7.25124839867577E-18
	chr1	160012	160283	113	24	4.72932355099262	89	2.62368589664636E-15
	chr7	748759	749244	163	74	2.22282318047938	89	0
	chr7	62832	63208	170	81	2.11221234736759	89	0
	chr5	128877	129429	177	88	2.03395577929793	89	0
	chr12	699264	699719	147	59	2.50292888171144	88	0
	chr4	196270	196748	151	63	2.43323130041215	88	0
	chr12	157985	158331	172	84	2.05201018410847	88	0
	chr9	189587	189943	106	19	5.86202203976067	87	3.84895262192266E-16
	chr13	519951	520408	148	61	2.4342919168434	87	0
	chr12	740969	741378	150	63	2.39875015336776	87	0
	chr13	466216	466631	161	74	2.20500400317281	87	0
	chr9	203813	204134	111	25	4.59448445783303	86	1.96983872037282E-14
	chr12	917722	918155	135	49	2.79633826933935	86	0
	chr15	711419	711793	141	55	2.61091814405264	86	0
	chr12	656620	657087	143	57	2.54175672219579	86	0
	chr12	584880	585403	153	67	2.29992164704901	86	0
	chr9	80059	80276	92	7	13.3486174425388	85	2.53745158438838E-20
	chr9	342849	343128	101	16	6.58388802970841	85	1.43347991191538E-16
	chr15	774303	774677	151	66	2.31400522231518	85	0
	chr12	518900	519442	142	58	2.4575616154613	84	0
	chr12	45283	45753	128	45	2.86570684989002	83	0
	chr16	277719	278026	136	53	2.56917354143599	83	0
	chr16	612762	613278	156	73	2.15088601754454	83	0
	chr9	70706	70962	103	21	5.14760090507565	82	1.74775857109468E-14
	chr12	122785	123128	125	43	2.90998820227874	82	8.94062640088206E-11
	chr5	549835	550258	152	70	2.17328087641925	82	0
	chr15	363702	364066	159	77	2.07827777173652	82	0
	chr9	59522	59762	93	12	8.36610088844334	81	5.50463320997445E-17
	chr9	292522	292903	110	29	3.9267413284211	81	1.32321885010916E-12
	chr10	643228	643498	122	41	3.03004777926965	81	7.72515741772249E-11
	chr9	155245	155528	102	22	4.74606390779322	80	8.3009761833731E-14
	chr9	235753	236007	110	30	3.78650056669177	80	3.12456645080992E-12
	chr12	914351	914830	135	55	2.47480808505991	80	0
	chr4	187639	187995	140	60	2.3427443493525	80	0
	chr15	927743	928285	144	64	2.28554536622238	80	0
	chr12	125516	125853	159	79	2.02062832967506	80	0
	chr9	72140	72478	108	29	3.8149759160272	79	3.3290985681244E-12
	chr12	244004	244492	131	52	2.53391502107837	79	0
	chr15	784189	784617	145	66	2.22205799493842	79	0
	chr12	667641	668239	156	77	2.02655889500325	79	0
	chr16	855764	855966	82	4	26.5061466350112	78	2.88173828036077E-20
	chr9	362597	362862	103	25	4.2764684442167	78	9.66670199239399E-13
	chr9	194857	195178	98	21	4.87964460818622	77	2.20165631757532E-13
	chr12	1006806	1007245	121	44	2.77996637133675	77	8.35350131519083E-10
	chr9	354012	354314	107	31	3.46241508108392	76	2.7435861349569E-11
	chr4	479767	480179	151	75	2.01370866241005	76	0
	chr2	226831	227189	153	77	2.0029065761016	76	0
	chr9	142935	143196	91	16	5.73797995815755	75	3.22478920544804E-14
	chr9	272957	273245	93	18	5.34006439687873	75	1.13007514192194E-13
	chr9	233026	233313	99	24	4.2008723268203	75	2.58297496595677E-12
	chr12	742954	743205	110	35	3.1974500202718	75	1.59387851200605E-10
	chr15	433248	433628	133	58	2.32932976021131	75	0
	chr7	870962	871403	136	61	2.25860330213564	75	0
	chr12	331151	331611	139	64	2.1961410062795	75	0
	chr15	5515	5710	74	0	nan	74	5.29395592033938E-23
	chr10	153490	153698	91	17	5.57816260166907	74	1.03768445980216E-13
	chr9	156223	156505	98	24	4.17155737797623	74	4.17070058054178E-12
	chr12	386033	386285	101	27	3.87873814337019	74	1.49304299352799E-11
	chr13	529333	529717	127	53	2.41202815995126	74	0
	chr7	72240	72630	148	74	2.0100977709171	74	0
	chr8	229337	229631	119	47	2.56309107615147	72	1.08517251753043E-08
	chr15	736932	737299	134	62	2.16549651870362	72	0
	chr12	676141	676383	95	24	4.06357376929591	71	1.73546096358762E-11
	chr9	200614	200899	96	25	3.91358388700205	71	2.65154659183932E-11
	chr12	628263	628555	105	34	3.15675520183198	71	6.31147845105113E-10
	chr12	154679	154983	116	45	2.61933908020393	71	1.02819967856477E-08
	chr15	133888	134368	129	58	2.2481998537024	71	0
	chr7	176502	176859	134	63	2.130466761298	71	0
	chr12	104857	105282	135	64	2.12020871764834	71	0
	chr12	72236	72549	137	66	2.1014356785762	71	0
	chr2	591543	591779	87	17	5.20643502135094	70	8.36296959920693E-13
	chr12	333174	333517	111	41	2.75471562424017	70	6.08109500302175E-09
	chr9	106466	106749	114	44	2.60284782840058	70	1.20160807690761E-08
	chr15	15097	15290	69	0	nan	69	1.6940658945086E-21
	chr7	1070344	1070516	70	1	117.41415695661	69	3.04931861011548E-20
	chr9	208946	209146	81	12	7.23834834398538	69	4.91437510573741E-14
	chr9	329348	329579	84	15	5.96564070143668	69	4.1114256865785E-13
	chr9	121266	121506	84	15	5.84263780037613	69	4.1114256865785E-13
	chr9	338488	338707	89	20	4.5837415604005	69	7.08831517278032E-12
	chr9	112839	113129	94	25	3.9027964442366	69	6.70849723123969E-11
	chr12	1009183	1009416	105	36	2.97006537806772	69	2.53993503592991E-09
	chr10	371377	371656	119	50	2.39749968732307	69	5.69254535063999E-08
	chr10	91923	92190	135	66	2.06882404182782	69	0
	chr9	354872	355072	80	12	7.00972005734675	68	8.57799767986477E-14
	chr12	185487	185758	110	42	2.63062933485998	68	1.63744925231958E-08
	chr10	368422	368737	111	43	2.62126412294249	68	2.03841299293102E-08
	chr15	838990	839247	111	43	2.59629934145437	68	2.03841299293102E-08
	chr12	631619	632004	134	66	2.06142883550431	68	0
	chr5	387364	387762	136	68	2.01894564419809	68	0
	chr9	105531	105712	74	7	10.6227087464792	67	1.58369137786329E-15
	chr9	108659	108867	80	13	6.46405322653533	67	3.11233673668024E-13
	chr9	396555	396841	108	41	2.68878376369444	67	1.90917126737374E-08
	chr13	27705	28040	119	52	2.32429646283062	67	0
	chr12	74148	74541	125	58	2.16334649248354	67	0
	chr13	106815	107113	129	62	2.11167774678297	67	0
	chr15	736345	736723	130	63	2.07259221052552	67	0
	chr9	170472	170709	87	21	4.34797358001536	66	4.95158672322513E-11
	chr9	94607	94929	103	37	2.85390604593517	66	1.08866204828053E-08
	chr2	778008	778347	123	57	2.17277273741048	66	0
	chr9	58634	58829	73	8	9.3813420100824	65	1.48865148547632E-14
	chr9	144923	145115	75	10	8.03197089904315	65	9.29137665517031E-14
	chr9	321353	321584	92	27	3.48713882628121	65	8.66171141815465E-10
	chr12	740393	740659	110	45	2.45228158334405	65	9.16000778886542E-08
	chr4	830299	830780	118	53	2.25668435284567	65	0
	chr9	146238	146427	76	12	6.49064585056854	64	7.83670015234704E-13
	chr9	86761	86994	86	22	4.05754949473341	64	1.99412193290077E-10
	chr12	142849	143267	116	52	2.24377207973351	64	4.36957059470125E-07
	chr9	415010	415354	121	57	2.15117133643938	64	0
	chr7	369907	370193	124	60	2.10091709417311	64	0
	chr13	441529	442029	126	62	2.05279375362348	64	0
[truncated: 5,965 more rows]

## Sheet: PolII_Rep1_Targets
Annotated target list for PolII_Rep1.
[truncated: 1,640 more rows]

[truncated: 3 more sheets: PolII_Rep2_Targets, PolII_Rep3_Targets, PolII_Rep4_Targets]
