# Supplementary material for: Efficient yeast ChIP-Seq using multiplex short-read DNA sequencing
Source: BMC Genomics. 2009 Jan 21;10:37. doi: 10.1186/1471-2164-10-37 (PMC2656530; doi:10.1186/1471-2164-10-37)
Supplement: Additional file 5 — Complete GO analysis for Cse4, Ste12 and PolII. This data represent the complete GO process analysis for Cse4 combined targets, Ste12 combined targets and PolII combined targets, with a p-value cutoff < 0.01. [file 1471-2164-10-37-S5.xls]

## Sheet: GO analysis Cse4
GO process analysis (p<0.01) for Cse4 combined targets
	GO_term	Cluster frequency	Background frequency	P-value	Gene(s) annotated to the term
	glycolysis	8 out of 132 genes, 6.1%	22 out of 7158 background genes, 0.3%	8.32e-07	CDC19:PGK1:TPI1:TDH3:ENO2:FBA1:GPM1:PFK2
	glucose catabolic process	8 out of 132 genes, 6.1%	32 out of 7158 background genes, 0.4%	2.34e-05	CDC19:PGK1:TPI1:TDH3:ENO2:FBA1:GPM1:PFK2
	alcohol metabolic process	16 out of 132 genes, 12.1%	179 out of 7158 background genes, 2.5%	4.49e-05	CDC19:PGK1:PSA1:TPI1:UPC2:ERG25:TDH3:ERG11:ENO2:FBA1:GPM1:PDC1:ERG13:PFK2:ARE2:GPD2
	hexose catabolic process	8 out of 132 genes, 6.1%	37 out of 7158 background genes, 0.5%	7.96e-05	CDC19:PGK1:TPI1:TDH3:ENO2:FBA1:GPM1:PFK2
	cellular biosynthetic process	57 out of 132 genes, 43.2%	1689 out of 7158 background genes, 23.6%	0.00013	EFB1:BUD14:SRO9:PGK1:PSA1:RPS13:UPC2:GCN4:HYP2:GLY1:ALD5:LEU1:RPL28:RPS2:RPS26A:ERG25:TDH3:RPL8A:ERG11:ENO2:YIL083C:RPL40A:RPA34:RPS14B:RPS5:FBA1:GPM1:UTH1:RPL8B:PDC1:RPL22A:RPL10:RPS25B:NUP2:RPP0:ILV5:RPS22B:TSA1:RRN11:ERG13:MOT3:ILV2:ASC1:RPS3:CAF40:ARE2:RPL3:AZF1:MBF1:KRE5:RPS12:ALD6:RPL5:HAA1:RPA135:GLN1:NOT5
	monosaccharide catabolic process	8 out of 132 genes, 6.1%	42 out of 7158 background genes, 0.6%	0.00023	CDC19:PGK1:TPI1:TDH3:ENO2:FBA1:GPM1:PFK2
	alcohol catabolic process	8 out of 132 genes, 6.1%	45 out of 7158 background genes, 0.6%	0.00039	CDC19:PGK1:TPI1:TDH3:ENO2:FBA1:GPM1:PFK2
	pyruvate metabolic process	7 out of 132 genes, 5.3%	39 out of 7158 background genes, 0.5%	0.00174	CDC19:PGK1:TDH3:ENO2:FBA1:GPM1:PDC1
	hexose metabolic process	9 out of 132 genes, 6.8%	78 out of 7158 background genes, 1.1%	0.00349	CDC19:PGK1:PSA1:TPI1:TDH3:ENO2:FBA1:GPM1:PFK2
	biosynthetic process	58 out of 132 genes, 43.9%	1929 out of 7158 background genes, 26.9%	0.00496	EFB1:BUD14:SRO9:PGK1:PSA1:RPS13:UPC2:GCN4:HYP2:GLY1:ALD5:LEU1:STT3:RPL28:RPS2:RPS26A:ERG25:TDH3:RPL8A:ERG11:ENO2:YIL083C:RPL40A:RPA34:RPS14B:RPS5:FBA1:GPM1:UTH1:RPL8B:PDC1:RPL22A:RPL10:RPS25B:NUP2:RPP0:ILV5:RPS22B:TSA1:RRN11:ERG13:MOT3:ILV2:ASC1:RPS3:CAF40:ARE2:RPL3:AZF1:MBF1:KRE5:RPS12:ALD6:RPL5:HAA1:RPA135:GLN1:NOT5
	hexose biosynthetic process	6 out of 132 genes, 4.5%	31 out of 7158 background genes, 0.4%	0.00529	PGK1:PSA1:TDH3:ENO2:FBA1:GPM1
	glucose metabolic process	8 out of 132 genes, 6.1%	64 out of 7158 background genes, 0.9%	0.00601	CDC19:PGK1:TPI1:TDH3:ENO2:FBA1:GPM1:PFK2

## Sheet: GO analysis PolII
GO process analysis (p<0.01) for PolII combined targets
	GO_term	Cluster frequency	Background frequency	P-value	Gene(s) annotated to the term
	cellular process	1864 out of 2508 genes, 74.3%	4710 out of 7158 background genes, 65.8%	8.82e-27	TFC3:VPS8:EFB1:SSA1:ERP2:SWC3:CYS3:DEP1:TPD3:FUN30:CCR4:PMT2:LTE1:MAK16:DRS2:MYO4:SNC1:MTW1:FUN12:RBG1:CDC19:CLN3:CDC24:GPB2:CNE1:GDH3:ERP1:NUP60:RFA1:SEN34:BUD14:ADE1:KIN3:PRM9:SWH1:ECM15:HTB2:HTA2:UTP20:PDR3:ALK2:MCM2:NCL1:LSM2:RPL19B:YBL028C:APL3:MRPL16:URA7:ERD2:PIN4:SAS3:YBL054W:PTC3:KIP1:PRS4:AST1:RPS8A:AAR2:ILS1:NUP170:RPL23A:MAP2:SCS22:RPL32:PKC1:SRO77:RER2:HHF1:HHT1:IPP1:CHS3:CDS1:YBR030…
	ribonucleoprotein complex biogenesis and assembly	289 out of 2508 genes, 11.5%	494 out of 7158 background genes, 6.9%	3.36e-25	MAK16:DRS2:FUN12:RBG1:UTP20:NCL1:YBL028C:YBL054W:PRS4:AAR2:HMT1:RPS11B:RPG1:MIS1:MAK5:ENP1:RRP7:SPB1:SRD1:RPS14A:RRP43:PWP2:RSA4:NOP1:DBP10:TSR1:YDL063C:SUB2:RRP42:NOP14:SAS10:DHH1:FAP7:NRP1:NHP2:FAL1:RPS11A:MAK21:RRP1:RLI1:ARX1:YDR161W:TRM82:ATC1:GCD6:RRP45:BFR2:PRO1:UTP4:FCF1:BCP1:CDC40:ESF1:UTP5:RRP17:RPL12B:TIF35:RPS17B:UTP6:RMT2:PUF6:SNU13:HYP2:RPL12A:NOP16:NUG1:TMA20:PRP22:GCD11:TPA1:THO1:U…
	ribosome biogenesis	246 out of 2508 genes, 9.8%	407 out of 7158 background genes, 5.7%	7.01e-24	MAK16:DRS2:RBG1:UTP20:NCL1:YBL028C:YBL054W:PRS4:HMT1:RPS11B:MIS1:MAK5:ENP1:RRP7:SPB1:SRD1:RPS14A:RRP43:PWP2:RSA4:NOP1:DBP10:TSR1:YDL063C:RRP42:NOP14:SAS10:FAP7:NRP1:NHP2:FAL1:RPS11A:MAK21:RRP1:RLI1:ARX1:YDR161W:TRM82:ATC1:RRP45:BFR2:PRO1:UTP4:FCF1:BCP1:ESF1:UTP5:RRP17:RPL12B:RPS17B:UTP6:RMT2:PUF6:SNU13:RPL12A:NOP16:NUG1:TMA20:TPA1:UTP7:NSA2:LCP5:GLC7:SPB4:LOC1:CGR1:RPL30:DBP3:LSG1:NSA1:PRP43:MRM2…
	cellular component organization and biogenesis	785 out of 2508 genes, 31.3%	1725 out of 7158 background genes, 24.1%	4.02e-22	SSA1:SWC3:DEP1:TPD3:FUN30:MAK16:DRS2:MYO4:SNC1:FUN12:RBG1:CLN3:CDC24:RFA1:BUD14:PRM9:SWH1:ECM15:HTB2:HTA2:UTP20:NCL1:YBL028C:SAS3:YBL054W:KIP1:PRS4:AAR2:NUP170:PKC1:HHF1:HHT1:CHS3:HMT1:FIG1:RPS11B:TIP1:ECM33:RPG1:MIS1:RFC5:POL30:RXT2:IML3:CMD1:MAK5:RIM2:MSI1:TAF5:HPC2:SWC5:ISW1:ENP1:VMA9:RRP7:SPB1:KAR4:RVS161:CWH43:SRD1:FEN2:RIM1:RPS14A:BPH1:SNT1:RRP43:RSC6:THR4:PWP2:HCM1:RSA4:CDC50:MCD1:PTC1:APC…
	organelle organization and biogenesis	621 out of 2508 genes, 24.8%	1331 out of 7158 background genes, 18.6%	2.59e-19	SSA1:SWC3:DEP1:TPD3:FUN30:MAK16:DRS2:MYO4:SNC1:RBG1:CLN3:RFA1:BUD14:PRM9:HTB2:HTA2:UTP20:NCL1:YBL028C:SAS3:YBL054W:KIP1:PRS4:NUP170:PKC1:HHF1:HHT1:HMT1:RPS11B:MIS1:RFC5:POL30:RXT2:IML3:CMD1:MAK5:RIM2:MSI1:TAF5:HPC2:SWC5:ISW1:ENP1:RRP7:SPB1:KAR4:SRD1:RIM1:RPS14A:SNT1:RRP43:RSC6:PWP2:HCM1:RSA4:MCD1:PTC1:APC11:NOP1:CDC7:DBP10:TSR1:YDL063C:UBC9:BRE1:SUB2:ASM4:MSS2:RRP42:CDC48:RDI1:CCT4:NOP14:ATG9:SAS…
	primary metabolic process	1276 out of 2508 genes, 50.9%	3187 out of 7158 background genes, 44.5%	1.59e-12	TFC3:EFB1:SSA1:CYS3:DEP1:TPD3:CCR4:PMT2:MAK16:MYO4:FUN12:CDC19:GPB2:CNE1:GDH3:RFA1:SEN34:BUD14:ADE1:HTA2:UTP20:PDR3:ALK2:MCM2:NCL1:LSM2:RPL19B:MRPL16:URA7:SAS3:PTC3:PRS4:RPS8A:AAR2:ILS1:RPL23A:MAP2:SCS22:RPL32:PKC1:RER2:HHT1:CHS3:CDS1:YBR030W:RPL4A:HMT1:PDX3:CSG2:RPS11B:UBP14:TSC3:RPG1:UBC4:TEC1:RPL19A:MIS1:RFC5:POL30:RXT2:MMS4:FES1:CMD1:TEF2:MUD1:GRS1:MRPL36:AGP2:IRA1:MAK5:SUP45:RPB5:SLI15:IFA38…
	maturation of SSU-rRNA from tricistronic rRNA transcript (SSU-rRNA, 5.8S rRNA, LSU-rRNA)	49 out of 2508 genes, 2.0%	60 out of 7158 background genes, 0.8%	1.86e-10	UTP20:ENP1:RPS14A:PWP2:NOP14:SAS10:FAP7:UTP4:FCF1:UTP5:UTP6:SNU13:UTP7:PRP43:SLX9:UTP22:NOP7:UTP8:YGR251W:YGR272C:UTP9:FAF1:UTP18:UTP10:RPS14B:MPP10:RPS4A:SOF1:FCF2:DIP2:EMG1:HCR1:UTP13:TSR2:UTP14:UTP15:RRP5:RIO2:ESF2:RCL1:UTP23:BUD21:RIO1:PNO1:NOP58:RRP12:NAN1:MRD1:NOC4
	RNA metabolic process	486 out of 2508 genes, 19.4%	1082 out of 7158 background genes, 15.1%	2.71e-10	TFC3:DEP1:CCR4:MAK16:GPB2:SEN34:BUD14:UTP20:PDR3:NCL1:LSM2:SAS3:AAR2:TEC1:MIS1:POL30:RXT2:MUD1:GRS1:MAK5:RPB5:MED8:MSI1:TAF5:HPC2:ISW1:ENP1:SRB6:RRP7:SPB1:KAR4:SRD1:RPS14A:RRP43:TAF2:RSC6:PWP2:HCM1:CDC39:MED2:PTC1:NOP1:CDC7:DBP10:LHP1:MBP1:TSR1:BRE1:THI3:SUB2:RRP42:TRM3:IWR1:RPO21:NOP14:SAS10:DHH1:FAP7:AIR2:NHP2:MAF1:FAL1:SES1:REG1:KRS1:NRG1:RPC11:PDC2:RRP1:FOB1:CTH1:RPA14:TRM82:SUP35:ARG82:HMO1:…
	nucleobase, nucleoside, nucleotide and nucleic acid metabolic process	649 out of 2508 genes, 25.9%	1512 out of 7158 background genes, 21.1%	6.60e-10	TFC3:DEP1:CCR4:MAK16:MYO4:GPB2:RFA1:SEN34:BUD14:ADE1:HTA2:UTP20:PDR3:MCM2:NCL1:LSM2:URA7:SAS3:AAR2:HHT1:TEC1:MIS1:RFC5:POL30:RXT2:MMS4:MUD1:GRS1:IRA1:MAK5:RPB5:MED8:MSI1:PGI1:TAF5:HPC2:ISW1:ENP1:HIS7:SRB6:RRP7:SPB1:KAR4:POL4:SRD1:RIM1:RPS14A:RRP43:TAF2:RSC6:PWP2:HCM1:MSH3:CDC39:ATP16:MED2:PTC1:NOP1:CDC7:RPN4:DBP10:LHP1:PSA1:MBP1:TSR1:BRE1:THI3:SUB2:NDE2:RRP42:TRM3:IWR1:HNT1:RPO21:NOP14:SAS10:MSH5…
	maturation of SSU-rRNA	49 out of 2508 genes, 2.0%	62 out of 7158 background genes, 0.9%	1.97e-09	UTP20:ENP1:RPS14A:PWP2:NOP14:SAS10:FAP7:UTP4:FCF1:UTP5:UTP6:SNU13:UTP7:PRP43:SLX9:UTP22:NOP7:UTP8:YGR251W:YGR272C:UTP9:FAF1:UTP18:UTP10:RPS14B:MPP10:RPS4A:SOF1:FCF2:DIP2:EMG1:HCR1:UTP13:TSR2:UTP14:UTP15:RRP5:RIO2:ESF2:RCL1:UTP23:BUD21:RIO1:PNO1:NOP58:RRP12:NAN1:MRD1:NOC4
	rRNA metabolic process	143 out of 2508 genes, 5.7%	257 out of 7158 background genes, 3.6%	7.39e-09	MAK16:UTP20:MAK5:ENP1:RRP7:SPB1:SRD1:RPS14A:RRP43:PWP2:NOP1:DBP10:TSR1:RRP42:NOP14:SAS10:FAP7:AIR2:NHP2:FAL1:RRP1:RRP45:BFR2:UTP4:FCF1:ESF1:UTP5:RRP17:UTP6:SNU13:NUG1:UTP7:NSA2:LCP5:GLC7:SPB4:CGR1:RPL30:DBP3:PRP43:MRM2:ROK1:KEM1:RAI1:POP6:SLX9:UTP22:RRP46:NOP7:UTP8:ENP2:MTR3:NSR1:SKI6:YGR251W:YGR272C:RRP3:NOP10:LRP1:RPF1:GAR1:IMP3:UTP9:RIX1:FAF1:AIR1:NOP9:MTR4:UTP18:UTP10:RPS14B:MPP10:URB2:RPS4A:…
	ribosomal large subunit biogenesis	50 out of 2508 genes, 2.0%	65 out of 7158 background genes, 0.9%	7.46e-09	MAK16:MAK5:RSA4:DBP10:MAK21:RLI1:ARX1:RPL12B:RPL12A:NOP16:NSA2:SPB4:LOC1:DBP3:NSA1:PRP43:RPL11B:NOP7:CIC1:SSF1:RPF1:NMD3:RIX1:SQT1:MRT4:RRP14:DRS1:RLP24:SDO1:RPL10:MDN1:DBP9:RPP0:RPL6B:YML6:RPL6A:RLP7:NOP15:DBP6:BRX1:REX4:RPL25:NOP8:RPL3:YTM1:NOG1:RPL5:NIP7:TIF6:RPL11A
	ribonucleoprotein complex assembly	96 out of 2508 genes, 3.8%	156 out of 7158 background genes, 2.2%	1.23e-08	DRS2:FUN12:AAR2:RPS11B:RPG1:MIS1:MAK5:RRP7:RPS14A:RSA4:DBP10:SUB2:DHH1:RPS11A:MAK21:RLI1:GCD6:CDC40:RPL12B:TIF35:RPS17B:HYP2:RPL12A:PRP22:GCD11:THO1:LSM4:PAB1:BRR2:SPB4:DBP3:RMD9:YGR054W:PRP38:GCD2:RPL11B:NSR1:TIF4631:RPS0A:SSF1:RPF1:PRP8:NMD3:RIX1:SHQ1:SQT1:TIF2:RPB4:RPS14B:SUI2:GCN3:DRS1:RPS0B:RPL10:MDN1:CLF1:STM1:RPS31:DBP9:GCD7:RPP0:RPL6B:RPS17A:YML6:RPL6A:CLU1:MTG1:SKY1:TIF11:PRP24:NIP1:SIS1…
	macromolecule metabolic process	1096 out of 2508 genes, 43.7%	2752 out of 7158 background genes, 38.4%	1.71e-08	TFC3:EFB1:SSA1:DEP1:TPD3:CCR4:PMT2:MAK16:MYO4:FUN12:CDC19:GPB2:CNE1:RFA1:SEN34:BUD14:HTA2:UTP20:PDR3:ALK2:MCM2:NCL1:LSM2:RPL19B:MRPL16:SAS3:PTC3:RPS8A:AAR2:ILS1:RPL23A:MAP2:RPL32:PKC1:RER2:HHT1:CHS3:RPL4A:HMT1:RPS11B:UBP14:RPG1:UBC4:TEC1:RPL19A:MIS1:RFC5:POL30:RXT2:MMS4:FES1:TEF2:MUD1:GRS1:MRPL36:MAK5:SUP45:RPB5:SLI15:RPS6B:RPS9B:MED8:MSI1:PGI1:TAF5:HPC2:ISW1:ENP1:SRB6:MRPL27:MAL32:VMA9:RRP7:SPB1…
	biopolymer metabolic process	1033 out of 2508 genes, 41.2%	2580 out of 7158 background genes, 36.0%	2.55e-08	TFC3:EFB1:SSA1:DEP1:TPD3:CCR4:PMT2:MAK16:MYO4:FUN12:GPB2:CNE1:RFA1:SEN34:BUD14:HTA2:UTP20:PDR3:ALK2:MCM2:NCL1:LSM2:RPL19B:MRPL16:SAS3:PTC3:RPS8A:AAR2:ILS1:RPL23A:RPL32:PKC1:RER2:HHT1:CHS3:RPL4A:HMT1:RPS11B:UBP14:RPG1:UBC4:TEC1:RPL19A:MIS1:RFC5:POL30:RXT2:MMS4:FES1:TEF2:MUD1:GRS1:MRPL36:MAK5:SUP45:RPB5:SLI15:RPS6B:RPS9B:MED8:MSI1:TAF5:HPC2:ISW1:ENP1:SRB6:MRPL27:RRP7:SPB1:KAR4:POL4:CWH43:SRD1:SLM5:…
	ribosomal subunit assembly	44 out of 2508 genes, 1.8%	56 out of 7158 background genes, 0.8%	4.08e-08	DRS2:RPS11B:MAK5:RRP7:RPS14A:RSA4:DBP10:RPS11A:MAK21:RPL12B:RPS17B:RPL12A:SPB4:DBP3:RPL11B:NSR1:RPS0A:SSF1:RPF1:NMD3:RIX1:SQT1:RPS14B:DRS1:RPS0B:RPL10:MDN1:RPS31:DBP9:RPP0:RPL6B:RPS17A:YML6:RPL6A:DBP6:ESF2:BRX1:REX4:RPL25:NOP8:RPL3:RPL5:NIP7:RPL11A
	cellular localization	303 out of 2508 genes, 12.1%	644 out of 7158 background genes, 9.0%	4.38e-08	VPS8:SSA1:ERP2:DRS2:SNC1:ERP1:NUP60:SWH1:ERD2:AST1:NUP170:SRO77:RER2:HMT1:TEF2:ARL1:SEC66:SMY2:SSH1:APM3:RER1:ATG22:RHB1:BPH1:CDC50:PTC1:SUB2:ASM4:SRP14:GET3:MSS2:ARF2:COP1:ATG9:AIR2:ARF1:SEC31:GLE1:GCS1:YRB1:VPS54:SSS1:RLI1:KIN1:DOP1:PEX7:NUM1:ENT5:SEC5:SEC7:SLY1:SEC26:AKR1:PEX10:PEP7:BCP1:SEM1:VPS74:YRA1:SXM1:NPL3:TOM1:TRS31:VPS52:VPS3:AGE1:VAC8:CUP5:SEC3:NTF2:THO1:VTC1:YOS1:SBH1:NUP157:KAP123:…
	ribosome assembly	49 out of 2508 genes, 2.0%	65 out of 7158 background genes, 0.9%	4.46e-08	DRS2:RPS11B:MAK5:RRP7:RPS14A:RSA4:DBP10:RPS11A:MAK21:RPL12B:RPS17B:RPL12A:SPB4:DBP3:RPL11B:NSR1:RPS0A:SSF1:RPF1:NMD3:RIX1:SQT1:RPS14B:DRS1:RPS0B:RPL10:MDN1:RPS31:DBP9:RPP0:RPL6B:RPS17A:YML6:RPL6A:MTG1:NOP15:DBP6:NOG2:ESF2:BRX1:REX4:RPL25:NOP8:RPL3:NOC2:RPL5:NIP7:TIF5:RPL11A
	cellular metabolic process	1340 out of 2508 genes, 53.4%	3448 out of 7158 background genes, 48.2%	4.55e-08	TFC3:EFB1:SSA1:CYS3:DEP1:TPD3:CCR4:PMT2:MAK16:MYO4:FUN12:CDC19:GPB2:CNE1:GDH3:RFA1:SEN34:BUD14:ADE1:HTA2:UTP20:PDR3:ALK2:MCM2:NCL1:LSM2:RPL19B:MRPL16:URA7:SAS3:PTC3:PRS4:RPS8A:AAR2:ILS1:RPL23A:MAP2:SCS22:RPL32:PKC1:RER2:HHT1:IPP1:CHS3:CDS1:YBR030W:RPL4A:HMT1:PDX3:CSG2:RPS11B:UBP14:TSC3:RPG1:UBC4:TEC1:RPL19A:MIS1:RFC5:POL30:PHO5:RXT2:MMS4:FES1:CMD1:TEF2:MUD1:GRS1:MRPL36:AGP2:IRA1:MAK5:SUP45:RIB7:R…
	metabolic process	1356 out of 2508 genes, 54.1%	3496 out of 7158 background genes, 48.8%	6.00e-08	TFC3:EFB1:SSA1:CYS3:DEP1:TPD3:CCR4:PMT2:MAK16:MYO4:FUN12:CDC19:GPB2:CNE1:GDH3:RFA1:SEN34:BUD14:ADE1:HTA2:UTP20:PDR3:ALK2:MCM2:NCL1:LSM2:RPL19B:MRPL16:URA7:SAS3:PTC3:PRS4:RPS8A:AAR2:ILS1:RPL23A:MAP2:SCS22:RPL32:PKC1:RER2:HHT1:IPP1:CHS3:CDS1:YBR030W:RPL4A:HMT1:PDX3:CSG2:RPS11B:UBP14:TSC3:RPG1:UBC4:TEC1:RPL19A:MIS1:RFC5:POL30:PHO5:RXT2:MMS4:FES1:CMD1:TEF2:MUD1:GRS1:MRPL36:AGP2:IRA1:MAK5:SUP45:RIB7:R…
	rRNA processing	137 out of 2508 genes, 5.5%	250 out of 7158 background genes, 3.5%	9.13e-08	MAK16:UTP20:MAK5:ENP1:RRP7:SPB1:SRD1:RPS14A:RRP43:PWP2:NOP1:DBP10:TSR1:RRP42:NOP14:SAS10:FAP7:NHP2:FAL1:RRP1:RRP45:BFR2:UTP4:FCF1:ESF1:UTP5:RRP17:UTP6:SNU13:NUG1:UTP7:NSA2:LCP5:GLC7:SPB4:CGR1:RPL30:DBP3:PRP43:MRM2:ROK1:KEM1:RAI1:POP6:SLX9:UTP22:RRP46:NOP7:UTP8:ENP2:MTR3:NSR1:SKI6:YGR251W:YGR272C:RRP3:NOP10:LRP1:RPF1:GAR1:IMP3:UTP9:RIX1:FAF1:NOP9:MTR4:UTP18:UTP10:RPS14B:MPP10:RPS4A:MRT4:URB1:DRS1:…
	ncRNA processing	172 out of 2508 genes, 6.9%	335 out of 7158 background genes, 4.7%	3.92e-07	MAK16:SEN34:UTP20:NCL1:MIS1:MAK5:ENP1:RRP7:SPB1:SRD1:RPS14A:RRP43:PWP2:PTC1:NOP1:DBP10:LHP1:TSR1:RRP42:TRM3:NOP14:SAS10:FAP7:AIR2:NHP2:FAL1:RRP1:TRM82:REF2:RRP45:BFR2:UTP4:FCF1:ESF1:UTP5:RRP17:UTP6:SNU13:NUG1:UTP7:NSA2:LCP5:GLC7:DEG1:SPB4:CGR1:RPL30:DBP3:NUP145:PRP43:MRM2:ROK1:NUP49:KEM1:TAN1:TAD1:RAI1:POP6:SLX9:UTP22:RRP46:NOP7:UTP8:ENP2:PTI1:MTR3:NSR1:PUS6:SKI6:ELP2:YGR251W:YGR272C:RRP3:NOP10:L…
	cellular macromolecular complex subunit organization	184 out of 2508 genes, 7.3%	364 out of 7158 background genes, 5.1%	4.79e-07	TFC3:DRS2:FUN12:NUP60:MCM2:AAR2:NUP170:RPS11B:RPG1:MIS1:GRS1:MAK5:SUP45:MSI1:TAF5:HPC2:RRP7:RPS14A:TAF2:RSA4:DBP10:SUB2:ASM4:SRP14:DHH1:SSB1:RAD57:RPS11A:MAK21:RLI1:FIN1:PEX7:SUP35:REF2:GCD6:PCF11:CDC40:RPL12B:DYN2:TIF35:RPS17B:GIN4:GIM4:MCM3:HYP2:RPL12A:PRP22:GCD11:TPA1:THO1:LSM4:GLC7:SPT15:PAB1:BRR2:ECM32:SPB4:DBP3:RMD9:PRP43:SPT16:RAI1:TFC4:YGR054W:PRP38:TWF1:GCD2:RPL11B:SPT6:PTI1:NSR1:TIF4631…
	establishment of localization in cell	278 out of 2508 genes, 11.1%	594 out of 7158 background genes, 8.3%	6.51e-07	VPS8:SSA1:ERP2:DRS2:SNC1:ERP1:NUP60:SWH1:ERD2:AST1:NUP170:SRO77:RER2:HMT1:TEF2:ARL1:SEC66:SMY2:SSH1:APM3:RER1:ATG22:RHB1:BPH1:SUB2:ASM4:SRP14:GET3:ARF2:COP1:ATG9:AIR2:ARF1:SEC31:GLE1:GCS1:YRB1:VPS54:SSS1:RLI1:KIN1:DOP1:PEX7:NUM1:ENT5:SEC5:SEC7:SLY1:SEC26:AKR1:PEX10:PEP7:BCP1:SEM1:VPS74:YRA1:SXM1:NPL3:TOM1:TRS31:VPS52:VPS3:AGE1:VAC8:CUP5:SEC3:NTF2:THO1:VTC1:YOS1:SBH1:NUP157:KAP123:GLO3:RSP5:COG3:V…
	RNA processing	234 out of 2508 genes, 9.3%	487 out of 7158 background genes, 6.8%	9.22e-07	MAK16:SEN34:UTP20:NCL1:LSM2:AAR2:MIS1:MUD1:MAK5:ENP1:RRP7:SPB1:SRD1:RPS14A:RRP43:PWP2:PTC1:NOP1:DBP10:LHP1:TSR1:SUB2:RRP42:TRM3:NOP14:SAS10:FAP7:AIR2:NHP2:FAL1:RRP1:TRM82:MSS116:REF2:PCF11:PRP42:SNU56:RRP45:BFR2:UTP4:FCF1:CDC40:ESF1:LSM6:UTP5:RPB7:RRP17:SYF1:UTP6:SNU13:NUG1:PRP22:UTP7:LSM4:NSA2:LCP5:GLC7:BRR2:DEG1:SPB4:CGR1:RPL30:DBP3:NUP145:PRP43:NAB2:CEG1:MRM2:ROK1:NUP49:KEM1:BUD13:TAN1:TAD1:RA…
	gene expression	704 out of 2508 genes, 28.1%	1708 out of 7158 background genes, 23.9%	9.27e-07	TFC3:EFB1:SSA1:DEP1:TPD3:CCR4:MAK16:FUN12:GPB2:SEN34:BUD14:UTP20:PDR3:NCL1:LSM2:RPL19B:MRPL16:SAS3:RPS8A:AAR2:ILS1:RPL23A:RPL32:RPL4A:RPS11B:RPG1:TEC1:RPL19A:MIS1:POL30:RXT2:FES1:TEF2:MUD1:GRS1:MRPL36:MAK5:SUP45:RPB5:RPS6B:RPS9B:MED8:MSI1:TAF5:HPC2:ISW1:ENP1:SRB6:MRPL27:RRP7:SPB1:KAR4:SRD1:SLM5:RPS14A:RRP43:TAF2:RSC6:PWP2:HCM1:IMG2:CDC39:MED2:PTC1:NOP1:CDC7:RPN4:DBP10:MRP10:LHP1:MBP1:TSR1:RPS29B:…
	intracellular transport	260 out of 2508 genes, 10.4%	551 out of 7158 background genes, 7.7%	9.36e-07	VPS8:SSA1:ERP2:DRS2:SNC1:ERP1:NUP60:ERD2:AST1:NUP170:SRO77:RER2:HMT1:TEF2:ARL1:SEC66:SMY2:SSH1:APM3:RER1:ATG22:RHB1:BPH1:SUB2:ASM4:SRP14:GET3:ARF2:COP1:ATG9:AIR2:ARF1:SEC31:GLE1:GCS1:YRB1:VPS54:SSS1:RLI1:DOP1:PEX7:NUM1:ENT5:SEC5:SEC7:SLY1:SEC26:AKR1:PEX10:PEP7:BCP1:VPS74:YRA1:SXM1:NPL3:TOM1:TRS31:VPS52:VPS3:AGE1:VAC8:CUP5:SEC3:NTF2:THO1:VTC1:YOS1:SBH1:NUP157:KAP123:GLO3:RSP5:COG3:VTC2:SEC4:ACT1:S…
	regulation of translation	38 out of 2508 genes, 1.5%	49 out of 7158 background genes, 0.7%	1.88e-06	RPS11B:RPS9B:SSB1:RPS11A:EBS1:GCD6:PAB1:ECM32:GCN20:RPL30:RPS2:GCN1:SKI8:GCD2:RPS23A:PBP1:PET54:SLH1:ZUO1:COA1:TIF2:GCN3:STM1:MSS51:GCD7:SKI2:ITT1:NAM7:ASC1:MTQ1:SSB2:GCD1:CAF20:YOR302W:RPS9A:PPQ1:TIF5:RPS23B
	maturation of 5.8S rRNA	37 out of 2508 genes, 1.5%	48 out of 7158 background genes, 0.7%	4.22e-06	MAK16:UTP20:ENP1:SPB1:PWP2:NOP14:SAS10:FCF1:UTP6:UTP7:NSA2:PRP43:RAI1:LRP1:RPF1:UTP18:UTP10:MPP10:URB1:FCF2:REX2:REX3:DIP2:EMG1:UTP13:UTP14:RRP5:RLP7:ESF2:RCL1:UTP23:BUD21:PNO1:NOP58:TIF6:MRD1:NOC4
	maturation of 5.8S rRNA from tricistronic rRNA transcript (SSU-rRNA, 5.8S rRNA, LSU-rRNA)	37 out of 2508 genes, 1.5%	48 out of 7158 background genes, 0.7%	4.22e-06	MAK16:UTP20:ENP1:SPB1:PWP2:NOP14:SAS10:FCF1:UTP6:UTP7:NSA2:PRP43:RAI1:LRP1:RPF1:UTP18:UTP10:MPP10:URB1:FCF2:REX2:REX3:DIP2:EMG1:UTP13:UTP14:RRP5:RLP7:ESF2:RCL1:UTP23:BUD21:PNO1:NOP58:TIF6:MRD1:NOC4
	posttranscriptional regulation of gene expression	44 out of 2508 genes, 1.8%	61 out of 7158 background genes, 0.9%	4.99e-06	RPS11B:RPS9B:SSB1:RPS11A:CDC37:ARG82:EBS1:GCD6:PAB1:ECM32:GCN20:RPL30:RMD9:NAB2:RPS2:GCN1:SKI8:GCD2:RPS23A:PBP1:PET54:SLH1:ZUO1:PCL7:COA1:TIF2:GCN3:STM1:MSS51:HSP60:GCD7:SKI2:ITT1:NAM7:ASC1:MTQ1:SSB2:GCD1:CAF20:YOR302W:RPS9A:PPQ1:TIF5:RPS23B
	macromolecular complex subunit organization	197 out of 2508 genes, 7.9%	404 out of 7158 background genes, 5.6%	5.30e-06	TFC3:DRS2:FUN12:NUP60:MCM2:AAR2:NUP170:RPS11B:RPG1:MIS1:GRS1:MAK5:SUP45:MSI1:TAF5:HPC2:VMA9:RRP7:RPS14A:TAF2:RSA4:DBP10:SUB2:ASM4:SRP14:DHH1:SSB1:RAD57:RPS11A:MAK21:RLI1:FIN1:PEX7:SUP35:REF2:GCD6:PCF11:ATP22:CDC40:RPL12B:SIP1:DYN2:TIF35:RPS17B:GIN4:GIM4:MCM3:HYP2:RPL12A:PRP22:GCD11:TPA1:THO1:LSM4:GLC7:SPT15:PAB1:BRR2:ECM32:SPB4:DBP3:RMD9:PRP43:SPT16:SKI8:RAI1:TFC4:YGR054W:PRP38:TWF1:GCD2:RPL11B:V…
	nuclear export	64 out of 2508 genes, 2.6%	102 out of 7158 background genes, 1.4%	1.28e-05	NUP170:HMT1:TEF2:SUB2:ASM4:AIR2:GLE1:YRB1:RLI1:BCP1:YRA1:SXM1:NPL3:THO1:NUP157:RSP5:NIC96:NUP145:LSG1:NAB2:NUP49:BUD13:CSE1:BRR6:NUP57:CRM1:NMD3:RIX1:APQ12:AIR1:NUP159:SSL2:MLP2:NOP9:NSP1:MTR4:NUP82:RPB4:NUP85:NUP120:LOS1:RIX7:PML1:SDO1:NUP2:MFT1:NUP188:PML39:NUP116:POM152:NUP53:RNA1:PSE1:RPS19B:NOG2:RPS15:RPS19A:DBP5:NUP1:NOC2:NOG1:NOP53:TIF6:TEF1
	localization	448 out of 2508 genes, 17.9%	1046 out of 7158 background genes, 14.6%	1.35e-05	VPS8:SSA1:ERP2:SYN8:LTE1:DRS2:MYO4:SNC1:CDC24:ERP1:NUP60:RFA1:SWH1:APL3:ERD2:FUI1:AST1:NUP170:SRO77:RER2:FLR1:SCO2:HMT1:BAP2:TAT1:PHO88:CMD1:TEF2:AGP2:ARL1:SEC66:SMY2:RIM2:SSH1:APM3:VBA2:RER1:ATG22:RVS161:PMP1:RHB1:FEN2:BPH1:FEN1:PHO87:THR4:CDC50:ATP16:PTC1:NPC2:SUB2:ASM4:SRP14:GET3:MSS2:CDC48:VCX1:ARF2:SCM3:COP1:ATG9:ENT1:AIR2:ARF1:SEC31:GLE1:GCS1:BRE4:YRB1:VPS54:BAP3:SSS1:RLI1:TVP15:KIN1:SAC6:Y…
	nuclear transport	76 out of 2508 genes, 3.0%	128 out of 7158 background genes, 1.8%	1.86e-05	SSA1:NUP60:NUP170:HMT1:TEF2:SUB2:ASM4:AIR2:GLE1:YRB1:RLI1:BCP1:YRA1:SXM1:NPL3:TOM1:NTF2:THO1:NUP157:KAP123:RSP5:NIC96:MAD1:NUP145:LSG1:NAB2:NUP49:BUD13:CSE1:BRR6:NUP57:CRM1:NMD3:RIX1:APQ12:AIR1:NUP159:SSL2:MLP2:NOP9:NSP1:MTR4:NUP82:RPB4:NUP85:NUP120:LOS1:RIX7:PML1:POM34:SDO1:GSP1:NUP2:KAP95:MFT1:NUP188:PML39:NUP116:POM152:NUP53:SKY1:RNA1:PSE1:SRP1:RPS19B:ACC1:NOG2:RPS15:RPS19A:DBP5:NUP1:NOC2:NOG1…
	nucleocytoplasmic transport	76 out of 2508 genes, 3.0%	128 out of 7158 background genes, 1.8%	1.86e-05	SSA1:NUP60:NUP170:HMT1:TEF2:SUB2:ASM4:AIR2:GLE1:YRB1:RLI1:BCP1:YRA1:SXM1:NPL3:TOM1:NTF2:THO1:NUP157:KAP123:RSP5:NIC96:MAD1:NUP145:LSG1:NAB2:NUP49:BUD13:CSE1:BRR6:NUP57:CRM1:NMD3:RIX1:APQ12:AIR1:NUP159:SSL2:MLP2:NOP9:NSP1:MTR4:NUP82:RPB4:NUP85:NUP120:LOS1:RIX7:PML1:POM34:SDO1:GSP1:NUP2:KAP95:MFT1:NUP188:PML39:NUP116:POM152:NUP53:SKY1:RNA1:PSE1:SRP1:RPS19B:ACC1:NOG2:RPS15:RPS19A:DBP5:NUP1:NOC2:NOG1…
	cleavages during rRNA processing	29 out of 2508 genes, 1.2%	36 out of 7158 background genes, 0.5%	3.89e-05	UTP20:ENP1:PWP2:NOP14:SAS10:FCF1:UTP6:UTP7:NOP9:UTP18:UTP10:MPP10:FCF2:REX2:REX3:DIP2:EMG1:UTP13:UTP14:RRP5:RLP7:ESF2:RCL1:UTP23:BUD21:PNO1:NOP58:MRD1:NOC4
	RNA 5'-end processing	26 out of 2508 genes, 1.0%	31 out of 7158 background genes, 0.4%	4.30e-05	UTP20:PWP2:NOP14:SAS10:FCF1:UTP6:UTP7:UTP18:UTP10:MPP10:FCF2:DIP2:EMG1:UTP13:UTP14:RRP5:RLP7:ESF2:RCL1:UTP23:PET127:BUD21:PNO1:NOP58:MRD1:NOC4
	transcription from RNA polymerase I promoter	30 out of 2508 genes, 1.2%	38 out of 7158 background genes, 0.5%	5.25e-05	RPB5:RPA14:HMO1:UTP4:UTP5:SPT15:UTP8:RPC10:UTP9:CKA1:UTP10:RPA34:RPA12:RRN3:RRN11:GTR1:UTP15:RPC19:RPA49:CKA2:RPB10:RPB8:UAF30:RPA43:RPA190:MOT1:NAN1:RPA135:RPC40:RPO26
	regulation of cellular biosynthetic process	46 out of 2508 genes, 1.8%	68 out of 7158 background genes, 0.9%	5.66e-05	RPS11B:UBP14:IRA1:RPS9B:SSB1:RPS11A:EBS1:GCD6:PAB1:ECM32:GCN20:RPL30:RPS2:PCL10:GCN1:SKI8:VID30:GCD2:RPS23A:PBP1:PET54:SLH1:ZUO1:VID28:COA1:TIF2:GCN3:STM1:MSS51:GCD7:SKI2:ITT1:NAM7:ASC1:GID8:MTQ1:SSB2:IRA2:GCD1:CAF20:YOR302W:RPS9A:PPQ1:PCL8:TIF5:RPS23B
	establishment of localization	420 out of 2508 genes, 16.7%	985 out of 7158 background genes, 13.8%	8.63e-05	VPS8:SSA1:ERP2:SYN8:LTE1:DRS2:SNC1:ERP1:NUP60:RFA1:SWH1:APL3:ERD2:FUI1:AST1:NUP170:SRO77:RER2:FLR1:SCO2:HMT1:BAP2:TAT1:PHO88:CMD1:TEF2:AGP2:ARL1:SEC66:SMY2:RIM2:SSH1:APM3:VBA2:RER1:ATG22:RVS161:PMP1:RHB1:FEN2:BPH1:FEN1:PHO87:THR4:CDC50:ATP16:NPC2:SUB2:ASM4:SRP14:GET3:CDC48:VCX1:ARF2:COP1:ATG9:ENT1:AIR2:ARF1:SEC31:GLE1:GCS1:BRE4:YRB1:VPS54:BAP3:SSS1:RLI1:TVP15:KIN1:SAC6:YCF1:DOP1:PEX7:NUM1:ENT5:SE…
	ncRNA 5'-end processing	25 out of 2508 genes, 1.0%	30 out of 7158 background genes, 0.4%	0.00010	UTP20:PWP2:NOP14:SAS10:FCF1:UTP6:UTP7:UTP18:UTP10:MPP10:FCF2:DIP2:EMG1:UTP13:UTP14:RRP5:RLP7:ESF2:RCL1:UTP23:BUD21:PNO1:NOP58:MRD1:NOC4
	rRNA 5'-end processing	25 out of 2508 genes, 1.0%	30 out of 7158 background genes, 0.4%	0.00010	UTP20:PWP2:NOP14:SAS10:FCF1:UTP6:UTP7:UTP18:UTP10:MPP10:FCF2:DIP2:EMG1:UTP13:UTP14:RRP5:RLP7:ESF2:RCL1:UTP23:BUD21:PNO1:NOP58:MRD1:NOC4
	transport	414 out of 2508 genes, 16.5%	971 out of 7158 background genes, 13.6%	0.00011	VPS8:SSA1:ERP2:SYN8:LTE1:DRS2:SNC1:ERP1:NUP60:SWH1:APL3:ERD2:FUI1:AST1:NUP170:SRO77:RER2:FLR1:SCO2:HMT1:BAP2:TAT1:PHO88:CMD1:TEF2:AGP2:ARL1:SEC66:SMY2:RIM2:SSH1:APM3:VBA2:RER1:ATG22:RVS161:PMP1:RHB1:FEN2:BPH1:FEN1:PHO87:THR4:CDC50:ATP16:NPC2:SUB2:ASM4:SRP14:GET3:CDC48:VCX1:ARF2:COP1:ATG9:ENT1:AIR2:ARF1:SEC31:GLE1:GCS1:BRE4:YRB1:VPS54:BAP3:SSS1:RLI1:TVP15:KIN1:SAC6:YCF1:DOP1:PEX7:NUM1:ENT5:SEC5:SE…
	biological regulation	474 out of 2508 genes, 18.9%	1132 out of 7158 background genes, 15.8%	0.00017	DEP1:TPD3:CCR4:LTE1:CLN3:CDC24:GPB2:RFA1:BUD14:PDR3:ERD2:PIN4:SAS3:PTC3:PKC1:HHT1:CSG2:RPS11B:UBP14:TEC1:POL30:PHO5:RXT2:IRA1:SLI15:AMN1:RPS9B:MSI1:TAF5:HPC2:RGD1:RER1:VMA9:STE50:KAR4:FYV5:SAT4:SNT1:TAF2:PER1:HCM1:CDC39:PTC1:CDC7:RPN4:GPR1:MBP1:BRE1:THI3:SUB2:GET3:PCL2:VCX1:RDI1:RGT2:CLB3:STE7:PCL9:TFP1:WHI4:SSB1:RAD57:MAF1:SOK1:KCS1:RPS11A:REG1:NRG1:DBF4:YDR065W:STN1:GRX3:BMH2:STE5:FOB1:FIN1:CTH…
	cellular macromolecular complex assembly	157 out of 2508 genes, 6.3%	321 out of 7158 background genes, 4.5%	0.00017	TFC3:DRS2:FUN12:NUP60:MCM2:AAR2:NUP170:RPS11B:RPG1:MIS1:MAK5:MSI1:TAF5:HPC2:RRP7:RPS14A:TAF2:RSA4:DBP10:SUB2:ASM4:SRP14:DHH1:RAD57:RPS11A:MAK21:RLI1:PEX7:GCD6:CDC40:RPL12B:DYN2:TIF35:RPS17B:GIN4:GIM4:MCM3:HYP2:RPL12A:PRP22:GCD11:THO1:LSM4:SPT15:PAB1:BRR2:SPB4:DBP3:RMD9:SPT16:TFC4:YGR054W:PRP38:TWF1:GCD2:RPL11B:SPT6:NSR1:TIF4631:TFG1:RPS0A:SSF1:RPF1:ORC6:PRP8:NMD3:RIX1:CST6:RPN2:FMC1:SHQ1:SSL2:COA…
	ribosomal large subunit assembly and maintenance	31 out of 2508 genes, 1.2%	41 out of 7158 background genes, 0.6%	0.00018	MAK5:RSA4:DBP10:MAK21:RPL12B:RPL12A:SPB4:DBP3:RPL11B:SSF1:RPF1:NMD3:RIX1:SQT1:DRS1:RPL10:MDN1:DBP9:RPP0:RPL6B:YML6:RPL6A:DBP6:BRX1:REX4:RPL25:NOP8:RPL3:RPL5:NIP7:RPL11A
	regulation of cellular protein metabolic process	43 out of 2508 genes, 1.7%	64 out of 7158 background genes, 0.9%	0.00021	RPS11B:RPS9B:SSB1:RPS11A:FIN1:EBS1:GCD6:PAB1:ECM32:GCN20:RPL30:RPS2:GCN1:SKI8:TWF1:GCD2:RPS23A:PBP1:PET54:SLH1:ZUO1:CAP2:COA1:TIF2:CAP1:GCN3:STM1:MSS51:GCD7:SKI2:FPR4:ITT1:NAM7:ASC1:MTQ1:SSB2:GCD1:CAF20:YOR302W:RPS9A:PPQ1:TIF5:RPS23B
	endonucleolytic cleavage to generate mature 5'-end of SSU-rRNA from (SSU-rRNA, 5.8S rRNA, LSU-rRNA)	24 out of 2508 genes, 1.0%	29 out of 7158 background genes, 0.4%	0.00025	UTP20:PWP2:NOP14:SAS10:FCF1:UTP6:UTP7:UTP18:UTP10:MPP10:FCF2:DIP2:EMG1:UTP13:UTP14:RRP5:ESF2:RCL1:UTP23:BUD21:PNO1:NOP58:MRD1:NOC4
	endonucleolytic cleavage in ITS1 to separate SSU-rRNA from 5.8S rRNA and LSU-rRNA from tricistronic rRNA transcript (SSU-rRNA, 5.8S rRNA, LSU-rRNA)	25 out of 2508 genes, 1.0%	31 out of 7158 background genes, 0.4%	0.00036	UTP20:ENP1:PWP2:NOP14:SAS10:FCF1:UTP6:UTP7:UTP18:UTP10:MPP10:FCF2:DIP2:EMG1:UTP13:UTP14:RRP5:ESF2:RCL1:UTP23:BUD21:PNO1:NOP58:MRD1:NOC4
	endonucleolytic cleavages during rRNA processing	25 out of 2508 genes, 1.0%	31 out of 7158 background genes, 0.4%	0.00036	UTP20:ENP1:PWP2:NOP14:SAS10:FCF1:UTP6:UTP7:UTP18:UTP10:MPP10:FCF2:DIP2:EMG1:UTP13:UTP14:RRP5:ESF2:RCL1:UTP23:BUD21:PNO1:NOP58:MRD1:NOC4
	endonucleolytic cleavage of tricistronic rRNA transcript (SSU-rRNA, 5.8S rRNA, LSU-rRNA)	25 out of 2508 genes, 1.0%	31 out of 7158 background genes, 0.4%	0.00036	UTP20:ENP1:PWP2:NOP14:SAS10:FCF1:UTP6:UTP7:UTP18:UTP10:MPP10:FCF2:DIP2:EMG1:UTP13:UTP14:RRP5:ESF2:RCL1:UTP23:BUD21:PNO1:NOP58:MRD1:NOC4
	endonucleolytic cleavage in 5'-ETS of tricistronic rRNA transcript (SSU-rRNA, 5.8S rRNA, LSU-rRNA)	22 out of 2508 genes, 0.9%	26 out of 7158 background genes, 0.4%	0.00039	UTP20:PWP2:NOP14:SAS10:FCF1:UTP6:UTP7:UTP18:UTP10:MPP10:FCF2:DIP2:EMG1:UTP13:UTP14:RRP5:ESF2:RCL1:UTP23:NOP58:MRD1:NOC4
	biosynthetic process	766 out of 2508 genes, 30.5%	1929 out of 7158 background genes, 26.9%	0.00044	TFC3:EFB1:SSA1:DEP1:TPD3:CCR4:PMT2:FUN12:GPB2:GDH3:RFA1:BUD14:PDR3:MCM2:RPL19B:MRPL16:URA7:SAS3:PRS4:RPS8A:ILS1:RPL23A:SCS22:RPL32:RER2:CHS3:CDS1:RPL4A:CSG2:RPS11B:UBP14:TSC3:RPG1:TEC1:RPL19A:MIS1:RFC5:POL30:RXT2:FES1:CMD1:TEF2:GRS1:MRPL36:IRA1:SUP45:RIB7:RPB5:IFA38:CSH1:RPS6B:RPS9B:MED8:MSI1:PGI1:TAF5:HPC2:ISW1:HIS7:SRB6:MRPL27:VMA9:HIS4:KAR4:CIT2:PGK1:CWH43:SLM5:RIM1:RPS14A:FEN1:TAF2:PER1:RSC6:…
	regulation of protein metabolic process	44 out of 2508 genes, 1.8%	68 out of 7158 background genes, 0.9%	0.00079	RPS11B:RPS9B:RPN4:SSB1:RPS11A:FIN1:EBS1:GCD6:PAB1:ECM32:GCN20:RPL30:RPS2:GCN1:SKI8:TWF1:GCD2:RPS23A:PBP1:PET54:SLH1:ZUO1:CAP2:COA1:TIF2:CAP1:GCN3:STM1:MSS51:GCD7:SKI2:FPR4:ITT1:NAM7:ASC1:MTQ1:SSB2:GCD1:CAF20:YOR302W:RPS9A:PPQ1:TIF5:RPS23B
	cellular biosynthetic process	675 out of 2508 genes, 26.9%	1689 out of 7158 background genes, 23.6%	0.00112	TFC3:EFB1:SSA1:DEP1:TPD3:CCR4:FUN12:GPB2:GDH3:BUD14:PDR3:RPL19B:MRPL16:URA7:SAS3:PRS4:RPS8A:ILS1:RPL23A:SCS22:RPL32:CHS3:CDS1:RPL4A:CSG2:RPS11B:UBP14:TSC3:RPG1:TEC1:RPL19A:MIS1:POL30:RXT2:FES1:CMD1:TEF2:GRS1:MRPL36:IRA1:SUP45:RIB7:RPB5:IFA38:CSH1:RPS6B:RPS9B:MED8:MSI1:PGI1:TAF5:HPC2:ISW1:HIS7:SRB6:MRPL27:HIS4:KAR4:CIT2:PGK1:CWH43:SLM5:RPS14A:FEN1:TAF2:PER1:RSC6:HCM1:IMG2:CDC39:MED2:CDC7:MRP10:PSA…
	macromolecular complex assembly	170 out of 2508 genes, 6.8%	361 out of 7158 background genes, 5.0%	0.00125	TFC3:DRS2:FUN12:NUP60:MCM2:AAR2:NUP170:RPS11B:RPG1:MIS1:MAK5:MSI1:TAF5:HPC2:VMA9:RRP7:RPS14A:TAF2:RSA4:DBP10:SUB2:ASM4:SRP14:DHH1:RAD57:RPS11A:MAK21:RLI1:PEX7:GCD6:ATP22:CDC40:RPL12B:SIP1:DYN2:TIF35:RPS17B:GIN4:GIM4:MCM3:HYP2:RPL12A:PRP22:GCD11:THO1:LSM4:SPT15:PAB1:BRR2:SPB4:DBP3:RMD9:SPT16:SKI8:TFC4:YGR054W:PRP38:TWF1:GCD2:RPL11B:VMA21:SPT6:NSR1:TIF4631:TFG1:RPS0A:VMA22:SSF1:RPF1:ORC6:PRP8:NMD3:…
	regulation of cellular process	376 out of 2508 genes, 15.0%	889 out of 7158 background genes, 12.4%	0.00140	DEP1:TPD3:CCR4:LTE1:CLN3:CDC24:GPB2:BUD14:PDR3:PIN4:SAS3:PTC3:PKC1:HHT1:RPS11B:UBP14:TEC1:POL30:RXT2:IRA1:SLI15:AMN1:RPS9B:MSI1:TAF5:HPC2:RGD1:STE50:KAR4:SNT1:TAF2:HCM1:CDC39:PTC1:CDC7:RPN4:GPR1:MBP1:BRE1:THI3:SUB2:GET3:PCL2:RDI1:RGT2:CLB3:STE7:PCL9:SSB1:MAF1:SOK1:KCS1:RPS11A:REG1:NRG1:STN1:BMH2:STE5:FOB1:FIN1:CDC37:ARG82:HMO1:PLP1:RVB1:EBS1:GCD6:HTB1:HTA1:SIR4:HEM1:AKR1:RSC3:GIC2:SUM1:DAD4:UTP4:…
	cell surface receptor linked signal transduction	36 out of 2508 genes, 1.4%	53 out of 7158 background genes, 0.7%	0.00149	CDC24:PTC3:RGD1:STE50:PTC1:GPR1:GET3:STE7:STE5:CDC37:AKR1:HKR1:PTP3:SHO1:MF(ALPHA)2:MSB2:KSS1:STE20:GPA1:SLN1:CYR1:SCP160:FAR1:STE18:STE3:HOG1:CDC42:RCK2:STE11:ASC1:SSK2:RAS1:RGS2:RGA1:STE4:MF(ALPHA)1
	nuclear pore organization and biogenesis	23 out of 2508 genes, 0.9%	29 out of 7158 background genes, 0.4%	0.00192	NUP170:ASM4:DYN2:NUP157:NIC96:NUP145:NUP49:NUP57:SNL1:NUP159:NUP192:NSP1:NUP82:NUP85:NUP120:SEC13:NUP2:KAP95:NUP188:NUP116:POM152:NUP53:NUP1
	mRNA transport	42 out of 2508 genes, 1.7%	66 out of 7158 background genes, 0.9%	0.00275	NUP170:HMT1:SUB2:ASM4:AIR2:GLE1:YRA1:SXM1:NPL3:THO1:NUP157:RSP5:NIC96:NUP145:NAB2:NUP49:BUD13:BRR6:NUP57:CRM1:APQ12:AIR1:NUP159:SSL2:MLP2:NSP1:MTR4:NUP82:RPB4:NUP85:NUP120:PML1:NUP2:MFT1:NUP188:PML39:NUP116:POM152:NUP53:PSE1:DBP5:NUP1
	mRNA export from nucleus	42 out of 2508 genes, 1.7%	66 out of 7158 background genes, 0.9%	0.00275	NUP170:HMT1:SUB2:ASM4:AIR2:GLE1:YRA1:SXM1:NPL3:THO1:NUP157:RSP5:NIC96:NUP145:NAB2:NUP49:BUD13:BRR6:NUP57:CRM1:APQ12:AIR1:NUP159:SSL2:MLP2:NSP1:MTR4:NUP82:RPB4:NUP85:NUP120:PML1:NUP2:MFT1:NUP188:PML39:NUP116:POM152:NUP53:PSE1:DBP5:NUP1
	mRNA catabolic process	41 out of 2508 genes, 1.6%	64 out of 7158 background genes, 0.9%	0.00283	CCR4:LSM2:RRP43:CDC39:RRP42:DHH1:CTH1:SUP35:EBS1:RRP45:LSM6:RPB7:TPA1:LSM4:PUF4:KEM1:MPT5:SKI8:RRP46:MTR3:SKI6:LRP1:NOT3:RPB4:CBP1:MRT4:PUF3:TIS11:SKI2:NAM7:STO1:DBP2:DCP2:CSL4:POP2:DIS3:CDC33:DCP1:RRP6:VTS1:NOT5
	regulation of biological process	379 out of 2508 genes, 15.1%	904 out of 7158 background genes, 12.6%	0.00366	DEP1:TPD3:CCR4:LTE1:CLN3:CDC24:GPB2:BUD14:PDR3:PIN4:SAS3:PTC3:PKC1:HHT1:RPS11B:UBP14:TEC1:POL30:RXT2:IRA1:SLI15:AMN1:RPS9B:MSI1:TAF5:HPC2:RGD1:STE50:KAR4:SNT1:TAF2:HCM1:CDC39:PTC1:CDC7:RPN4:GPR1:MBP1:BRE1:THI3:SUB2:GET3:PCL2:RDI1:RGT2:CLB3:STE7:PCL9:SSB1:MAF1:SOK1:KCS1:RPS11A:REG1:NRG1:STN1:BMH2:STE5:FOB1:FIN1:CDC37:ARG82:HMO1:PLP1:RVB1:EBS1:GCD6:HTB1:HTA1:SIR4:HEM1:AKR1:RSC3:GIC2:SUM1:DAD4:UTP4:…
	RNA export from nucleus	47 out of 2508 genes, 1.9%	77 out of 7158 background genes, 1.1%	0.00384	NUP170:HMT1:TEF2:SUB2:ASM4:AIR2:GLE1:YRB1:YRA1:SXM1:NPL3:THO1:NUP157:RSP5:NIC96:NUP145:NAB2:NUP49:BUD13:BRR6:NUP57:CRM1:APQ12:AIR1:NUP159:SSL2:MLP2:NSP1:MTR4:NUP82:RPB4:NUP85:NUP120:LOS1:PML1:NUP2:MFT1:NUP188:PML39:NUP116:POM152:NUP53:RNA1:PSE1:DBP5:NUP1:TEF1
	nucleic acid transport	47 out of 2508 genes, 1.9%	78 out of 7158 background genes, 1.1%	0.00640	NUP170:HMT1:TEF2:SUB2:ASM4:AIR2:GLE1:YRB1:YRA1:SXM1:NPL3:THO1:NUP157:RSP5:NIC96:NUP145:NAB2:NUP49:BUD13:BRR6:NUP57:CRM1:APQ12:AIR1:NUP159:SSL2:MLP2:NSP1:MTR4:NUP82:RPB4:NUP85:NUP120:LOS1:PML1:NUP2:MFT1:NUP188:PML39:NUP116:POM152:NUP53:RNA1:PSE1:DBP5:NUP1:TEF1
	RNA transport	47 out of 2508 genes, 1.9%	78 out of 7158 background genes, 1.1%	0.00640	NUP170:HMT1:TEF2:SUB2:ASM4:AIR2:GLE1:YRB1:YRA1:SXM1:NPL3:THO1:NUP157:RSP5:NIC96:NUP145:NAB2:NUP49:BUD13:BRR6:NUP57:CRM1:APQ12:AIR1:NUP159:SSL2:MLP2:NSP1:MTR4:NUP82:RPB4:NUP85:NUP120:LOS1:PML1:NUP2:MFT1:NUP188:PML39:NUP116:POM152:NUP53:RNA1:PSE1:DBP5:NUP1:TEF1
	establishment of RNA localization	47 out of 2508 genes, 1.9%	78 out of 7158 background genes, 1.1%	0.00640	NUP170:HMT1:TEF2:SUB2:ASM4:AIR2:GLE1:YRB1:YRA1:SXM1:NPL3:THO1:NUP157:RSP5:NIC96:NUP145:NAB2:NUP49:BUD13:BRR6:NUP57:CRM1:APQ12:AIR1:NUP159:SSL2:MLP2:NSP1:MTR4:NUP82:RPB4:NUP85:NUP120:LOS1:PML1:NUP2:MFT1:NUP188:PML39:NUP116:POM152:NUP53:RNA1:PSE1:DBP5:NUP1:TEF1
	RNA localization	52 out of 2508 genes, 2.1%	89 out of 7158 background genes, 1.2%	0.00729	MYO4:NUP170:HMT1:TEF2:SUB2:ASM4:AIR2:GLE1:YRB1:YRA1:SXM1:NPL3:THO1:NUP157:RSP5:LOC1:NIC96:NUP145:NAB2:NUP49:BUD13:BRR6:NUP57:CRM1:APQ12:AIR1:NUP159:TPM2:SSL2:MLP2:NSP1:MTR4:NUP82:SCP160:RPB4:NUP85:NUP120:LOS1:PUF3:PML1:NUP2:MFT1:NUP188:PML39:NUP116:POM152:NUP53:RNA1:PSE1:DBP5:NUP1:TEF1

## Sheet: GO analysis Ste12
GO process analysis (p<0.01) for Ste12 combined targets
	GO_term	Cluster frequency	Background frequency	P-value	Gene(s) annotated to the term
	biological regulation	193 out of 823 genes, 23.5%	1132 out of 7158 background genes, 15.8%	7.46e-07	CLN3:CDC24:BUD14:FUS3:PRX1:BOI1:HHT1:GAL1:NRG2:SLM4:TEC1:VID24:SMP1:MCM7:COS111:KCC4:FUS1:GID7:KAR4:SAT4:HSP30:YCR061W:HCM1:DIA3:SIT4:PCL2:VCX1:STF1:RGT2:UGA3:PRR2:GAL3:NRG1:AFR1:GRX3:MTH1:GIC2:RGA2:SAC7:YHP1:LCD1:GIN4:GCN4:UBC8:CUP5:GPA2:MIG3:YER064C:PTP3:FLO8:SWI4:SHO1:FTR1:PEA2:BEM2:BUR6:RPH1:BMH1:GAT1:HAC1:RIM15:ACT1:RGD2:GCN20:PDR1:PNC1:TOS8:CDC20:RCK1:SUT1:RAD54:MPT5:MIG2:MSB2:KSS1:CLB1:YGR…
	regulation of cellular process	158 out of 823 genes, 19.2%	889 out of 7158 background genes, 12.4%	2.02e-06	CLN3:CDC24:BUD14:FUS3:PRX1:BOI1:HHT1:GAL1:SLM4:TEC1:VID24:SMP1:MCM7:COS111:KCC4:FUS1:GID7:KAR4:HCM1:SIT4:PCL2:RGT2:UGA3:PRR2:GAL3:NRG1:AFR1:MTH1:GIC2:RGA2:SAC7:YHP1:LCD1:GIN4:GCN4:UBC8:GPA2:MIG3:YER064C:PTP3:FLO8:SWI4:SHO1:PEA2:BEM2:BUR6:RPH1:BMH1:GAT1:HAC1:RIM15:ACT1:RGD2:GCN20:PDR1:PNC1:TOS8:CDC20:RCK1:SUT1:MPT5:MIG2:MSB2:KSS1:CLB1:YGR122W:RSR1:YPP1:ZPR1:PET54:SMI1:PXR1:MAL13:RIM101:GPA1:YHI9:S…
	regulation of biological process	160 out of 823 genes, 19.4%	904 out of 7158 background genes, 12.6%	2.13e-06	CLN3:CDC24:BUD14:FUS3:PRX1:BOI1:HHT1:GAL1:SLM4:TEC1:VID24:SMP1:MCM7:COS111:KCC4:FUS1:GID7:KAR4:HCM1:SIT4:PCL2:RGT2:UGA3:PRR2:GAL3:NRG1:AFR1:MTH1:GIC2:RGA2:SAC7:YHP1:LCD1:GIN4:GCN4:UBC8:GPA2:MIG3:YER064C:PTP3:FLO8:SWI4:SHO1:PEA2:BEM2:BUR6:RPH1:BMH1:GAT1:HAC1:RIM15:ACT1:RGD2:GCN20:PDR1:PNC1:TOS8:CDC20:RCK1:SUT1:MPT5:MIG2:MSB2:KSS1:CLB1:YGR122W:RSR1:YPP1:ZPR1:PET54:SMI1:PXR1:MAL13:RIM101:GPA1:YHI9:S…
	monosaccharide transport	15 out of 823 genes, 1.8%	24 out of 7158 background genes, 0.3%	3.48e-06	GAL1:GLK1:MTH1:HXT7:HXT6:HXT3:HXT13:HXK1:HXT4:HXT1:HXT5:HXT8:HXT2:HXT17:SKS1
	hexose transport	15 out of 823 genes, 1.8%	24 out of 7158 background genes, 0.3%	3.48e-06	GAL1:GLK1:MTH1:HXT7:HXT6:HXT3:HXT13:HXK1:HXT4:HXT1:HXT5:HXT8:HXT2:HXT17:SKS1
	multi-organism process	40 out of 823 genes, 4.9%	136 out of 7158 background genes, 1.9%	9.27e-06	CDC24:FLO9:FUS3:NRG2:SPT7:BEM1:FUS1:KAR4:PRR2:NRG1:AFR1:RGA2:PTP3:FLO8:PEA2:TUB2:MPT5:KSS1:SCW4:GPA1:STE12:PRM5:POG1:MUC1:PCC1:FLO10:FPS1:CCW12:SST2:FAR3:FUS2:SCW10:MSG5:CBK1:MDG1:PRM1:AGA1:RRI2:PRM3:OPY2
	response to pheromone	32 out of 823 genes, 3.9%	96 out of 7158 background genes, 1.3%	1.03e-05	CDC24:FUS3:BEM1:FUS1:KAR4:PRR2:AFR1:RGA2:PTP3:PEA2:MPT5:KSS1:YPP1:GPA1:STE12:PRM5:POG1:PCC1:CCW12:HOG1:SST2:FAR3:FUS2:MSG5:CBK1:MDG1:PRM1:CLA4:AGA1:RRI2:PRM3:OPY2
	response to chemical stimulus	86 out of 823 genes, 10.4%	412 out of 7158 background genes, 5.8%	1.18e-05	CDC24:ADE1:FUS3:PRX1:FLR1:GAL1:SLM4:BEM1:FUS1:KAR4:YCR102C:SIT4:RGT2:PRR2:GAL3:PST1:AFR1:GRX3:RGA2:GCN4:NPR2:GPA2:PTP3:PEA2:SPI1:HSP12:HAC1:RIM15:ACT1:PDR1:MPT5:MIG2:KSS1:CTT1:ASK10:CYS4:SNG1:YPP1:YOR1:GPA1:YHI9:YHK8:STE12:SCH9:MET30:RHR2:PRM5:QDR1:QDR2:POG1:MET28:GPX1:ECM4:PCC1:FPS1:TRX1:AHP1:CCW12:HOG1:ACO1:MID2:YLR346C:SST2:GLO1:YAP1:FAR3:FUS2:BOP3:YNL046W:MSG5:AQR1:YGP1:CBK1:MDG1:PRM1:CLA4:AG…
	response to stimulus	144 out of 823 genes, 17.5%	818 out of 7158 background genes, 11.4%	2.41e-05	SSA1:FRT2:CDC24:ADE1:FUS3:SKT5:PRX1:SSA3:FLR1:GAL1:HSP26:SLM4:UBC4:SMP1:BEM1:FUS1:KAR4:RVS161:HSP30:YCR102C:SIT4:RGT2:PRR2:GAL3:ENA1:NRG1:PST1:AFR1:UBC13:GRX3:AHA1:HSP78:RGA2:LCD1:GCN4:NPR2:TIR1:GPA2:MIG3:PTP3:SSA4:SHO1:PEA2:SPI1:RPH1:BMH1:HSP12:MDJ1:HAC1:RIM15:ACT1:DAK2:PDR1:RAD54:MPT5:MIG2:MSB2:KSS1:PIL1:CTT1:ASK10:CYS4:SNG1:YPP1:ZPR1:YOR1:RIM101:WSC4:GPA1:YHI9:YHK8:STE12:SPL2:SCH9:MET30:RHR2:X…
	cellular carbohydrate metabolic process	47 out of 823 genes, 5.7%	187 out of 7158 background genes, 2.6%	0.00011	CDC19:SKT5:GAL10:GAL1:CHS3:VID24:TKL2:GID7:GLK1:CIT2:PGK1:GAL3:NRG1:GLC3:UBC8:GIP2:ICL1:BMH1:HXK1:TOS3:SKN1:TDH3:CHS7:PIG2:PCL7:SGA1:TDH1:GFA1:GPM1:GLG1:PCK1:GSY2:CTS1:EXG1:FKS1:TAL1:FBP1:GID8:MSS11:MLS1:MDH2:TYE7:GCR1:ATH1:TKL1:KRE6:GDB1
	growth	40 out of 823 genes, 4.9%	148 out of 7158 background genes, 2.1%	0.00012	CDC24:BUD14:FUS3:BOI1:NRG2:TEC1:KCC4:DIA3:NRG1:RGA2:GIN4:GPA2:FLO8:SHO1:PEA2:BEM2:BMH1:ACT1:MSB2:KSS1:TOS2:MGA1:STE12:MUC1:PHD1:KTI12:BUD8:MSS11:GAS1:SLM2:TPM1:MEP2:CBK1:CLA4:DFG16:HMS1:SFG1:MYO2:DIG1:RHO1
	regulation of transcription from RNA polymerase II promoter	56 out of 823 genes, 6.8%	243 out of 7158 background genes, 3.4%	0.00017	TEC1:SMP1:MCM7:KAR4:HCM1:UGA3:PRR2:NRG1:YHP1:GCN4:MIG3:FLO8:BUR6:RPH1:HAC1:ACT1:PDR1:TOS8:SUT1:MIG2:YGR122W:RIM101:STE12:SCH9:MET30:VHR1:POG1:MET28:YAP5:MGA2:PHD1:KTI12:PCC1:SSL1:HOG1:HAP1:YAP1:ARG80:MSS11:RGM1:SKO1:CAF120:CAF40:CIN5:MSA1:SFL1:SFG1:TYE7:SKS1:CAM1:GCR1:RLM1:HAL1:SUT2:CCL1:NOT5
	regulation of cell size	34 out of 823 genes, 4.1%	117 out of 7158 background genes, 1.6%	0.00017	CLN3:CDC24:BUD14:NRG2:TEC1:YCR061W:DIA3:NRG1:RGA2:GPA2:FLO8:SHO1:PEA2:BMH1:STE12:SCH9:MUC1:SWE1:PHD1:KTI12:FKS1:BUD8:MSS11:SLM2:TPM1:MEP2:CBK1:DFG16:HMS1:MSA1:SFG1:MYO2:LGE1:RHO1
	sexual reproduction	34 out of 823 genes, 4.1%	120 out of 7158 background genes, 1.7%	0.00033	CDC24:FUS3:SPT7:BEM1:FUS1:KAR4:PRR2:AFR1:RGA2:PTP3:PEA2:TUB2:MPT5:KSS1:SCW4:GPA1:STE12:PRM5:POG1:PCC1:FPS1:CCW12:SST2:FAR3:FUS2:SCW10:MSG5:CBK1:MDG1:PRM1:AGA1:RRI2:PRM3:OPY2
	conjugation	34 out of 823 genes, 4.1%	120 out of 7158 background genes, 1.7%	0.00033	CDC24:FUS3:SPT7:BEM1:FUS1:KAR4:PRR2:AFR1:RGA2:PTP3:PEA2:TUB2:MPT5:KSS1:SCW4:GPA1:STE12:PRM5:POG1:PCC1:FPS1:CCW12:SST2:FAR3:FUS2:SCW10:MSG5:CBK1:MDG1:PRM1:AGA1:RRI2:PRM3:OPY2
	conjugation with cellular fusion	34 out of 823 genes, 4.1%	120 out of 7158 background genes, 1.7%	0.00033	CDC24:FUS3:SPT7:BEM1:FUS1:KAR4:PRR2:AFR1:RGA2:PTP3:PEA2:TUB2:MPT5:KSS1:SCW4:GPA1:STE12:PRM5:POG1:PCC1:FPS1:CCW12:SST2:FAR3:FUS2:SCW10:MSG5:CBK1:MDG1:PRM1:AGA1:RRI2:PRM3:OPY2
	response to abiotic stimulus	32 out of 823 genes, 3.9%	111 out of 7158 background genes, 1.6%	0.00047	SKT5:SMP1:RVS161:ENA1:NRG1:PTP3:SHO1:HSP12:MDJ1:ACT1:MSB2:PIL1:CTT1:RIM101:WSC4:SPL2:SCH9:RHR2:BNR1:MGA2:YJL144W:HOG1:MID2:YAP1:SIP18:YNL190W:WSC2:WSC3:CIN5:GRE1:HAL1:OPY2
	cellular structure morphogenesis	40 out of 823 genes, 4.9%	156 out of 7158 background genes, 2.2%	0.00057	CDC24:BUD14:BOI1:BEM1:KCC4:FUS1:RVS161:BUD31:PCL2:AFR1:GIC2:RGA2:GIN4:PEA2:BEM2:ACT1:MSB2:BUD9:RSR1:OSH7:RHO3:BNR1:PAN1:SWE1:BUD4:HSL1:PCC1:BUD20:RAX2:MID2:BUD8:FUS2:TPM1:RHO2:CBK1:PCL1:CLA4:MSB1:RAX1:RHO1
	anatomical structure development	40 out of 823 genes, 4.9%	156 out of 7158 background genes, 2.2%	0.00057	CDC24:BUD14:BOI1:BEM1:KCC4:FUS1:RVS161:BUD31:PCL2:AFR1:GIC2:RGA2:GIN4:PEA2:BEM2:ACT1:MSB2:BUD9:RSR1:OSH7:RHO3:BNR1:PAN1:SWE1:BUD4:HSL1:PCC1:BUD20:RAX2:MID2:BUD8:FUS2:TPM1:RHO2:CBK1:PCL1:CLA4:MSB1:RAX1:RHO1
	cell morphogenesis	40 out of 823 genes, 4.9%	156 out of 7158 background genes, 2.2%	0.00057	CDC24:BUD14:BOI1:BEM1:KCC4:FUS1:RVS161:BUD31:PCL2:AFR1:GIC2:RGA2:GIN4:PEA2:BEM2:ACT1:MSB2:BUD9:RSR1:OSH7:RHO3:BNR1:PAN1:SWE1:BUD4:HSL1:PCC1:BUD20:RAX2:MID2:BUD8:FUS2:TPM1:RHO2:CBK1:PCL1:CLA4:MSB1:RAX1:RHO1
	anatomical structure morphogenesis	40 out of 823 genes, 4.9%	156 out of 7158 background genes, 2.2%	0.00057	CDC24:BUD14:BOI1:BEM1:KCC4:FUS1:RVS161:BUD31:PCL2:AFR1:GIC2:RGA2:GIN4:PEA2:BEM2:ACT1:MSB2:BUD9:RSR1:OSH7:RHO3:BNR1:PAN1:SWE1:BUD4:HSL1:PCC1:BUD20:RAX2:MID2:BUD8:FUS2:TPM1:RHO2:CBK1:PCL1:CLA4:MSB1:RAX1:RHO1
	signal transduction	51 out of 823 genes, 6.2%	222 out of 7158 background genes, 3.1%	0.00067	CDC24:FUS3:BOI1:SLM4:COS111:SIT4:RGT2:AFR1:MTH1:GIC2:RGA2:SAC7:LCD1:GCN4:GPA2:PTP3:SHO1:PEA2:BEM2:BMH1:HAC1:RGD2:MPT5:MSB2:KSS1:RSR1:YPP1:GPA1:YHI9:BCY1:SYG1:SDP1:RHO3:RPI1:POG1:GIS3:HOG1:SST2:SLM2:MSG5:RHO2:MDG1:RHO5:WSC2:CLA4:WSC3:RRI2:RGS2:RLM1:OPY2:RHO1
	carbohydrate metabolic process	49 out of 823 genes, 6.0%	210 out of 7158 background genes, 2.9%	0.00068	CDC19:SKT5:GAL10:GAL1:CHS3:VID24:TKL2:GID7:GLK1:CIT2:PGK1:GAL3:NRG1:GLC3:UBC8:GIP2:ICL1:BMH1:HXK1:TOS3:SKN1:TDH3:MAL13:CHS7:PIG2:PCL7:SGA1:TDH1:GFA1:HAP4:GPM1:GLG1:PCK1:GSY2:CTS1:EXG1:FKS1:TAL1:FBP1:GID8:MSS11:MLS1:MDH2:TYE7:GCR1:ATH1:TKL1:KRE6:GDB1
	external encapsulating structure organization and biogenesis	48 out of 823 genes, 5.8%	206 out of 7158 background genes, 2.9%	0.00093	FLC2:SKT5:CHS3:TIP1:ECM33:SIT4:PST1:SED1:HLR1:UTR2:SPO73:BEM2:BMH1:ACT1:MPT5:SKN1:CRH1:SMI1:RIM101:SPS100:CHS7:SDP1:HSP150:CWP1:CWP2:GFA1:PIR3:PIR1:KTR2:ECM4:CCW12:YPS3:ECM38:EXG1:MID2:FKS1:CCW14:FKS3:GAS1:RHO2:WSC2:KRE1:WSC3:HPF1:KTR1:RLM1:KRE6:RHO1
	cell wall organization and biogenesis	48 out of 823 genes, 5.8%	206 out of 7158 background genes, 2.9%	0.00093	FLC2:SKT5:CHS3:TIP1:ECM33:SIT4:PST1:SED1:HLR1:UTR2:SPO73:BEM2:BMH1:ACT1:MPT5:SKN1:CRH1:SMI1:RIM101:SPS100:CHS7:SDP1:HSP150:CWP1:CWP2:GFA1:PIR3:PIR1:KTR2:ECM4:CCW12:YPS3:ECM38:EXG1:MID2:FKS1:CCW14:FKS3:GAS1:RHO2:WSC2:KRE1:WSC3:HPF1:KTR1:RLM1:KRE6:RHO1
	carboxylic acid metabolic process	67 out of 823 genes, 8.1%	332 out of 7158 background genes, 4.6%	0.00195	CDC19:ACS1:MIS1:VID24:HIS4:GID7:CHA1:CIT2:PGK1:SFA1:UGA3:GLT1:LYS20:SES1:LYS14:KRS1:ARO10:GCN4:UBC8:GLY1:RML2:HIS1:ICL1:ALD5:MET6:FRS2:AGX1:OLE1:PDC6:ASN2:CYS4:TDH3:ARO9:MMF1:VHR1:SER33:HIS5:KGD1:POT1:MET28:MGA2:TDH1:ARG3:ELO1:BAT2:MAE1:GPM1:MTD1:PCK1:AAT2:PDC1:ACO1:FBP1:GLO1:CAT2:ARA2:ARG80:ADH3:ILV2:GID8:ALD2:MLS1:MET2:CIT1:LYS9:MDH2:PDH1
	organic acid metabolic process	67 out of 823 genes, 8.1%	332 out of 7158 background genes, 4.6%	0.00195	CDC19:ACS1:MIS1:VID24:HIS4:GID7:CHA1:CIT2:PGK1:SFA1:UGA3:GLT1:LYS20:SES1:LYS14:KRS1:ARO10:GCN4:UBC8:GLY1:RML2:HIS1:ICL1:ALD5:MET6:FRS2:AGX1:OLE1:PDC6:ASN2:CYS4:TDH3:ARO9:MMF1:VHR1:SER33:HIS5:KGD1:POT1:MET28:MGA2:TDH1:ARG3:ELO1:BAT2:MAE1:GPM1:MTD1:PCK1:AAT2:PDC1:ACO1:FBP1:GLO1:CAT2:ARA2:ARG80:ADH3:ILV2:GID8:ALD2:MLS1:MET2:CIT1:LYS9:MDH2:PDH1
	carbohydrate transport	15 out of 823 genes, 1.8%	35 out of 7158 background genes, 0.5%	0.00254	GAL1:GLK1:MTH1:HXT7:HXT6:HXT3:HXT13:HXK1:HXT4:HXT1:HXT5:HXT8:HXT2:HXT17:SKS1
	cell growth	26 out of 823 genes, 3.2%	87 out of 7158 background genes, 1.2%	0.00268	CDC24:BUD14:NRG2:TEC1:DIA3:NRG1:RGA2:GPA2:FLO8:SHO1:PEA2:BMH1:STE12:MUC1:PHD1:KTI12:BUD8:MSS11:SLM2:TPM1:MEP2:CBK1:DFG16:HMS1:SFG1:MYO2
	reproduction	65 out of 823 genes, 7.9%	323 out of 7158 background genes, 4.5%	0.00309	MYO4:CDC24:FUS3:BOI1:CHS3:SPT7:UBC4:BEM1:KCC4:FUS1:KAR4:RVS161:PRR2:AFR1:GIC2:RGA2:GIN4:GPA2:SPO73:PTP3:PEA2:BEM2:BMH1:TUB2:ACT1:RAD54:MPT5:KSS1:RSR1:TOS2:SCW4:RIM101:GPA1:STE12:SPS100:SGA1:PRM5:POG1:BNR1:PAN1:BUD4:PCC1:UBI4:FPS1:CCW12:SST2:FAR3:FUS2:SCW10:FKS3:MSG5:TPM1:CBK1:MDG1:CHS1:YNL194C:PRM1:CLA4:AGA1:RRI2:MYO2:PRM3:OPY2:RHO1:AQY1
	hexose metabolic process	24 out of 823 genes, 2.9%	78 out of 7158 background genes, 1.1%	0.00367	CDC19:GAL10:GAL1:VID24:TKL2:GID7:GLK1:PGK1:GAL3:NRG1:UBC8:HXK1:TOS3:TDH3:TDH1:GPM1:PCK1:TAL1:FBP1:GID8:MDH2:TYE7:GCR1:TKL1
	glucose metabolic process	21 out of 823 genes, 2.6%	64 out of 7158 background genes, 0.9%	0.00478	CDC19:VID24:TKL2:GID7:GLK1:PGK1:NRG1:UBC8:HXK1:TOS3:TDH3:TDH1:GPM1:PCK1:TAL1:FBP1:GID8:MDH2:TYE7:GCR1:TKL1
	pseudohyphal growth	21 out of 823 genes, 2.6%	65 out of 7158 background genes, 0.9%	0.00631	CDC24:NRG2:TEC1:DIA3:NRG1:RGA2:GPA2:FLO8:SHO1:PEA2:BMH1:STE12:MUC1:PHD1:BUD8:MSS11:TPM1:MEP2:DFG16:HMS1:SFG1
	cell communication	56 out of 823 genes, 6.8%	271 out of 7158 background genes, 3.8%	0.00665	CDC24:FUS3:BOI1:GAL1:SLM4:COS111:SIT4:RGT2:GAL3:ENA1:AFR1:MTH1:GIC2:RGA2:SAC7:LCD1:GCN4:GPA2:PTP3:SHO1:PEA2:BEM2:BMH1:HAC1:RGD2:MPT5:MIG2:MSB2:KSS1:RSR1:YPP1:ZPR1:GPA1:YHI9:BCY1:SYG1:SDP1:RHO3:RPI1:POG1:GIS3:HOG1:SST2:SLM2:MSG5:RHO2:MDG1:RHO5:WSC2:CLA4:WSC3:RRI2:RGS2:RLM1:OPY2:RHO1
	nitrogen compound metabolic process	51 out of 823 genes, 6.2%	241 out of 7158 background genes, 3.4%	0.00860	DUR1,2:HIS4:CHA1:CIT2:ADY2:SFA1:UGA3:GLT1:LYS20:SES1:LYS14:KRS1:ARO10:GCN4:GLY1:HIS1:MET6:GAT1:FRS2:AGX1:PDC6:MEP1:ASN2:CYS4:DUR3:ARO9:MMF1:SER33:HIS5:MET28:DAL1:DAL4:DAL2:DAL3:ARG3:BAT2:MAE1:AAT2:PDC1:ACO1:CAT2:ARG80:ADH3:ILV2:ALD2:MEP2:NPR1:MET2:CIT1:LYS9:MEP3
	establishment and/or maintenance of cell polarity	32 out of 823 genes, 3.9%	126 out of 7158 background genes, 1.8%	0.00953	CDC24:BOI1:BEM1:KCC4:RVS161:BUD31:PCL2:GIC2:RGA2:GIN4:PEA2:BEM2:ACT1:MSB2:BUD9:RSR1:OSH7:RHO3:BNR1:PAN1:BUD4:BUD20:RAX2:BUD8:TPM1:RHO2:CBK1:PCL1:CLA4:MSB1:RAX1:RHO1
